# Supplementary material for: Downregulation of Keap1 Confers Features of a Fasted Metabolic State
Source: iScience. 2020 Oct 6;23(10):101638. doi: 10.1016/j.isci.2020.101638 (PMC7575887; doi:10.1016/j.isci.2020.101638)
Supplement: Data S1. Quantitative Proteomics Data, Related to Figure 1 [file mmc2.xlsx]

## Sheet: Details
Quantitative proteomics data. Protein identifications and quantifications from mitochondrial preparations from wild-type, Nrf2-knockout and Keap1-knockdown mouse liver and intestinal organoids. Data are based on the MaxQuant proteinGroups.txt output file. Ralated to Figure 1.
Worksheet	Information
Processing	Overview of data processing from proteinGroups.txt
proteinGroups.txt	Raw MaxQaunt proteinGroups output file (Note in this raw output "run1" and "run2" relate to the Liver experiment, and "run3" and "run4" relate to the intesrtinal organoids experiment)
Accepted	Those proteins that are not Rev, CON or only identified by site that have three LFQ intensity values in at least one set of replicates. Extra data processing columns included
Summary	Abbreviated and formatted version of 'Acccepted'
Liver_Shortlist	Proteins designated as outliers from both MS runs 1 and 2 from the liver samples
Organoids_Shortlist	Proteins designated as outliers from both MS runs 1 and 2 from the intestinal organoids samples

## Sheet: Processing
1	Remove Only ID by site and Rev and potential contaminants
2	Calculate LFQ median z-scores for each sample compared to the equivalent slice from other lanes of the same run
3	Normalize all LFQ data by z-scores
4	Add A+B for all normalized LFQ values to give a single LFQ value per replicate (for each run)
5	Upload to perseus, separate data into 4 by MS run, remove entries withot 3 LFQ values in at least one group of replicates (in each run), replace zeros by imputation, calculate t-test data using 10% FDR S0=0.1 for each pairwise comparison for each run
6	Return stats to ExCel sheet and remove any proteins not used by perseus
7	Calculate log2 ratios for pairwise comparisons in each run.
8	Calculated the average log2 ratio for each cell type (MS runs 1&2 combined for eaxh tissue type) and average p-value
9	Created Abbreviated data SUMMARY workbook
10	Created tables for each tissue type for proteins meeting outlier cutoffs for both MS data runs.

## Sheet: proteinGroups.txt
Protein IDs	Majority protein IDs	Peptide counts (all)	Peptide counts (razor+unique)	Peptide counts (unique)	Fasta headers	Number of proteins	Peptides	Razor + unique peptides	Unique peptides	Peptides Run1_KEAPKD_01A	Peptides Run1_KEAPKD_01B	Peptides Run1_KEAPKD_02A	Peptides Run1_KEAPKD_02B	Peptides Run1_KEAPKD_03A	Peptides Run1_KEAPKD_03B	Peptides Run1_NRF2KO_01A	Peptides Run1_NRF2KO_01B	Peptides Run1_NRF2KO_02A	Peptides Run1_NRF2KO_02B	Peptides Run1_NRF2KO_03A	Peptides Run1_NRF2KO_03B	Peptides Run1_WT_01A	Peptides Run1_WT_01B	Peptides Run1_WT_02A	Peptides Run1_WT_02B	Peptides Run1_WT_03A	Peptides Run1_WT_03B	Peptides Run2_KEAPKD_01A	Peptides Run2_KEAPKD_01B	Peptides Run2_KEAPKD_02A	Peptides Run2_KEAPKD_02B	Peptides Run2_KEAPKD_03A	Peptides Run2_KEAPKD_03B	Peptides Run2_NRF2KO_01A	Peptides Run2_NRF2KO_01B	Peptides Run2_NRF2KO_02A	Peptides Run2_NRF2KO_02B	Peptides Run2_NRF2KO_03A	Peptides Run2_NRF2KO_03B	Peptides Run2_WT_01A	Peptides Run2_WT_01B	Peptides Run2_WT_02A	Peptides Run2_WT_02B	Peptides Run2_WT_03A	Peptides Run2_WT_03B	Peptides Run3_KEAPKD_01A	Peptides Run3_KEAPKD_01B	Peptides Run3_KEAPKD_02A	Peptides Run3_KEAPKD_02B
CON__ENSEMBL:ENSBTAP00000038253	CON__ENSEMBL:ENSBTAP00000038253	11	2	2		1	11	2	2	4	2	4	2	4	3	4	3	2	3	4	1	4	2	3	3	1	1	4	3	3	2	4	2	2	5	2	2	2	1	3	1	4	2	3	3	8	1	7	6
CON__P00761	CON__P00761	6	6	6		1	6	6	6	4	4	5	6	6	6	5	6	5	5	6	6	5	5	6	6	6	6	5	6	5	6	5	6	6	6	5	6	5	6	5	6	6	6	5	6	5	5	5	5
CON__P02533;CON__Q61782;sp|Q61897|KT33B_MOUSE;sp|Q61765|K1H1_MOUSE;CON__Q9UE12;CON__Q15323;CON__A2A5Y0;CON__Q92764;sp|Q497I4|KRT35_MOUSE;CON__Q497I4;CON__REFSEQ:XP_986630	CON__P02533	33;6;2;2;2;2;2;2;2;2;2	13;1;0;0;0;0;0;0;0;0;0	4;1;0;0;0;0;0;0;0;0;0		11	33	13	4	3	2	4	1	4	3	4	1	2	1	3	1	3	0	3	1	3	1	3	5	2	2	2	4	3	2	1	4	1	2	2	3	1	4	2	4	7	9	8	10
CON__P02538;sp|Q8VED5|K2C79_MOUSE;CON__Q8VED5	CON__P02538	38;9;9	2;1;1	1;0;0		3	38	2	1	4	1	5	1	4	2	3	1	3	2	4	0	4	0	3	0	1	1	5	3	3	2	5	3	4	2	3	2	5	2	4	2	4	2	4	2	5	7	5	7
CON__P02662	CON__P02662	8	8	8		1	8	8	8	0	0	0	0	1	0	0	0	0	1	1	0	3	0	0	0	0	0	2	3	1	0	1	0	2	0	2	1	1	0	5	0	2	1	2	1	5	1	3	2
CON__P02663	CON__P02663	7	7	7		1	7	7	7	0	0	0	0	0	0	0	0	0	0	0	0	2	0	0	0	0	0	0	0	0	0	0	0	0	0	0	1	0	0	1	0	0	0	0	0	1	0	1	2
CON__P02666	CON__P02666	4	4	4		1	4	4	4	0	0	0	0	0	0	0	0	0	0	1	0	1	0	0	0	1	0	0	1	0	0	0	1	0	1	0	1	0	1	1	0	1	1	0	0	1	1	1	2
CON__P02668	CON__P02668	2	2	2		1	2	2	2	0	0	0	0	0	0	0	0	0	0	0	0	0	0	0	0	0	0	0	0	0	0	0	0	0	0	0	0	0	0	0	0	0	0	0	0	1	0	1	1
CON__P02754	CON__P02754	5	5	5		1	5	5	5	0	0	0	0	0	0	0	0	1	0	0	0	1	0	0	0	0	0	0	0	0	0	0	0	0	0	0	0	0	0	0	0	0	0	0	0	0	0	1	1
CON__P02768-1	CON__P02768-1	12	3	3		1	12	3	3	4	0	4	0	4	4	4	1	4	0	5	0	4	0	4	0	3	1	4	2	4	1	3	3	3	1	5	2	5	1	3	2	4	2	5	1	3	4	4	4
CON__P02769	CON__P02769	31	31	26		1	31	31	26	3	0	2	0	2	1	2	0	3	0	2	0	2	0	2	0	2	1	2	1	1	1	2	1	2	0	2	1	2	0	2	1	2	1	2	0	15	12	17	15
CON__P04264	CON__P04264	48	44	35		1	48	44	35	19	6	18	7	16	10	15	4	10	7	17	2	19	7	17	5	5	5	15	16	16	9	15	15	12	9	15	15	15	6	17	7	21	7	13	12	31	2	24	20
sp|P05784|K1C18_MOUSE;CON__P05784;sp|Q6IFX3|K1C40_MOUSE;CON__Q14532;sp|A1L317|K1C24_MOUSE	sp|P05784|K1C18_MOUSE;CON__P05784	60;60;1;1;1	57;57;0;0;0	57;57;0;0;0	sp|P05784|K1C18_MOUSE Keratin, type I cytoskeletal 18 OS=Mus musculus OX=10090 GN=Krt18 PE=1 SV=5;	5	60	57	57	1	18	4	25	5	24	4	24	4	21	4	22	8	21	9	26	3	27	3	28	3	36	2	38	4	37	1	36	4	38	3	32	7	43	6	37	3	39	5	37
CON__P05787;CON__H-INV:HIT000292931;CON__H-INV:HIT000016045;sp|P03995|GFAP_MOUSE;CON__REFSEQ:XP_092267	CON__P05787	40;19;4;2;1	3;1;0;1;0	2;0;0;0;0		5	40	3	2	4	7	5	7	5	12	3	6	4	10	5	10	7	7	8	9	3	10	2	11	2	12	3	14	3	11	2	11	4	14	4	9	3	12	4	13	12	31	12	32
CON__P07477	CON__P07477	1	1	1		1	1	1	1	1	0	1	1	1	1	1	0	1	0	1	1	1	1	1	1	1	1	0	0	0	0	0	0	0	0	0	0	0	0	0	0	0	0	0	0	0	0	0	0
CON__P08727	CON__P08727	18	3	3		1	18	3	3	2	2	2	2	2	3	2	2	2	2	2	2	3	1	3	2	2	2	1	2	1	2	0	2	1	2	0	2	1	2	0	2	1	3	1	2	7	13	7	13
CON__P08779	CON__P08779	31	12	10		1	31	12	10	3	2	3	1	3	3	3	1	2	1	3	1	3	0	3	1	3	1	2	3	1	2	2	4	2	2	1	3	2	2	2	2	1	3	1	3	8	9	8	10
CON__P13645;tr|A2A513|A2A513_MOUSE;sp|P02535|K1C10_MOUSE;CON__P02535-1;CON__Q7Z3Y7;CON__Q148H6;CON__Q7Z3Y8;sp|A6BLY7|K1C28_MOUSE;sp|Q8VCW2|K1C25_MOUSE;CON__Q7Z3Y9	CON__P13645	50;14;14;14;5;4;2;2;1;1	47;13;13;13;4;3;2;1;1;1	40;9;9;9;1;0;0;0;0;0		10	50	47	40	19	9	15	6	17	12	15	6	13	7	13	5	17	4	15	6	9	5	21	15	16	8	22	18	16	6	14	12	17	4	17	6	17	9	11	7	27	6	28	15
CON__P13647	CON__P13647	27	13	5		1	27	13	5	4	1	5	0	3	2	3	0	3	2	4	0	4	0	4	0	1	1	7	3	6	1	7	6	4	1	5	1	7	1	3	1	5	1	6	2	6	6	4	6
CON__P15497	CON__P15497	6	4	4		1	6	4	4	0	1	0	1	0	1	0	1	0	1	0	1	0	1	0	1	0	1	0	1	0	1	0	1	0	1	0	1	0	1	0	1	0	1	0	1	0	2	0	3
sp|P19001|K1C19_MOUSE;CON__P19001	sp|P19001|K1C19_MOUSE;CON__P19001	71;71	71;71	56;56	sp|P19001|K1C19_MOUSE Keratin, type I cytoskeletal 19 OS=Mus musculus OX=10090 GN=Krt19 PE=1 SV=1;	2	71	71	56	2	2	2	2	2	3	2	2	2	2	2	2	3	1	3	2	2	2	1	2	1	2	0	2	1	2	0	2	1	2	0	2	1	3	1	2	22	50	25	50
CON__P19012	CON__P19012	10	1	0		1	10	1	0	2	1	2	1	2	2	2	1	2	1	2	1	2	0	2	1	2	1	1	2	0	1	1	2	0	1	0	2	1	1	0	1	1	2	0	2	4	9	5	9
CON__P20930	CON__P20930	1	1	1		1	1	1	1	0	0	0	0	0	0	0	0	0	0	0	0	0	0	0	0	0	0	0	1	0	0	0	0	0	0	0	0	0	0	0	0	0	0	0	0	0	0	0	0
CON__P35527	CON__P35527	37	36	36		1	37	36	36	8	2	11	2	8	2	10	0	9	3	9	1	12	3	13	1	5	1	9	8	8	6	6	5	8	3	7	7	7	5	10	8	14	5	7	4	10	3	9	9
CON__P35908	CON__P35908	52	50	35		1	52	50	35	21	9	17	6	20	10	16	5	14	7	18	2	16	5	17	5	8	5	20	9	16	7	16	14	12	9	11	7	14	6	12	6	16	7	14	10	20	6	21	11
CON__P48668;CON__P04259	CON__P48668;CON__P04259	39;38	27;26	2;2	;	2	39	27	2	4	1	5	1	4	2	3	1	3	2	4	0	4	0	3	0	1	1	5	3	3	2	5	3	4	2	3	2	5	2	4	2	4	2	4	2	5	7	5	7
CON__P62894;sp|P00015|CYC2_MOUSE	CON__P62894	9;3	1;1	1;1		2	9	1	1	0	8	0	7	0	8	0	8	0	8	0	8	0	8	0	8	0	8	0	6	0	6	0	6	0	6	0	6	0	6	0	6	0	6	1	6	4	5	3	4
CON__Q04695;CON__Q9C075	CON__Q04695	35;1	23;1	5;0		2	35	23	5	2	1	2	1	2	2	2	1	2	1	2	1	2	0	2	1	2	1	0	3	0	1	0	2	0	1	0	3	0	1	0	2	0	3	0	3	7	10	7	9
CON__Q28107	CON__Q28107	5	3	3		1	5	3	3	0	0	0	0	1	0	1	0	1	0	2	0	2	0	1	0	2	0	1	0	1	0	1	0	1	0	2	0	2	0	1	0	1	0	2	0	0	0	1	0
CON__Q28194;sp|P35441|TSP1_MOUSE;tr|Q80YQ1|Q80YQ1_MOUSE	CON__Q28194;sp|P35441|TSP1_MOUSE;tr|Q80YQ1|Q80YQ1_MOUSE	8;7;7	8;7;7	8;7;7	;sp|P35441|TSP1_MOUSE Thrombospondin-1 OS=Mus musculus OX=10090 GN=Thbs1 PE=1 SV=1;tr|Q80YQ1|Q80YQ1_MOUSE Thrombospondin-1 OS=Mus musculus OX=10090 GN=Thbs1 PE=1 SV=1	3	8	8	8	3	0	1	0	2	0	4	0	2	0	5	0	3	0	2	0	5	0	1	0	2	0	3	0	4	0	2	0	2	0	2	0	2	0	4	0	1	0	1	0
CON__Q2M2I5	CON__Q2M2I5	5	2	2		1	5	2	2	1	1	1	1	1	1	1	1	2	1	1	1	1	0	1	1	1	1	1	1	0	1	1	1	0	1	0	1	1	1	0	1	1	1	0	1	1	1	1	1
sp|Q9Z2K1|K1C16_MOUSE;CON__Q9Z2K1;CON__Q3ZAW8	sp|Q9Z2K1|K1C16_MOUSE;CON__Q9Z2K1;CON__Q3ZAW8	13;13;13	1;1;1	1;1;1	sp|Q9Z2K1|K1C16_MOUSE Keratin, type I cytoskeletal 16 OS=Mus musculus OX=10090 GN=Krt16 PE=1 SV=3;;	3	13	1	1	2	2	1	1	1	1	2	1	1	1	2	1	2	0	2	1	1	1	2	1	0	1	1	2	1	1	0	1	1	1	1	1	1	1	1	1	3	4	4	5
CON__Q5D862	CON__Q5D862	5	5	5		1	5	5	5	0	0	0	0	0	0	0	0	0	0	0	0	0	0	0	0	0	0	0	0	0	0	0	0	0	0	0	1	0	0	0	0	0	0	0	0	0	0	0	0
sp|Q6IFZ6|K2C1B_MOUSE;CON__Q6IFZ6	sp|Q6IFZ6|K2C1B_MOUSE;CON__Q6IFZ6	6;6	1;1	0;0	sp|Q6IFZ6|K2C1B_MOUSE Keratin, type II cytoskeletal 1b OS=Mus musculus OX=10090 GN=Krt77 PE=1 SV=1;	2	6	1	0	3	0	4	0	4	1	3	0	2	1	4	0	3	0	4	0	1	1	3	1	2	1	3	2	2	2	2	2	2	1	3	2	3	1	3	1	3	4	3	4
sp|Q6IME9|K2C72_MOUSE;CON__Q6IME9;CON__Q14CN4-1	sp|Q6IME9|K2C72_MOUSE;CON__Q6IME9;CON__Q14CN4-1	4;4;3	2;2;1	1;1;0	sp|Q6IME9|K2C72_MOUSE Keratin, type II cytoskeletal 72 OS=Mus musculus OX=10090 GN=Krt72 PE=3 SV=1;;	3	4	2	1	1	0	1	0	1	0	1	1	1	0	1	1	1	1	1	1	1	1	1	1	1	1	1	1	1	1	1	1	1	1	1	1	1	1	1	1	2	2	2	2
sp|Q6NXH9|K2C73_MOUSE;CON__Q6NXH9	sp|Q6NXH9|K2C73_MOUSE;CON__Q6NXH9	6;6	1;1	0;0	sp|Q6NXH9|K2C73_MOUSE Keratin, type II cytoskeletal 73 OS=Mus musculus OX=10090 GN=Krt73 PE=1 SV=1;	2	6	1	0	2	0	2	0	2	0	2	0	1	0	2	0	2	0	2	0	1	0	2	1	2	1	2	2	1	2	1	2	1	1	2	2	2	1	2	1	3	4	3	4
CON__Q8N1N4-2;CON__Q7RTT2	CON__Q8N1N4-2;CON__Q7RTT2	5;5	2;2	2;2	;	2	5	2	2	0	0	0	0	0	0	0	0	0	0	0	0	0	0	0	0	0	0	0	0	0	0	0	0	0	0	0	0	0	0	0	0	0	0	0	0	1	1	0	1
CON__Q7Z3Z0	CON__Q7Z3Z0	3	1	1		1	3	1	1	1	1	1	0	1	0	1	0	1	0	1	0	1	0	0	0	0	0	2	0	1	1	2	2	2	0	1	0	1	0	2	0	1	0	0	0	1	1	2	3
CON__Q86YZ3	CON__Q86YZ3	5	5	5		1	5	5	5	0	0	0	0	0	0	0	0	1	0	1	0	1	0	1	0	0	0	2	0	1	0	1	0	1	0	2	1	1	0	2	0	2	0	1	0	0	0	0	0
sp|Q99PS0|K1C23_MOUSE;CON__Q99PS0	sp|Q99PS0|K1C23_MOUSE;CON__Q99PS0	4;4	3;3	3;3	sp|Q99PS0|K1C23_MOUSE Keratin, type I cytoskeletal 23 OS=Mus musculus OX=10090 GN=Krt23 PE=1 SV=1;	2	4	3	3	0	0	0	0	0	0	0	0	0	0	0	0	0	0	0	0	0	0	0	0	0	0	0	0	0	0	0	0	0	0	0	0	0	0	0	0	0	0	0	1
sp|Q9D312|K1C20_MOUSE;CON__Q9D312;CON__P35900	sp|Q9D312|K1C20_MOUSE;CON__Q9D312	52;52;8	51;51;7	46;46;3	sp|Q9D312|K1C20_MOUSE Keratin, type I cytoskeletal 20 OS=Mus musculus OX=10090 GN=Krt20 PE=1 SV=1;	3	52	51	46	0	0	0	0	0	0	0	0	0	0	0	0	0	0	0	0	0	0	0	0	0	0	0	0	0	0	0	0	0	0	0	0	0	0	0	0	3	32	4	30
sp|Q9DCV7|K2C7_MOUSE;CON__Q9DCV7;tr|D3Z6N5|D3Z6N5_MOUSE	sp|Q9DCV7|K2C7_MOUSE;CON__Q9DCV7	40;40;10	33;33;10	24;24;7	sp|Q9DCV7|K2C7_MOUSE Keratin, type II cytoskeletal 7 OS=Mus musculus OX=10090 GN=Krt7 PE=1 SV=1;	3	40	33	24	1	0	2	0	2	0	1	0	2	0	2	0	1	0	2	0	1	0	2	2	1	1	2	1	2	1	2	1	2	1	2	1	2	1	2	1	4	33	5	32
REV__CON__Q1A7A4	REV__CON__Q1A7A4	2	2	2		1	2	2	2	0	0	0	0	0	0	0	0	0	0	0	0	0	0	0	0	0	0	0	0	0	0	0	0	0	0	0	0	0	0	0	0	0	0	0	0	0	0	0	0
REV__CON__Q3T052	REV__CON__Q3T052	1	1	1		1	1	1	1	0	1	0	1	0	1	0	1	0	1	0	0	0	1	0	1	0	0	0	0	0	0	0	0	0	0	0	0	0	0	0	0	0	0	0	0	0	0	0	0
REV__tr|F6Y3V0|F6Y3V0_MOUSE;REV__tr|F6S1X8|F6S1X8_MOUSE;REV__sp|A2A8L5|PTPRF_MOUSE	REV__tr|F6Y3V0|F6Y3V0_MOUSE;REV__tr|F6S1X8|F6S1X8_MOUSE;REV__sp|A2A8L5|PTPRF_MOUSE	1;1;1	1;1;1	1;1;1	tr|F6Y3V0|F6Y3V0_MOUSE Receptor-type tyrosine-protein phosphatase F (Fragment) OS=Mus musculus OX=10090 GN=Ptprf PE=1 SV=1;tr|F6S1X8|F6S1X8_MOUSE Receptor-type tyrosine-protein phosphatase F (Fragment) OS=Mus musculus OX=10090 GN=Ptprf PE=1 SV=1;sp|A2A8L5|	3	1	1	1	0	0	0	0	0	0	0	0	0	0	0	0	0	0	0	0	0	0	0	0	0	0	0	0	0	0	0	0	0	0	0	0	0	0	0	0	0	0	0	1
REV__tr|E9Q8N1|E9Q8N1_MOUSE;REV__tr|E9Q8K5|E9Q8K5_MOUSE;REV__sp|A2ASS6|TITIN_MOUSE;REV__tr|F7CR78|F7CR78_MOUSE;REV__tr|A2AT70|A2AT70_MOUSE	REV__tr|E9Q8N1|E9Q8N1_MOUSE;REV__tr|E9Q8K5|E9Q8K5_MOUSE;REV__sp|A2ASS6|TITIN_MOUSE	16;16;16;2;1	16;16;16;2;1	16;16;16;2;1	tr|E9Q8N1|E9Q8N1_MOUSE Titin OS=Mus musculus OX=10090 GN=Ttn PE=1 SV=1;tr|E9Q8K5|E9Q8K5_MOUSE Titin OS=Mus musculus OX=10090 GN=Ttn PE=1 SV=1;sp|A2ASS6|TITIN_MOUSE Titin OS=Mus musculus OX=10090 GN=Ttn PE=1 SV=1	5	16	16	16	0	0	0	0	0	0	0	0	0	1	0	0	0	0	0	0	0	0	1	2	1	5	1	2	1	3	1	3	1	3	1	4	1	4	2	2	2	2	1	1
REV__tr|F6QYT9|F6QYT9_MOUSE;REV__sp|A2CG49|KALRN_MOUSE;REV__tr|B1B1A7|B1B1A7_MOUSE;REV__tr|D3Z534|D3Z534_MOUSE;REV__tr|D3Z532|D3Z532_MOUSE;REV__tr|D3Z535|D3Z535_MOUSE;REV__tr|D3Z4R2|D3Z4R2_MOUSE	REV__tr|F6QYT9|F6QYT9_MOUSE;REV__sp|A2CG49|KALRN_MOUSE;REV__tr|B1B1A7|B1B1A7_MOUSE	3;3;2;1;1;1;1	3;3;2;1;1;1;1	3;3;2;1;1;1;1	tr|F6QYT9|F6QYT9_MOUSE Kalirin (Fragment) OS=Mus musculus OX=10090 GN=Kalrn PE=1 SV=1;sp|A2CG49|KALRN_MOUSE Kalirin OS=Mus musculus OX=10090 GN=Kalrn PE=1 SV=1;tr|B1B1A7|B1B1A7_MOUSE Kalirin (Fragment) OS=Mus musculus OX=10090 GN=Kalrn PE=1 SV=1	7	3	3	3	0	1	0	1	0	0	0	0	0	0	0	0	0	1	0	1	0	1	0	1	0	1	0	1	0	1	0	1	0	1	0	1	0	1	0	1	0	0	1	0
REV__sp|D0G895|ACE3_MOUSE	REV__sp|D0G895|ACE3_MOUSE	1	1	1	sp|D0G895|ACE3_MOUSE Angiotensin-converting enzyme-like protein Ace3 OS=Mus musculus OX=10090 GN=Ace3 PE=1 SV=1	1	1	1	1	0	0	0	0	0	0	0	0	0	0	0	0	0	0	0	0	0	0	0	0	0	0	0	0	0	0	0	0	0	0	0	0	0	0	0	0	0	0	0	0
REV__sp|D3YXG0|HMCN1_MOUSE	REV__sp|D3YXG0|HMCN1_MOUSE	3	3	3	sp|D3YXG0|HMCN1_MOUSE Hemicentin-1 OS=Mus musculus OX=10090 GN=Hmcn1 PE=1 SV=1	1	3	3	3	0	0	0	0	0	0	0	0	0	0	0	0	0	0	0	0	0	0	0	0	0	0	0	0	0	0	0	1	0	0	0	0	0	0	0	0	0	0	0	0
REV__tr|E9Q1Y3|E9Q1Y3_MOUSE;REV__sp|E9Q414|APOB_MOUSE	REV__tr|E9Q1Y3|E9Q1Y3_MOUSE;REV__sp|E9Q414|APOB_MOUSE	6;6	6;6	6;6	tr|E9Q1Y3|E9Q1Y3_MOUSE Apolipoprotein B-100 (Fragment) OS=Mus musculus OX=10090 GN=Apob PE=1 SV=1;sp|E9Q414|APOB_MOUSE Apolipoprotein B-100 OS=Mus musculus OX=10090 GN=Apob PE=1 SV=1	2	6	6	6	0	0	0	0	0	0	0	0	0	0	0	0	0	0	0	0	0	0	0	0	0	0	0	0	0	1	0	0	0	0	0	0	0	0	0	1	0	1	0	0
REV__sp|E9QA62|LMOD3_MOUSE	REV__sp|E9QA62|LMOD3_MOUSE	1	1	1	sp|E9QA62|LMOD3_MOUSE Leiomodin-3 OS=Mus musculus OX=10090 GN=Lmod3 PE=1 SV=1	1	1	1	1	0	0	0	0	0	0	0	0	0	0	0	0	0	0	0	0	0	0	0	0	0	0	0	0	0	0	0	0	0	0	0	0	0	0	0	0	0	0	0	0
REV__sp|G5E8F4|FPGT_MOUSE	REV__sp|G5E8F4|FPGT_MOUSE	1	1	1	sp|G5E8F4|FPGT_MOUSE Fucose-1-phosphate guanylyltransferase OS=Mus musculus OX=10090 GN=Fpgt PE=1 SV=1	1	1	1	1	0	0	0	0	0	0	0	0	0	0	0	0	0	0	0	0	0	0	0	0	0	0	0	0	0	0	0	0	0	0	0	0	0	0	0	0	0	0	0	0
REV__sp|O08908|P85B_MOUSE	REV__sp|O08908|P85B_MOUSE	1	1	1	sp|O08908|P85B_MOUSE Phosphatidylinositol 3-kinase regulatory subunit beta OS=Mus musculus OX=10090 GN=Pik3r2 PE=1 SV=2	1	1	1	1	0	0	0	0	0	0	0	0	0	0	0	0	0	0	0	0	0	0	0	0	0	0	0	0	0	0	0	0	0	0	0	0	0	0	0	0	0	0	0	0
REV__tr|D3YW40|D3YW40_MOUSE;REV__sp|O08915|AIP_MOUSE	REV__tr|D3YW40|D3YW40_MOUSE;REV__sp|O08915|AIP_MOUSE	1;1	1;1	1;1	tr|D3YW40|D3YW40_MOUSE AH receptor-interacting protein (Fragment) OS=Mus musculus OX=10090 GN=Aip PE=1 SV=1;sp|O08915|AIP_MOUSE AH receptor-interacting protein OS=Mus musculus OX=10090 GN=Aip PE=1 SV=1	2	1	1	1	0	0	0	0	0	0	0	0	0	0	0	0	0	0	0	0	0	0	0	0	0	0	0	0	0	0	0	0	0	0	0	0	0	0	0	0	0	0	0	0
REV__tr|A0A2I3BPU9|A0A2I3BPU9_MOUSE;REV__sp|O35161|CELR1_MOUSE	REV__tr|A0A2I3BPU9|A0A2I3BPU9_MOUSE;REV__sp|O35161|CELR1_MOUSE	1;1	1;1	1;1	tr|A0A2I3BPU9|A0A2I3BPU9_MOUSE Cadherin EGF LAG seven-pass G-type receptor 1 (Fragment) OS=Mus musculus OX=10090 GN=Celsr1 PE=1 SV=1;sp|O35161|CELR1_MOUSE Cadherin EGF LAG seven-pass G-type receptor 1 OS=Mus musculus OX=10090 GN=Celsr1 PE=1 SV=3	2	1	1	1	0	0	0	0	0	0	0	0	0	0	0	0	0	0	0	0	0	0	0	0	0	0	0	0	0	0	0	0	0	0	0	0	0	0	0	0	0	0	0	0
REV__sp|O54692|ZW10_MOUSE	REV__sp|O54692|ZW10_MOUSE	1	1	1	sp|O54692|ZW10_MOUSE Centromere/kinetochore protein zw10 homolog OS=Mus musculus OX=10090 GN=Zw10 PE=1 SV=3	1	1	1	1	0	0	0	0	0	0	0	0	0	0	0	0	0	0	0	0	0	0	0	0	0	0	0	0	0	0	0	0	0	0	0	0	0	0	0	0	0	0	0	0
REV__tr|Q1L2D6|Q1L2D6_MOUSE;REV__tr|Q1L2D8|Q1L2D8_MOUSE;REV__tr|Q1L2D9|Q1L2D9_MOUSE;REV__sp|O54693|EDA_MOUSE	REV__tr|Q1L2D6|Q1L2D6_MOUSE;REV__tr|Q1L2D8|Q1L2D8_MOUSE;REV__tr|Q1L2D9|Q1L2D9_MOUSE;REV__sp|O54693|EDA_MOUSE	1;1;1;1	1;1;1;1	1;1;1;1	tr|Q1L2D6|Q1L2D6_MOUSE EDA-A6 isoform OS=Mus musculus OX=10090 GN=Eda PE=2 SV=1;tr|Q1L2D8|Q1L2D8_MOUSE EDA-A5 isoform OS=Mus musculus OX=10090 GN=Eda PE=2 SV=1;tr|Q1L2D9|Q1L2D9_MOUSE EDA-A5 isoform OS=Mus musculus OX=10090 GN=Eda PE=2 SV=1;sp|O54693|EDA_M	4	1	1	1	0	0	0	0	0	0	0	0	0	0	0	0	0	0	0	0	0	0	0	1	0	1	0	1	0	0	0	1	0	1	1	1	0	0	0	1	0	0	0	0
REV__sp|O54732|MMP15_MOUSE	REV__sp|O54732|MMP15_MOUSE	1	1	1	sp|O54732|MMP15_MOUSE Matrix metalloproteinase-15 OS=Mus musculus OX=10090 GN=Mmp15 PE=2 SV=1	1	1	1	1	0	0	0	0	0	0	0	0	0	0	0	0	0	0	0	0	0	0	0	0	0	0	0	0	0	0	0	0	0	0	0	0	0	0	0	0	0	0	0	0
REV__sp|P00796|RENI2_MOUSE;REV__sp|P06281|RENI1_MOUSE	REV__sp|P00796|RENI2_MOUSE;REV__sp|P06281|RENI1_MOUSE	1;1	1;1	1;1	sp|P00796|RENI2_MOUSE Renin-2 OS=Mus musculus OX=10090 GN=Ren2 PE=1 SV=1;sp|P06281|RENI1_MOUSE Renin-1 OS=Mus musculus OX=10090 GN=Ren1 PE=1 SV=1	2	1	1	1	0	0	0	0	0	0	0	0	0	0	0	0	0	0	0	0	0	0	1	0	0	0	0	0	1	0	1	0	0	0	1	0	1	0	1	0	0	0	0	0
REV__sp|P07934|PHKG1_MOUSE;REV__tr|D3Z1B5|D3Z1B5_MOUSE;REV__tr|D3Z472|D3Z472_MOUSE	REV__sp|P07934|PHKG1_MOUSE;REV__tr|D3Z1B5|D3Z1B5_MOUSE;REV__tr|D3Z472|D3Z472_MOUSE	2;1;1	2;1;1	2;1;1	sp|P07934|PHKG1_MOUSE Phosphorylase b kinase gamma catalytic chain, skeletal muscle/heart isoform OS=Mus musculus OX=10090 GN=Phkg1 PE=1 SV=3;tr|D3Z1B5|D3Z1B5_MOUSE Phosphorylase b kinase gamma catalytic chain, skeletal muscle/heart isoform (Fragment) OS=M	3	2	2	2	1	1	1	1	1	1	1	1	1	1	1	1	1	1	1	1	1	1	0	1	0	1	0	1	0	1	0	2	0	1	0	1	0	1	1	1	1	0	1	0
REV__sp|P13542|MYH8_MOUSE	REV__sp|P13542|MYH8_MOUSE	2	1	1	sp|P13542|MYH8_MOUSE Myosin-8 OS=Mus musculus OX=10090 GN=Myh8 PE=2 SV=2	1	2	1	1	0	0	0	0	0	0	0	0	0	0	0	0	0	0	0	0	0	0	0	1	0	1	0	1	0	1	0	1	0	1	0	0	0	0	0	0	0	1	0	0
REV__sp|P16331|PH4H_MOUSE;REV__tr|A0A1W2P781|A0A1W2P781_MOUSE;REV__tr|A0A1W2P6U4|A0A1W2P6U4_MOUSE	REV__sp|P16331|PH4H_MOUSE;REV__tr|A0A1W2P781|A0A1W2P781_MOUSE;REV__tr|A0A1W2P6U4|A0A1W2P6U4_MOUSE	2;1;1	2;1;1	2;1;1	sp|P16331|PH4H_MOUSE Phenylalanine-4-hydroxylase OS=Mus musculus OX=10090 GN=Pah PE=1 SV=4;tr|A0A1W2P781|A0A1W2P781_MOUSE Phenylalanine-4-hydroxylase OS=Mus musculus OX=10090 GN=Pah PE=1 SV=1;tr|A0A1W2P6U4|A0A1W2P6U4_MOUSE Phenylalanine-4-hydroxylase (Frag	3	2	2	2	0	0	0	0	0	0	0	0	0	0	0	0	0	0	0	0	0	0	0	0	0	0	0	0	0	0	0	0	0	0	0	0	0	0	0	0	0	0	0	0
REV__sp|P17426|AP2A1_MOUSE;REV__tr|A0A140LIG7|A0A140LIG7_MOUSE	REV__sp|P17426|AP2A1_MOUSE	3;1	3;1	3;1	sp|P17426|AP2A1_MOUSE AP-2 complex subunit alpha-1 OS=Mus musculus OX=10090 GN=Ap2a1 PE=1 SV=1	2	3	3	3	0	1	0	0	0	0	0	1	0	0	0	0	0	0	0	1	0	0	0	0	0	0	0	0	0	0	0	0	0	0	0	0	0	0	0	0	0	0	0	0
REV__sp|P26339|CMGA_MOUSE	REV__sp|P26339|CMGA_MOUSE	1	1	1	sp|P26339|CMGA_MOUSE Chromogranin-A OS=Mus musculus OX=10090 GN=Chga PE=1 SV=1	1	1	1	1	0	0	0	0	0	0	0	0	0	0	0	0	0	0	0	0	0	0	0	0	0	0	0	0	0	0	0	0	0	0	0	0	0	0	0	0	0	0	0	0
REV__sp|P28825|MEP1A_MOUSE;REV__tr|A0A0R4J043|A0A0R4J043_MOUSE	REV__sp|P28825|MEP1A_MOUSE;REV__tr|A0A0R4J043|A0A0R4J043_MOUSE	1;1	1;1	1;1	sp|P28825|MEP1A_MOUSE Meprin A subunit alpha OS=Mus musculus OX=10090 GN=Mep1a PE=1 SV=4;tr|A0A0R4J043|A0A0R4J043_MOUSE Meprin A subunit OS=Mus musculus OX=10090 GN=Mep1a PE=1 SV=1	2	1	1	1	0	1	0	1	0	1	0	1	0	1	0	1	0	1	0	1	0	1	0	1	0	0	0	1	0	1	0	0	0	1	1	1	0	1	0	0	0	0	0	0
REV__tr|S4R1L8|S4R1L8_MOUSE;REV__tr|S4R2N1|S4R2N1_MOUSE;REV__tr|S4R240|S4R240_MOUSE;REV__tr|S4R2N5|S4R2N5_MOUSE;REV__tr|S4R1D9|S4R1D9_MOUSE;REV__sp|P30282|CCND3_MOUSE	REV__tr|S4R1L8|S4R1L8_MOUSE;REV__tr|S4R2N1|S4R2N1_MOUSE;REV__tr|S4R240|S4R240_MOUSE;REV__tr|S4R2N5|S4R2N5_MOUSE;REV__tr|S4R1D9|S4R1D9_MOUSE;REV__sp|P30282|CCND3_MOUSE	1;1;1;1;1;1	1;1;1;1;1;1	1;1;1;1;1;1	tr|S4R1L8|S4R1L8_MOUSE G1/S-specific cyclin-D3 (Fragment) OS=Mus musculus OX=10090 GN=Ccnd3 PE=4 SV=1;tr|S4R2N1|S4R2N1_MOUSE G1/S-specific cyclin-D3 (Fragment) OS=Mus musculus OX=10090 GN=Ccnd3 PE=1 SV=1;tr|S4R240|S4R240_MOUSE G1/S-specific cyclin-D3 (Frag	6	1	1	1	0	0	0	0	0	0	0	0	0	0	0	0	0	0	0	0	0	0	0	0	0	0	0	0	0	0	0	0	0	0	0	0	0	0	0	0	0	0	0	0
REV__sp|P35802|GPM6A_MOUSE	REV__sp|P35802|GPM6A_MOUSE	1	1	1	sp|P35802|GPM6A_MOUSE Neuronal membrane glycoprotein M6-a OS=Mus musculus OX=10090 GN=Gpm6a PE=1 SV=1	1	1	1	1	0	0	0	0	0	0	0	0	0	0	0	0	0	0	0	0	0	0	0	0	0	0	0	0	0	0	0	0	0	0	0	0	0	0	0	0	0	0	0	0
REV__tr|A0A0R4J0A4|A0A0R4J0A4_MOUSE;REV__sp|P35969|VGFR1_MOUSE;REV__tr|O55095|O55095_MOUSE	REV__tr|A0A0R4J0A4|A0A0R4J0A4_MOUSE;REV__sp|P35969|VGFR1_MOUSE;REV__tr|O55095|O55095_MOUSE	2;2;1	2;2;1	2;2;1	tr|A0A0R4J0A4|A0A0R4J0A4_MOUSE Vascular endothelial growth factor receptor 1 OS=Mus musculus OX=10090 GN=Flt1 PE=1 SV=1;sp|P35969|VGFR1_MOUSE Vascular endothelial growth factor receptor 1 OS=Mus musculus OX=10090 GN=Flt1 PE=1 SV=1;tr|O55095|O55095_MOUSE SF	3	2	2	2	0	0	0	0	0	0	0	0	0	0	0	0	0	0	0	0	0	0	0	0	0	0	0	0	0	0	0	0	0	0	0	0	0	0	0	0	0	1	0	0
REV__tr|A0A0J9YUE9|A0A0J9YUE9_MOUSE;REV__tr|A0A0J9YUN4|A0A0J9YUN4_MOUSE;REV__sp|P39053|DYN1_MOUSE	REV__tr|A0A0J9YUE9|A0A0J9YUE9_MOUSE;REV__tr|A0A0J9YUN4|A0A0J9YUN4_MOUSE;REV__sp|P39053|DYN1_MOUSE	1;1;1	1;1;1	1;1;1	tr|A0A0J9YUE9|A0A0J9YUE9_MOUSE Dynamin-1 OS=Mus musculus OX=10090 GN=Dnm1 PE=1 SV=1;tr|A0A0J9YUN4|A0A0J9YUN4_MOUSE Dynamin-1 OS=Mus musculus OX=10090 GN=Dnm1 PE=1 SV=1;sp|P39053|DYN1_MOUSE Dynamin-1 OS=Mus musculus OX=10090 GN=Dnm1 PE=1 SV=2	3	1	1	1	0	1	0	0	0	1	0	1	0	1	0	1	0	1	1	1	0	1	0	1	0	1	0	1	0	1	0	1	0	1	0	1	0	1	0	1	0	0	0	0
REV__sp|P42230|STA5A_MOUSE	REV__sp|P42230|STA5A_MOUSE	1	1	1	sp|P42230|STA5A_MOUSE Signal transducer and activator of transcription 5A OS=Mus musculus OX=10090 GN=Stat5a PE=1 SV=1	1	1	1	1	1	0	1	0	1	0	1	0	1	0	1	0	1	0	1	0	1	0	1	0	0	0	0	0	1	0	1	0	1	0	1	0	1	0	1	0	0	0	0	0
REV__tr|F6SBR5|F6SBR5_MOUSE;REV__tr|D3Z1U0|D3Z1U0_MOUSE;REV__tr|E9QL53|E9QL53_MOUSE;REV__sp|P49025|CTRO_MOUSE;REV__tr|D3YU89|D3YU89_MOUSE	REV__tr|F6SBR5|F6SBR5_MOUSE;REV__tr|D3Z1U0|D3Z1U0_MOUSE;REV__tr|E9QL53|E9QL53_MOUSE;REV__sp|P49025|CTRO_MOUSE;REV__tr|D3YU89|D3YU89_MOUSE	3;3;3;3;3	3;3;3;3;3	3;3;3;3;3	tr|F6SBR5|F6SBR5_MOUSE Citron Rho-interacting kinase OS=Mus musculus OX=10090 GN=Cit PE=1 SV=2;tr|D3Z1U0|D3Z1U0_MOUSE Citron Rho-interacting kinase OS=Mus musculus OX=10090 GN=Cit PE=1 SV=1;tr|E9QL53|E9QL53_MOUSE Citron Rho-interacting kinase OS=Mus muscul	5	3	3	3	0	0	0	0	0	0	0	0	0	0	0	0	0	0	0	0	0	0	0	0	0	0	0	0	0	0	0	0	0	0	0	0	0	0	0	0	0	1	0	1
REV__sp|P50285|FMO1_MOUSE	REV__sp|P50285|FMO1_MOUSE	1	1	1	sp|P50285|FMO1_MOUSE Dimethylaniline monooxygenase [N-oxide-forming] 1 OS=Mus musculus OX=10090 GN=Fmo1 PE=1 SV=1	1	1	1	1	0	0	0	0	0	0	0	0	0	0	0	0	0	0	0	0	0	0	0	0	0	0	0	0	0	0	0	0	0	0	0	0	0	0	0	0	0	0	0	0
REV__tr|B1ASP2|B1ASP2_MOUSE;REV__sp|P52332|JAK1_MOUSE	REV__tr|B1ASP2|B1ASP2_MOUSE;REV__sp|P52332|JAK1_MOUSE	1;1	1;1	1;1	tr|B1ASP2|B1ASP2_MOUSE Tyrosine-protein kinase OS=Mus musculus OX=10090 GN=Jak1 PE=1 SV=1;sp|P52332|JAK1_MOUSE Tyrosine-protein kinase JAK1 OS=Mus musculus OX=10090 GN=Jak1 PE=1 SV=1	2	1	1	1	0	0	0	0	0	0	0	0	0	0	0	0	0	0	0	0	0	0	0	0	0	0	0	0	0	0	0	0	0	0	0	0	0	0	0	0	0	0	0	0
REV__tr|A0A1L1SVH2|A0A1L1SVH2_MOUSE;REV__tr|A0A1L1ST52|A0A1L1ST52_MOUSE;REV__tr|A0A1L1SUV0|A0A1L1SUV0_MOUSE;REV__tr|A0A1L1SSN6|A0A1L1SSN6_MOUSE;REV__tr|A0A1L1STV8|A0A1L1STV8_MOUSE;REV__tr|A0A1L1SQV8|A0A1L1SQV8_MOUSE;REV__tr|A0A1L1SU37|A0A1L1SU37_MOUSE;REV__sp|P52480|KPYM_MOUSE	REV__tr|A0A1L1SVH2|A0A1L1SVH2_MOUSE;REV__tr|A0A1L1ST52|A0A1L1ST52_MOUSE;REV__tr|A0A1L1SUV0|A0A1L1SUV0_MOUSE;REV__tr|A0A1L1SSN6|A0A1L1SSN6_MOUSE;REV__tr|A0A1L1STV8|A0A1L1STV8_MOUSE;REV__tr|A0A1L1SQV8|A0A1L1SQV8_MOUSE;REV__tr|A0A1L1SU37|A0A1L1SU37_MOUSE;REV__sp|P52480|KPYM_MOUSE	1;1;1;1;1;1;1;1	1;1;1;1;1;1;1;1	1;1;1;1;1;1;1;1	tr|A0A1L1SVH2|A0A1L1SVH2_MOUSE Pyruvate kinase PKM (Fragment) OS=Mus musculus OX=10090 GN=Pkm PE=1 SV=1;tr|A0A1L1ST52|A0A1L1ST52_MOUSE Pyruvate kinase PKM (Fragment) OS=Mus musculus OX=10090 GN=Pkm PE=1 SV=1;tr|A0A1L1SUV0|A0A1L1SUV0_MOUSE Pyruvate kinase P	8	1	1	1	0	1	0	1	0	1	0	1	0	1	0	1	0	1	0	1	0	1	0	1	0	1	0	1	0	1	0	1	0	1	0	1	0	1	0	1	0	1	0	1
REV__sp|P56656|CP239_MOUSE;REV__tr|H3BLM0|H3BLM0_MOUSE;REV__tr|Q3UT49|Q3UT49_MOUSE;REV__sp|Q64458|CP2CT_MOUSE;REV__sp|P56655|CP238_MOUSE	REV__sp|P56656|CP239_MOUSE;REV__tr|H3BLM0|H3BLM0_MOUSE;REV__tr|Q3UT49|Q3UT49_MOUSE;REV__sp|Q64458|CP2CT_MOUSE;REV__sp|P56655|CP238_MOUSE	2;1;1;1;1	2;1;1;1;1	2;1;1;1;1	sp|P56656|CP239_MOUSE Cytochrome P450 2C39 OS=Mus musculus OX=10090 GN=Cyp2c39 PE=1 SV=2;tr|H3BLM0|H3BLM0_MOUSE Cytochrome P450 2C29 OS=Mus musculus OX=10090 GN=Cyp2c29 PE=1 SV=1;tr|Q3UT49|Q3UT49_MOUSE Cytochrome P450 2C29 OS=Mus musculus OX=10090 GN=Cyp2c	5	2	2	2	0	0	0	0	0	0	0	0	0	0	0	0	0	0	0	0	0	0	1	0	0	0	1	0	1	0	1	0	1	0	1	0	0	0	1	0	0	0	0	0
REV__tr|A0A1B0GRM4|A0A1B0GRM4_MOUSE;REV__sp|P60469|LIPA3_MOUSE	REV__tr|A0A1B0GRM4|A0A1B0GRM4_MOUSE;REV__sp|P60469|LIPA3_MOUSE	2;2	2;2	2;2	tr|A0A1B0GRM4|A0A1B0GRM4_MOUSE Liprin-alpha-3 (Fragment) OS=Mus musculus OX=10090 GN=Ppfia3 PE=1 SV=1;sp|P60469|LIPA3_MOUSE Liprin-alpha-3 OS=Mus musculus OX=10090 GN=Ppfia3 PE=1 SV=2	2	2	2	2	1	0	1	0	1	0	1	0	1	0	1	0	1	0	0	0	0	0	0	0	0	0	0	0	0	0	0	0	0	0	0	0	0	0	0	0	0	1	0	1
REV__sp|P63032|RHES_MOUSE	REV__sp|P63032|RHES_MOUSE	1	1	1	sp|P63032|RHES_MOUSE GTP-binding protein Rhes OS=Mus musculus OX=10090 GN=Rasd2 PE=2 SV=1	1	1	1	1	0	1	0	1	0	1	0	1	0	0	0	1	0	0	0	1	0	1	0	0	0	0	0	0	0	0	0	0	0	0	0	0	0	0	0	0	0	0	0	0
REV__sp|P70700|RPA2_MOUSE	REV__sp|P70700|RPA2_MOUSE	1	1	1	sp|P70700|RPA2_MOUSE DNA-directed RNA polymerase I subunit RPA2 OS=Mus musculus OX=10090 GN=Polr1b PE=1 SV=2	1	1	1	1	0	1	0	1	0	1	0	1	0	1	0	1	1	1	1	1	0	1	0	1	0	1	0	1	0	1	0	0	0	1	1	0	0	0	0	1	0	0	0	0
REV__tr|D3YYM6|D3YYM6_MOUSE;REV__tr|D3Z1S8|D3Z1S8_MOUSE;REV__tr|Q91V55|Q91V55_MOUSE;REV__sp|P97461|RS5_MOUSE	REV__tr|D3YYM6|D3YYM6_MOUSE;REV__tr|D3Z1S8|D3Z1S8_MOUSE;REV__tr|Q91V55|Q91V55_MOUSE;REV__sp|P97461|RS5_MOUSE	1;1;1;1	1;1;1;1	1;1;1;1	tr|D3YYM6|D3YYM6_MOUSE 40S ribosomal protein S5 (Fragment) OS=Mus musculus OX=10090 GN=Rps5 PE=1 SV=1;tr|D3Z1S8|D3Z1S8_MOUSE 40S ribosomal protein S5 (Fragment) OS=Mus musculus OX=10090 GN=Rps5 PE=1 SV=1;tr|Q91V55|Q91V55_MOUSE 40S ribosomal protein S5 OS=M	4	1	1	1	0	0	0	0	0	0	0	0	0	0	0	0	0	0	0	0	0	0	0	0	0	0	0	0	0	0	0	0	0	0	0	0	0	0	0	0	1	0	1	0
REV__tr|A0A1W2P887|A0A1W2P887_MOUSE;REV__tr|F6SWU2|F6SWU2_MOUSE;REV__sp|Q8CFC2|MYT1_MOUSE;REV__tr|B0R0C1|B0R0C1_MOUSE;REV__sp|P97500|MYT1L_MOUSE	REV__tr|A0A1W2P887|A0A1W2P887_MOUSE;REV__tr|F6SWU2|F6SWU2_MOUSE;REV__sp|Q8CFC2|MYT1_MOUSE;REV__tr|B0R0C1|B0R0C1_MOUSE;REV__sp|P97500|MYT1L_MOUSE	1;1;1;1;1	1;1;1;1;1	1;1;1;1;1	tr|A0A1W2P887|A0A1W2P887_MOUSE Myelin transcription factor 1-like protein (Fragment) OS=Mus musculus OX=10090 GN=Myt1l PE=1 SV=1;tr|F6SWU2|F6SWU2_MOUSE Myelin transcription factor 1 (Fragment) OS=Mus musculus OX=10090 GN=Myt1 PE=1 SV=1;sp|Q8CFC2|MYT1_MOUSE	5	1	1	1	0	0	0	0	0	0	0	0	0	0	0	0	0	0	0	0	0	0	0	0	0	0	0	0	0	1	0	0	0	0	0	0	0	0	0	1	0	0	0	0
REV__tr|F8WGT6|F8WGT6_MOUSE;REV__sp|Q02111|KPCT_MOUSE	REV__tr|F8WGT6|F8WGT6_MOUSE;REV__sp|Q02111|KPCT_MOUSE	1;1	1;1	1;1	tr|F8WGT6|F8WGT6_MOUSE Protein kinase C theta type (Fragment) OS=Mus musculus OX=10090 GN=Prkcq PE=1 SV=1;sp|Q02111|KPCT_MOUSE Protein kinase C theta type OS=Mus musculus OX=10090 GN=Prkcq PE=1 SV=1	2	1	1	1	0	0	0	0	0	0	0	0	0	0	0	0	0	0	0	0	0	0	0	0	0	0	0	0	0	0	0	0	0	0	0	0	0	0	0	0	0	0	0	0
REV__sp|Q02566|MYH6_MOUSE;REV__tr|A0A2I3BPY4|A0A2I3BPY4_MOUSE	REV__sp|Q02566|MYH6_MOUSE;REV__tr|A0A2I3BPY4|A0A2I3BPY4_MOUSE	4;2	4;2	2;1	sp|Q02566|MYH6_MOUSE Myosin-6 OS=Mus musculus OX=10090 GN=Myh6 PE=1 SV=2;tr|A0A2I3BPY4|A0A2I3BPY4_MOUSE Myosin-6 (Fragment) OS=Mus musculus OX=10090 GN=Myh6 PE=1 SV=1	2	4	4	2	0	0	0	0	0	0	0	1	0	0	0	0	0	0	0	0	0	0	1	1	1	1	1	1	0	1	0	1	1	1	0	0	0	0	0	0	0	0	0	0
REV__sp|Q04735|CDK16_MOUSE	REV__sp|Q04735|CDK16_MOUSE	1	1	1	sp|Q04735|CDK16_MOUSE Cyclin-dependent kinase 16 OS=Mus musculus OX=10090 GN=Cdk16 PE=1 SV=1	1	1	1	1	0	1	0	1	0	0	0	1	0	1	0	0	0	1	0	0	0	0	0	1	0	0	0	1	0	0	0	0	0	0	0	1	0	0	0	1	0	0	0	0
REV__sp|Q04999|INHBB_MOUSE	REV__sp|Q04999|INHBB_MOUSE	1	1	1	sp|Q04999|INHBB_MOUSE Inhibin beta B chain OS=Mus musculus OX=10090 GN=Inhbb PE=2 SV=4	1	1	1	1	0	0	0	0	0	0	0	0	0	0	0	0	0	0	0	0	0	0	0	0	0	0	0	0	0	0	0	0	0	0	0	0	0	0	0	0	0	0	0	0
REV__sp|Q0VBD0|ITB8_MOUSE	REV__sp|Q0VBD0|ITB8_MOUSE	1	1	1	sp|Q0VBD0|ITB8_MOUSE Integrin beta-8 OS=Mus musculus OX=10090 GN=Itgb8 PE=1 SV=1	1	1	1	1	0	0	0	0	0	0	0	0	0	0	0	0	0	0	0	0	0	0	0	0	0	0	0	0	0	0	0	0	0	0	0	0	0	0	0	0	1	1	1	0
REV__tr|A0A0U1RPV6|A0A0U1RPV6_MOUSE;REV__sp|Q2TV84|TRPM1_MOUSE;REV__tr|A0A0U1RQ32|A0A0U1RQ32_MOUSE	REV__tr|A0A0U1RPV6|A0A0U1RPV6_MOUSE;REV__sp|Q2TV84|TRPM1_MOUSE;REV__tr|A0A0U1RQ32|A0A0U1RQ32_MOUSE	1;1;1	1;1;1	1;1;1	tr|A0A0U1RPV6|A0A0U1RPV6_MOUSE Transient receptor potential cation channel subfamily M member 1 OS=Mus musculus OX=10090 GN=Trpm1 PE=4 SV=1;sp|Q2TV84|TRPM1_MOUSE Transient receptor potential cation channel subfamily M member 1 OS=Mus musculus OX=10090 GN=T	3	1	1	1	0	0	0	0	0	0	0	0	0	0	0	0	0	0	0	0	0	0	0	0	0	0	0	0	0	0	0	0	0	0	0	0	0	0	0	0	0	0	0	0
REV__sp|Q3UXZ9|KDM5A_MOUSE	REV__sp|Q3UXZ9|KDM5A_MOUSE	1	1	1	sp|Q3UXZ9|KDM5A_MOUSE Lysine-specific demethylase 5A OS=Mus musculus OX=10090 GN=Kdm5a PE=1 SV=2	1	1	1	1	0	0	0	0	0	0	0	0	0	0	0	0	0	0	0	0	0	0	0	0	0	0	0	0	0	0	0	0	0	0	0	0	0	0	0	0	0	0	0	0
REV__sp|Q3V0Y1|P4R3C_MOUSE	REV__sp|Q3V0Y1|P4R3C_MOUSE	2	2	2	sp|Q3V0Y1|P4R3C_MOUSE Protein PPP4R3C OS=Mus musculus OX=10090 GN=Ppp4r3c PE=2 SV=2	1	2	2	2	0	0	0	0	0	0	0	0	0	0	0	1	0	0	0	1	0	1	0	0	0	0	0	0	0	0	0	1	0	0	0	0	0	0	0	0	0	0	0	0
REV__sp|Q45VK7|DYHC2_MOUSE	REV__sp|Q45VK7|DYHC2_MOUSE	2	2	2	sp|Q45VK7|DYHC2_MOUSE Cytoplasmic dynein 2 heavy chain 1 OS=Mus musculus OX=10090 GN=Dync2h1 PE=1 SV=1	1	2	2	2	0	0	0	0	0	0	0	0	0	0	0	0	0	1	0	0	0	1	0	0	0	0	0	0	0	0	0	0	0	0	0	0	0	0	0	0	0	1	0	0
REV__sp|Q499M4|TIGD5_MOUSE	REV__sp|Q499M4|TIGD5_MOUSE	1	1	1	sp|Q499M4|TIGD5_MOUSE Tigger transposable element derived 5 OS=Mus musculus OX=10090 GN=Tigd5 PE=2 SV=1	1	1	1	1	0	0	0	0	0	0	0	0	0	0	0	0	0	0	0	0	0	0	0	0	0	0	0	0	0	0	0	0	0	0	0	0	0	0	0	0	1	0	1	0
REV__sp|Q505F1|NR2C1_MOUSE	REV__sp|Q505F1|NR2C1_MOUSE	1	1	1	sp|Q505F1|NR2C1_MOUSE Nuclear receptor subfamily 2 group C member 1 OS=Mus musculus OX=10090 GN=Nr2c1 PE=1 SV=3	1	1	1	1	0	1	0	0	0	0	0	1	0	0	0	1	0	1	0	1	0	0	0	0	0	0	0	0	0	0	0	0	0	0	0	0	0	0	0	0	0	0	0	0
REV__sp|Q50H32|GRCR1_MOUSE;REV__tr|G3X9N2|G3X9N2_MOUSE	REV__sp|Q50H32|GRCR1_MOUSE;REV__tr|G3X9N2|G3X9N2_MOUSE	1;1	1;1	1;1	sp|Q50H32|GRCR1_MOUSE Glutaredoxin domain-containing cysteine-rich protein 1 OS=Mus musculus OX=10090 GN=Grxcr1 PE=1 SV=1;tr|G3X9N2|G3X9N2_MOUSE Glutaredoxin domain-containing cysteine-rich protein 1 OS=Mus musculus OX=10090 GN=Grxcr1 PE=4 SV=1	2	1	1	1	0	1	0	1	0	0	0	1	0	0	0	1	0	1	0	1	0	1	0	1	0	1	0	1	0	1	0	0	0	1	0	1	0	0	0	1	0	0	0	0
REV__tr|B2RRI5|B2RRI5_MOUSE;REV__sp|Q52KR2|LRIG2_MOUSE	REV__tr|B2RRI5|B2RRI5_MOUSE;REV__sp|Q52KR2|LRIG2_MOUSE	2;2	2;2	2;2	tr|B2RRI5|B2RRI5_MOUSE Leucine-rich repeats and immunoglobulin-like domains protein 2 OS=Mus musculus OX=10090 GN=Lrig2 PE=1 SV=1;sp|Q52KR2|LRIG2_MOUSE Leucine-rich repeats and immunoglobulin-like domains protein 2 OS=Mus musculus OX=10090 GN=Lrig2 PE=1 SV	2	2	2	2	0	0	0	0	0	0	0	0	0	0	0	0	0	0	0	0	1	0	0	0	0	0	0	0	0	0	0	0	0	0	0	0	0	0	0	0	0	0	0	0
REV__tr|D3Z0B9|D3Z0B9_MOUSE;REV__tr|A0A1B0GSU0|A0A1B0GSU0_MOUSE;REV__sp|Q571I9|A16A1_MOUSE;REV__tr|A0A1B0GSN3|A0A1B0GSN3_MOUSE	REV__tr|D3Z0B9|D3Z0B9_MOUSE;REV__tr|A0A1B0GSU0|A0A1B0GSU0_MOUSE;REV__sp|Q571I9|A16A1_MOUSE;REV__tr|A0A1B0GSN3|A0A1B0GSN3_MOUSE	2;2;2;1	2;2;2;1	2;2;2;1	tr|D3Z0B9|D3Z0B9_MOUSE Aldehyde dehydrogenase family 16 member A1 OS=Mus musculus OX=10090 GN=Aldh16a1 PE=1 SV=3;tr|A0A1B0GSU0|A0A1B0GSU0_MOUSE Aldehyde dehydrogenase family 16 member A1 OS=Mus musculus OX=10090 GN=Aldh16a1 PE=1 SV=1;sp|Q571I9|A16A1_MOUSE	4	2	2	2	0	0	0	0	0	0	0	0	0	0	0	0	0	0	0	0	0	0	0	0	0	0	0	0	0	0	0	0	0	0	0	0	0	0	0	0	0	0	0	0
REV__sp|Q5FWI3|CEIP2_MOUSE;REV__tr|A0A494BB04|A0A494BB04_MOUSE	REV__sp|Q5FWI3|CEIP2_MOUSE;REV__tr|A0A494BB04|A0A494BB04_MOUSE	2;1	2;1	2;1	sp|Q5FWI3|CEIP2_MOUSE Cell surface hyaluronidase OS=Mus musculus OX=10090 GN=Cemip2 PE=1 SV=1;tr|A0A494BB04|A0A494BB04_MOUSE Cell surface hyaluronidase (Fragment) OS=Mus musculus OX=10090 GN=Cemip2 PE=1 SV=1	2	2	2	2	1	1	1	1	1	0	0	1	1	1	1	1	1	1	1	1	1	1	1	1	1	1	1	1	1	1	1	1	1	1	1	1	1	1	1	1	0	0	0	0
REV__sp|Q5S003|SPG17_MOUSE	REV__sp|Q5S003|SPG17_MOUSE	3	3	3	sp|Q5S003|SPG17_MOUSE Sperm-associated antigen 17 OS=Mus musculus OX=10090 GN=Spag17 PE=1 SV=2	1	3	3	3	0	0	1	0	0	0	1	0	1	0	1	0	0	0	0	0	1	0	1	0	1	0	1	0	1	0	1	0	0	0	1	0	1	0	1	0	0	2	0	2
REV__sp|Q5SDA5|GUC2F_MOUSE	REV__sp|Q5SDA5|GUC2F_MOUSE	2	2	2	sp|Q5SDA5|GUC2F_MOUSE Retinal guanylyl cyclase 2 OS=Mus musculus OX=10090 GN=Gucy2f PE=1 SV=1	1	2	2	2	0	0	0	1	0	0	0	0	0	1	0	1	0	0	0	0	0	1	0	0	0	1	0	0	0	0	0	0	0	1	0	0	0	0	0	0	0	0	0	0
REV__sp|Q62009|POSTN_MOUSE	REV__sp|Q62009|POSTN_MOUSE	1	1	1	sp|Q62009|POSTN_MOUSE Periostin OS=Mus musculus OX=10090 GN=Postn PE=1 SV=2	1	1	1	1	0	0	0	0	0	0	0	0	0	0	0	0	0	0	0	0	0	0	0	0	0	0	0	0	0	0	0	0	0	0	0	0	0	0	0	0	0	0	0	0
REV__tr|A0A0A0MQG2|A0A0A0MQG2_MOUSE;REV__sp|Q62261|SPTB2_MOUSE	REV__tr|A0A0A0MQG2|A0A0A0MQG2_MOUSE;REV__sp|Q62261|SPTB2_MOUSE	3;3	3;3	3;3	tr|A0A0A0MQG2|A0A0A0MQG2_MOUSE Spectrin beta chain, non-erythrocytic 1 (Fragment) OS=Mus musculus OX=10090 GN=Sptbn1 PE=1 SV=1;sp|Q62261|SPTB2_MOUSE Spectrin beta chain, non-erythrocytic 1 OS=Mus musculus OX=10090 GN=Sptbn1 PE=1 SV=2	2	3	3	3	0	0	0	0	0	0	0	0	0	0	0	0	0	0	0	0	0	0	0	1	0	1	0	0	0	1	0	1	0	1	0	1	0	0	0	0	1	0	1	0
REV__sp|Q640P2|ANGL1_MOUSE	REV__sp|Q640P2|ANGL1_MOUSE	1	1	1	sp|Q640P2|ANGL1_MOUSE Angiopoietin-related protein 1 OS=Mus musculus OX=10090 GN=Angptl1 PE=2 SV=1	1	1	1	1	0	0	0	0	0	0	0	0	0	0	0	0	0	0	0	0	0	0	0	0	0	0	0	0	0	0	0	0	0	0	0	0	0	0	0	0	0	0	0	0
REV__sp|Q65CL1|CTNA3_MOUSE	REV__sp|Q65CL1|CTNA3_MOUSE	1	1	1	sp|Q65CL1|CTNA3_MOUSE Catenin alpha-3 OS=Mus musculus OX=10090 GN=Ctnna3 PE=1 SV=2	1	1	1	1	0	0	0	0	0	0	0	0	0	0	0	0	0	0	0	1	0	0	0	0	0	0	0	0	0	0	0	0	0	0	0	0	0	0	0	0	0	0	0	0
REV__tr|Z4YN22|Z4YN22_MOUSE;REV__tr|M0QWF3|M0QWF3_MOUSE;REV__sp|Q68FF0|K1841_MOUSE	REV__tr|Z4YN22|Z4YN22_MOUSE;REV__tr|M0QWF3|M0QWF3_MOUSE;REV__sp|Q68FF0|K1841_MOUSE	1;1;1	1;1;1	1;1;1	tr|Z4YN22|Z4YN22_MOUSE RIKEN cDNA 0610010F05 gene (Fragment) OS=Mus musculus OX=10090 GN=0610010F05Rik PE=1 SV=1;tr|M0QWF3|M0QWF3_MOUSE RIKEN cDNA 0610010F05 gene OS=Mus musculus OX=10090 GN=0610010F05Rik PE=1 SV=1;sp|Q68FF0|K1841_MOUSE Uncharacterized pro	3	1	1	1	0	0	0	0	0	0	0	0	0	0	0	0	0	0	0	0	0	0	0	0	0	0	0	0	0	0	0	0	0	0	0	0	0	0	0	0	0	0	0	0
REV__tr|E9Q7P0|E9Q7P0_MOUSE;REV__tr|A2A520|A2A520_MOUSE;REV__tr|K3W4R0|K3W4R0_MOUSE;REV__sp|Q69Z23|DYH17_MOUSE	REV__tr|E9Q7P0|E9Q7P0_MOUSE;REV__tr|A2A520|A2A520_MOUSE;REV__tr|K3W4R0|K3W4R0_MOUSE;REV__sp|Q69Z23|DYH17_MOUSE	5;5;5;5	5;5;5;5	5;5;5;5	tr|E9Q7P0|E9Q7P0_MOUSE Dynein heavy chain 17, axonemal OS=Mus musculus OX=10090 GN=Dnah17 PE=1 SV=1;tr|A2A520|A2A520_MOUSE Dynein heavy chain 17, axonemal OS=Mus musculus OX=10090 GN=Dnah17 PE=1 SV=3;tr|K3W4R0|K3W4R0_MOUSE Dynein heavy chain 17, axonemal O	4	5	5	5	0	0	1	0	0	0	0	0	1	0	1	0	0	0	0	0	1	0	1	0	0	0	0	0	0	0	0	0	0	0	2	0	1	0	0	0	0	0	0	0
REV__tr|A0A1Y7VJT1|A0A1Y7VJT1_MOUSE;REV__tr|A0A1Y7VMT0|A0A1Y7VMT0_MOUSE;REV__tr|A0A1Y7VMU8|A0A1Y7VMU8_MOUSE;REV__tr|A0A1Y7VJ76|A0A1Y7VJ76_MOUSE;REV__tr|A0A0R4J0W9|A0A0R4J0W9_MOUSE;REV__sp|Q6DIA2|EX3L4_MOUSE	REV__tr|A0A1Y7VJT1|A0A1Y7VJT1_MOUSE;REV__tr|A0A1Y7VMT0|A0A1Y7VMT0_MOUSE;REV__tr|A0A1Y7VMU8|A0A1Y7VMU8_MOUSE;REV__tr|A0A1Y7VJ76|A0A1Y7VJ76_MOUSE;REV__tr|A0A0R4J0W9|A0A0R4J0W9_MOUSE;REV__sp|Q6DIA2|EX3L4_MOUSE	1;1;1;1;1;1	1;1;1;1;1;1	1;1;1;1;1;1	tr|A0A1Y7VJT1|A0A1Y7VJT1_MOUSE Exocyst complex component 3-like protein 4 (Fragment) OS=Mus musculus OX=10090 GN=Exoc3l4 PE=1 SV=1;tr|A0A1Y7VMT0|A0A1Y7VMT0_MOUSE Exocyst complex component 3-like protein 4 (Fragment) OS=Mus musculus OX=10090 GN=Exoc3l4 PE=1	6	1	1	1	0	0	0	0	0	0	0	0	0	0	1	0	0	0	0	0	0	0	0	0	0	0	0	0	0	0	0	0	0	0	0	0	0	0	0	0	0	0	0	0
REV__sp|Q6PAC4|PCARE_MOUSE	REV__sp|Q6PAC4|PCARE_MOUSE	1	1	1	sp|Q6PAC4|PCARE_MOUSE Photoreceptor cilium actin regulator OS=Mus musculus OX=10090 GN=Pcare PE=2 SV=1	1	1	1	1	0	0	0	0	0	0	0	0	0	0	0	0	0	0	0	0	0	0	0	0	0	0	0	0	0	0	0	0	0	0	0	0	0	0	0	0	0	0	0	0
REV__tr|A0A1B0GRB5|A0A1B0GRB5_MOUSE;REV__tr|A0A1B0GRA7|A0A1B0GRA7_MOUSE;REV__tr|B2RQL0|B2RQL0_MOUSE;REV__tr|A0A140T8J8|A0A140T8J8_MOUSE;REV__tr|A0A1B0GSX7|A0A1B0GSX7_MOUSE;REV__sp|Q6PFD9|NUP98_MOUSE	REV__tr|A0A1B0GRB5|A0A1B0GRB5_MOUSE;REV__tr|A0A1B0GRA7|A0A1B0GRA7_MOUSE;REV__tr|B2RQL0|B2RQL0_MOUSE;REV__tr|A0A140T8J8|A0A140T8J8_MOUSE;REV__tr|A0A1B0GSX7|A0A1B0GSX7_MOUSE;REV__sp|Q6PFD9|NUP98_MOUSE	1;1;1;1;1;1	1;1;1;1;1;1	1;1;1;1;1;1	tr|A0A1B0GRB5|A0A1B0GRB5_MOUSE Nuclear pore complex protein Nup98-Nup96 OS=Mus musculus OX=10090 GN=Nup98 PE=1 SV=1;tr|A0A1B0GRA7|A0A1B0GRA7_MOUSE Nuclear pore complex protein Nup98-Nup96 OS=Mus musculus OX=10090 GN=Nup98 PE=1 SV=1;tr|B2RQL0|B2RQL0_MOUSE N	6	1	1	1	1	1	1	1	1	1	1	1	1	1	1	1	1	1	1	1	1	1	0	1	0	1	0	1	1	1	1	1	0	1	0	1	1	1	1	1	0	1	0	1
REV__sp|Q6PR54|RIF1_MOUSE;REV__tr|A0A2I3BQ21|A0A2I3BQ21_MOUSE;REV__tr|A0A2I3BRD9|A0A2I3BRD9_MOUSE;REV__tr|A0A2I3BQI4|A0A2I3BQI4_MOUSE	REV__sp|Q6PR54|RIF1_MOUSE;REV__tr|A0A2I3BQ21|A0A2I3BQ21_MOUSE;REV__tr|A0A2I3BRD9|A0A2I3BRD9_MOUSE;REV__tr|A0A2I3BQI4|A0A2I3BQI4_MOUSE	3;2;2;2	3;2;2;2	3;2;2;2	sp|Q6PR54|RIF1_MOUSE Telomere-associated protein RIF1 OS=Mus musculus OX=10090 GN=Rif1 PE=1 SV=2;tr|A0A2I3BQ21|A0A2I3BQ21_MOUSE Telomere-associated protein RIF1 (Fragment) OS=Mus musculus OX=10090 GN=Rif1 PE=1 SV=1;tr|A0A2I3BRD9|A0A2I3BRD9_MOUSE Telomere-a	4	3	3	3	0	0	0	0	0	0	0	0	0	0	0	0	0	0	0	0	0	0	0	0	0	0	0	0	0	0	0	1	0	1	0	1	0	0	1	1	0	0	0	0
REV__tr|B7ZWL1|B7ZWL1_MOUSE;REV__tr|A0A1D5RMJ8|A0A1D5RMJ8_MOUSE;REV__sp|Q6ZQ08|CNOT1_MOUSE;REV__tr|A0A1D5RMD8|A0A1D5RMD8_MOUSE	REV__tr|B7ZWL1|B7ZWL1_MOUSE;REV__tr|A0A1D5RMJ8|A0A1D5RMJ8_MOUSE;REV__sp|Q6ZQ08|CNOT1_MOUSE;REV__tr|A0A1D5RMD8|A0A1D5RMD8_MOUSE	2;2;2;1	2;2;2;1	2;2;2;1	tr|B7ZWL1|B7ZWL1_MOUSE CCR4-NOT transcription complex subunit 1 OS=Mus musculus OX=10090 GN=Cnot1 PE=1 SV=1;tr|A0A1D5RMJ8|A0A1D5RMJ8_MOUSE CCR4-NOT transcription complex subunit 1 OS=Mus musculus OX=10090 GN=Cnot1 PE=1 SV=1;sp|Q6ZQ08|CNOT1_MOUSE CCR4-NOT t	4	2	2	2	0	1	0	1	0	2	0	1	0	1	0	1	0	1	0	1	0	1	0	1	0	1	0	1	0	1	0	1	0	1	0	1	0	1	0	1	0	0	0	0
REV__tr|A0A1L1STC6|A0A1L1STC6_MOUSE;REV__sp|Q6ZWR6|SYNE1_MOUSE	REV__tr|A0A1L1STC6|A0A1L1STC6_MOUSE;REV__sp|Q6ZWR6|SYNE1_MOUSE	5;5	5;5	5;5	tr|A0A1L1STC6|A0A1L1STC6_MOUSE Nesprin-1 OS=Mus musculus OX=10090 GN=Syne1 PE=1 SV=1;sp|Q6ZWR6|SYNE1_MOUSE Nesprin-1 OS=Mus musculus OX=10090 GN=Syne1 PE=1 SV=2	2	5	5	5	0	1	0	1	0	1	0	1	0	1	0	1	0	1	0	1	0	1	0	0	0	0	0	0	0	0	0	0	0	0	0	0	0	0	0	0	1	0	1	0
REV__sp|Q7TMY7|IPO8_MOUSE;REV__tr|B2KGD7|B2KGD7_MOUSE	REV__sp|Q7TMY7|IPO8_MOUSE;REV__tr|B2KGD7|B2KGD7_MOUSE	2;1	2;1	2;1	sp|Q7TMY7|IPO8_MOUSE Importin-8 OS=Mus musculus OX=10090 GN=Ipo8 PE=1 SV=3;tr|B2KGD7|B2KGD7_MOUSE Importin-8 (Fragment) OS=Mus musculus OX=10090 GN=Ipo8 PE=1 SV=1	2	2	2	2	0	0	1	0	0	0	0	0	1	0	0	0	1	0	1	0	0	0	0	0	0	0	0	0	0	0	0	0	0	0	0	0	0	0	0	0	0	0	0	0
REV__sp|Q7TMY8|HUWE1_MOUSE;REV__tr|A2AFQ0|A2AFQ0_MOUSE	REV__sp|Q7TMY8|HUWE1_MOUSE;REV__tr|A2AFQ0|A2AFQ0_MOUSE	3;3	3;3	3;3	sp|Q7TMY8|HUWE1_MOUSE E3 ubiquitin-protein ligase HUWE1 OS=Mus musculus OX=10090 GN=Huwe1 PE=1 SV=5;tr|A2AFQ0|A2AFQ0_MOUSE E3 ubiquitin-protein ligase HUWE1 OS=Mus musculus OX=10090 GN=Huwe1 PE=1 SV=1	2	3	3	3	0	0	0	0	0	0	0	0	0	0	0	0	0	0	0	0	0	0	0	1	0	1	0	1	0	1	0	1	0	0	0	0	0	0	0	0	1	0	1	0
REV__tr|E9QAD4|E9QAD4_MOUSE;REV__sp|Q7TQK5|CCD93_MOUSE	REV__tr|E9QAD4|E9QAD4_MOUSE;REV__sp|Q7TQK5|CCD93_MOUSE	2;2	2;2	2;2	tr|E9QAD4|E9QAD4_MOUSE Coiled-coil domain-containing protein 93 OS=Mus musculus OX=10090 GN=Ccdc93 PE=1 SV=1;sp|Q7TQK5|CCD93_MOUSE Coiled-coil domain-containing protein 93 OS=Mus musculus OX=10090 GN=Ccdc93 PE=1 SV=1	2	2	2	2	0	0	0	0	0	0	0	0	0	0	0	0	0	0	0	0	0	0	0	0	0	0	0	0	0	0	0	0	0	0	0	0	0	0	0	0	0	0	0	0
REV__sp|Q80SU4|IFNAD_MOUSE	REV__sp|Q80SU4|IFNAD_MOUSE	1	1	1	sp|Q80SU4|IFNAD_MOUSE Interferon alpha-13 OS=Mus musculus OX=10090 GN=Ifna13 PE=2 SV=1	1	1	1	1	0	1	0	1	0	1	0	0	0	1	0	1	0	0	0	1	0	1	0	0	0	0	0	0	0	0	0	0	0	0	0	0	0	0	0	0	0	0	0	0
REV__sp|Q80SY5|PR38B_MOUSE	REV__sp|Q80SY5|PR38B_MOUSE	1	1	1	sp|Q80SY5|PR38B_MOUSE Pre-mRNA-splicing factor 38B OS=Mus musculus OX=10090 GN=Prpf38b PE=1 SV=1	1	1	1	1	1	0	0	0	1	0	1	0	1	0	1	0	1	0	0	0	0	0	1	0	1	0	1	0	1	0	1	0	1	0	1	0	0	0	0	0	0	0	0	0
REV__sp|Q811D2|ANR26_MOUSE;REV__tr|D3Z482|D3Z482_MOUSE	REV__sp|Q811D2|ANR26_MOUSE;REV__tr|D3Z482|D3Z482_MOUSE	3;3	3;3	3;3	sp|Q811D2|ANR26_MOUSE Ankyrin repeat domain-containing protein 26 OS=Mus musculus OX=10090 GN=Ankrd26 PE=1 SV=2;tr|D3Z482|D3Z482_MOUSE Ankyrin repeat domain-containing protein 26 OS=Mus musculus OX=10090 GN=Ankrd26 PE=1 SV=1	2	3	3	3	0	0	0	0	0	0	0	0	0	0	0	0	0	0	0	0	0	0	0	1	0	1	0	1	0	1	0	1	0	1	0	1	0	1	0	1	0	0	0	0
REV__sp|Q8BGY7|F210A_MOUSE	REV__sp|Q8BGY7|F210A_MOUSE	1	1	1	sp|Q8BGY7|F210A_MOUSE Protein FAM210A OS=Mus musculus OX=10090 GN=Fam210a PE=1 SV=1	1	1	1	1	0	0	0	0	0	0	0	0	0	0	0	0	0	0	0	0	0	0	0	0	0	0	0	0	0	0	0	0	0	0	0	0	0	0	0	0	0	0	0	0
REV__tr|F6Q1Q5|F6Q1Q5_MOUSE;REV__tr|F7CIB0|F7CIB0_MOUSE;REV__sp|Q8BI22|CE128_MOUSE	REV__tr|F6Q1Q5|F6Q1Q5_MOUSE;REV__tr|F7CIB0|F7CIB0_MOUSE;REV__sp|Q8BI22|CE128_MOUSE	1;1;1	1;1;1	1;1;1	tr|F6Q1Q5|F6Q1Q5_MOUSE Centrosomal protein of 128 kDa (Fragment) OS=Mus musculus OX=10090 GN=Cep128 PE=1 SV=1;tr|F7CIB0|F7CIB0_MOUSE Centrosomal protein of 128 kDa (Fragment) OS=Mus musculus OX=10090 GN=Cep128 PE=1 SV=1;sp|Q8BI22|CE128_MOUSE Centrosomal pr	3	1	1	1	0	0	0	0	0	0	0	0	0	0	1	0	0	0	0	0	0	0	0	0	0	0	0	0	0	0	0	0	0	0	0	0	0	0	0	0	0	0	0	0
REV__sp|Q8BI29|SARG_MOUSE	REV__sp|Q8BI29|SARG_MOUSE	1	1	1	sp|Q8BI29|SARG_MOUSE Specifically androgen-regulated gene protein OS=Mus musculus OX=10090 GN=Sarg PE=1 SV=2	1	1	1	1	0	0	0	0	0	0	0	0	0	0	0	0	0	0	0	0	0	0	0	0	0	0	0	0	0	0	0	0	0	0	0	0	0	0	0	0	0	0	0	0
REV__sp|Q8BKX6|SMG1_MOUSE	REV__sp|Q8BKX6|SMG1_MOUSE	3	3	3	sp|Q8BKX6|SMG1_MOUSE Serine/threonine-protein kinase SMG1 OS=Mus musculus OX=10090 GN=Smg1 PE=1 SV=3	1	3	3	3	0	0	0	0	0	0	0	0	0	0	0	0	0	0	0	0	0	0	0	0	0	0	0	0	0	0	0	0	0	0	0	0	0	0	0	0	0	0	0	0
REV__tr|A2AWH8|A2AWH8_MOUSE;REV__sp|Q8BKZ9|ODPX_MOUSE;REV__tr|A2AWH7|A2AWH7_MOUSE	REV__tr|A2AWH8|A2AWH8_MOUSE;REV__sp|Q8BKZ9|ODPX_MOUSE;REV__tr|A2AWH7|A2AWH7_MOUSE	2;2;1	2;2;1	2;2;1	tr|A2AWH8|A2AWH8_MOUSE Pyruvate dehydrogenase protein X component, mitochondrial OS=Mus musculus OX=10090 GN=Pdhx PE=1 SV=1;sp|Q8BKZ9|ODPX_MOUSE Pyruvate dehydrogenase protein X component, mitochondrial OS=Mus musculus OX=10090 GN=Pdhx PE=1 SV=1;tr|A2AWH7|	3	2	2	2	0	0	0	0	0	0	0	0	0	0	0	0	0	0	0	0	0	0	0	0	0	0	0	0	0	0	0	0	0	0	0	0	1	0	0	0	0	0	0	0
REV__sp|Q8BPE4|TM177_MOUSE	REV__sp|Q8BPE4|TM177_MOUSE	1	1	1	sp|Q8BPE4|TM177_MOUSE Transmembrane protein 177 OS=Mus musculus OX=10090 GN=Tmem177 PE=1 SV=1	1	1	1	1	0	0	0	1	0	0	0	1	0	0	0	1	0	0	0	0	0	1	0	0	0	0	0	0	0	0	0	0	0	0	0	0	0	0	0	0	0	0	0	0
REV__sp|Q8BT14|CNOT4_MOUSE;REV__tr|Q05BG1|Q05BG1_MOUSE;REV__tr|E9QA19|E9QA19_MOUSE;REV__tr|A0A0R4J1K1|A0A0R4J1K1_MOUSE	REV__sp|Q8BT14|CNOT4_MOUSE;REV__tr|Q05BG1|Q05BG1_MOUSE;REV__tr|E9QA19|E9QA19_MOUSE;REV__tr|A0A0R4J1K1|A0A0R4J1K1_MOUSE	1;1;1;1	1;1;1;1	1;1;1;1	sp|Q8BT14|CNOT4_MOUSE CCR4-NOT transcription complex subunit 4 OS=Mus musculus OX=10090 GN=Cnot4 PE=1 SV=2;tr|Q05BG1|Q05BG1_MOUSE CCR4-NOT transcription complex subunit 4 OS=Mus musculus OX=10090 GN=Cnot4 PE=1 SV=1;tr|E9QA19|E9QA19_MOUSE CCR4-NOT transcrip	4	1	1	1	0	0	0	0	0	0	0	0	0	0	0	0	0	0	0	0	0	0	0	0	0	0	0	0	1	0	0	0	0	0	0	0	0	0	0	0	0	0	0	0
REV__sp|Q8BU30|SYIC_MOUSE	REV__sp|Q8BU30|SYIC_MOUSE	3	3	3	sp|Q8BU30|SYIC_MOUSE Isoleucine--tRNA ligase, cytoplasmic OS=Mus musculus OX=10090 GN=Iars PE=1 SV=2	1	3	3	3	1	0	1	0	1	0	1	0	1	0	1	0	1	0	1	0	0	0	1	0	1	0	1	0	1	0	1	0	1	0	1	0	1	0	1	0	0	0	0	0
REV__sp|Q8BVP6|LYPD4_MOUSE	REV__sp|Q8BVP6|LYPD4_MOUSE	1	1	1	sp|Q8BVP6|LYPD4_MOUSE Ly6/PLAUR domain-containing protein 4 OS=Mus musculus OX=10090 GN=Lypd4 PE=1 SV=1	1	1	1	1	0	0	0	0	0	0	0	0	0	0	0	0	0	0	0	0	0	0	0	0	0	0	0	0	0	0	0	0	0	0	0	0	0	0	0	0	0	0	0	0
REV__tr|A0A140LIN9|A0A140LIN9_MOUSE;REV__sp|Q8BW94|DYH3_MOUSE;REV__tr|A0A140LIB2|A0A140LIB2_MOUSE	REV__tr|A0A140LIN9|A0A140LIN9_MOUSE;REV__sp|Q8BW94|DYH3_MOUSE	4;4;1	4;4;1	4;4;1	tr|A0A140LIN9|A0A140LIN9_MOUSE Dynein heavy chain 3, axonemal OS=Mus musculus OX=10090 GN=Dnah3 PE=1 SV=2;sp|Q8BW94|DYH3_MOUSE Dynein heavy chain 3, axonemal OS=Mus musculus OX=10090 GN=Dnah3 PE=1 SV=2	3	4	4	4	0	1	0	0	0	0	0	0	0	0	0	0	0	0	0	0	0	0	0	1	0	0	0	1	0	1	0	1	0	1	0	1	0	1	0	1	1	0	0	0
REV__tr|Q4VBF8|Q4VBF8_MOUSE;REV__sp|Q8C0T5|SI1L1_MOUSE;REV__tr|A0A1Y7VJM1|A0A1Y7VJM1_MOUSE	REV__tr|Q4VBF8|Q4VBF8_MOUSE;REV__sp|Q8C0T5|SI1L1_MOUSE;REV__tr|A0A1Y7VJM1|A0A1Y7VJM1_MOUSE	2;2;1	2;2;1	2;2;1	tr|Q4VBF8|Q4VBF8_MOUSE Signal-induced proliferation-associated 1-like protein 1 OS=Mus musculus OX=10090 GN=Sipa1l1 PE=1 SV=1;sp|Q8C0T5|SI1L1_MOUSE Signal-induced proliferation-associated 1-like protein 1 OS=Mus musculus OX=10090 GN=Sipa1l1 PE=1 SV=2;tr|A0	3	2	2	2	0	0	0	0	0	0	0	0	0	0	0	0	0	0	0	0	0	0	0	0	0	0	0	0	0	0	0	0	0	0	0	0	0	0	0	0	0	0	1	0
REV__sp|Q8C110|SLIK6_MOUSE	REV__sp|Q8C110|SLIK6_MOUSE	1	1	1	sp|Q8C110|SLIK6_MOUSE SLIT and NTRK-like protein 6 OS=Mus musculus OX=10090 GN=Slitrk6 PE=1 SV=1	1	1	1	1	0	0	0	0	0	0	0	0	0	0	0	0	0	0	0	0	0	0	0	0	0	0	0	0	0	0	0	0	0	0	0	0	0	0	0	0	0	0	0	0
REV__sp|Q8C2E7|WASC5_MOUSE	REV__sp|Q8C2E7|WASC5_MOUSE	2	2	2	sp|Q8C2E7|WASC5_MOUSE WASH complex subunit 5 OS=Mus musculus OX=10090 GN=Washc5 PE=1 SV=2	1	2	2	2	0	0	0	0	0	0	0	0	0	0	0	0	0	0	0	0	0	0	0	0	1	1	0	0	1	0	0	0	0	0	0	0	0	0	0	0	0	1	0	0
REV__tr|Q9QXI6|Q9QXI6_MOUSE;REV__sp|Q8C3K6|SC5A1_MOUSE	REV__tr|Q9QXI6|Q9QXI6_MOUSE;REV__sp|Q8C3K6|SC5A1_MOUSE	1;1	1;1	1;1	tr|Q9QXI6|Q9QXI6_MOUSE SGLT1 protein OS=Mus musculus OX=10090 GN=Slc5a1 PE=1 SV=1;sp|Q8C3K6|SC5A1_MOUSE Sodium/glucose cotransporter 1 OS=Mus musculus OX=10090 GN=Slc5a1 PE=1 SV=1	2	1	1	1	0	0	1	0	0	0	0	0	0	0	1	0	1	0	0	0	1	0	1	0	0	0	0	0	0	0	0	0	0	0	0	0	0	0	0	0	0	0	0	0
REV__sp|Q8CDI6|CD158_MOUSE;REV__tr|A0A1D5RMH8|A0A1D5RMH8_MOUSE	REV__sp|Q8CDI6|CD158_MOUSE;REV__tr|A0A1D5RMH8|A0A1D5RMH8_MOUSE	2;1	2;1	2;1	sp|Q8CDI6|CD158_MOUSE Coiled-coil domain-containing protein 158 OS=Mus musculus OX=10090 GN=Ccdc158 PE=2 SV=1;tr|A0A1D5RMH8|A0A1D5RMH8_MOUSE Coiled-coil domain-containing protein 158 (Fragment) OS=Mus musculus OX=10090 GN=Ccdc158 PE=4 SV=1	2	2	2	2	0	0	0	1	0	1	0	1	0	1	0	1	0	0	0	1	0	1	0	0	0	0	0	0	0	0	0	0	0	0	0	0	0	0	0	0	0	0	0	0
REV__sp|Q8CDU6|HECD2_MOUSE;REV__tr|B2RPZ5|B2RPZ5_MOUSE	REV__sp|Q8CDU6|HECD2_MOUSE;REV__tr|B2RPZ5|B2RPZ5_MOUSE	1;1	1;1	1;1	sp|Q8CDU6|HECD2_MOUSE Probable E3 ubiquitin-protein ligase HECTD2 OS=Mus musculus OX=10090 GN=Hectd2 PE=1 SV=2;tr|B2RPZ5|B2RPZ5_MOUSE Hectd2 protein OS=Mus musculus OX=10090 GN=Hectd2 PE=1 SV=1	2	1	1	1	0	0	0	0	0	0	0	0	0	0	0	0	0	0	0	0	0	0	0	0	0	0	0	0	0	0	0	0	0	0	0	0	0	0	0	0	0	0	0	0
REV__tr|A0A1L1STY4|A0A1L1STY4_MOUSE;REV__tr|A0A1L1SVG0|A0A1L1SVG0_MOUSE;REV__sp|Q8CGB3|UACA_MOUSE;REV__tr|A0A0R4J0S7|A0A0R4J0S7_MOUSE	REV__tr|A0A1L1STY4|A0A1L1STY4_MOUSE;REV__tr|A0A1L1SVG0|A0A1L1SVG0_MOUSE;REV__sp|Q8CGB3|UACA_MOUSE;REV__tr|A0A0R4J0S7|A0A0R4J0S7_MOUSE	1;1;1;1	1;1;1;1	1;1;1;1	tr|A0A1L1STY4|A0A1L1STY4_MOUSE Uveal autoantigen with coiled-coil domains and ankyrin repeats (Fragment) OS=Mus musculus OX=10090 GN=Uaca PE=1 SV=1;tr|A0A1L1SVG0|A0A1L1SVG0_MOUSE Uveal autoantigen with coiled-coil domains and ankyrin repeats OS=Mus musculu	4	1	1	1	1	0	1	0	1	0	1	0	1	0	1	0	1	0	1	0	1	0	0	0	0	0	1	0	1	0	0	0	1	0	0	0	0	0	1	0	0	0	0	0
REV__tr|A0A1D5RM34|A0A1D5RM34_MOUSE;REV__sp|Q8CJ19|MICA3_MOUSE	REV__tr|A0A1D5RM34|A0A1D5RM34_MOUSE;REV__sp|Q8CJ19|MICA3_MOUSE	3;3	3;3	3;3	tr|A0A1D5RM34|A0A1D5RM34_MOUSE [F-actin]-monooxygenase MICAL3 (Fragment) OS=Mus musculus OX=10090 GN=Mical3 PE=1 SV=1;sp|Q8CJ19|MICA3_MOUSE [F-actin]-monooxygenase MICAL3 OS=Mus musculus OX=10090 GN=Mical3 PE=1 SV=2	2	3	3	3	0	0	1	0	0	0	0	0	1	0	0	0	0	0	1	0	0	0	0	0	0	0	0	0	0	0	0	0	0	0	0	0	0	0	0	0	0	0	0	0
REV__sp|Q8CJG0|AGO2_MOUSE	REV__sp|Q8CJG0|AGO2_MOUSE	3	3	3	sp|Q8CJG0|AGO2_MOUSE Protein argonaute-2 OS=Mus musculus OX=10090 GN=Ago2 PE=1 SV=3	1	3	3	3	1	0	1	0	1	0	1	0	1	0	1	0	1	0	1	0	1	0	1	0	0	0	1	0	0	0	1	0	0	0	0	0	0	0	1	0	0	0	0	0
REV__sp|Q8JZV9|BDH2_MOUSE;REV__tr|G3UWD3|G3UWD3_MOUSE	REV__sp|Q8JZV9|BDH2_MOUSE;REV__tr|G3UWD3|G3UWD3_MOUSE	1;1	1;1	1;1	sp|Q8JZV9|BDH2_MOUSE 3-hydroxybutyrate dehydrogenase type 2 OS=Mus musculus OX=10090 GN=Bdh2 PE=1 SV=1;tr|G3UWD3|G3UWD3_MOUSE 3-hydroxybutyrate dehydrogenase type 2 OS=Mus musculus OX=10090 GN=Bdh2 PE=1 SV=1	2	1	1	1	0	0	0	0	0	0	0	0	0	0	0	0	0	0	0	0	0	0	0	0	0	0	0	0	0	0	0	0	0	0	0	0	0	0	0	0	0	0	0	0
REV__sp|Q8K1J6|TRNT1_MOUSE	REV__sp|Q8K1J6|TRNT1_MOUSE	1	1	1	sp|Q8K1J6|TRNT1_MOUSE CCA tRNA nucleotidyltransferase 1, mitochondrial OS=Mus musculus OX=10090 GN=Trnt1 PE=1 SV=1	1	1	1	1	0	0	0	0	0	0	0	0	0	0	0	0	0	0	0	0	0	0	0	1	0	1	0	1	0	0	0	1	0	0	0	1	0	0	0	1	0	0	0	0
REV__tr|Q3KP74|Q3KP74_MOUSE;REV__sp|Q8K3F2|MMP21_MOUSE	REV__tr|Q3KP74|Q3KP74_MOUSE;REV__sp|Q8K3F2|MMP21_MOUSE	2;2	2;2	2;2	tr|Q3KP74|Q3KP74_MOUSE Matrix metalloproteinase-21 OS=Mus musculus OX=10090 GN=Mmp21 PE=2 SV=1;sp|Q8K3F2|MMP21_MOUSE Matrix metalloproteinase-21 OS=Mus musculus OX=10090 GN=Mmp21 PE=1 SV=1	2	2	2	2	0	0	0	0	0	0	0	0	0	0	0	0	0	0	0	0	0	0	0	0	0	0	0	0	0	0	0	0	0	0	0	0	0	0	0	0	2	0	0	0
REV__sp|Q8K402|TBX22_MOUSE;REV__tr|E9Q5R8|E9Q5R8_MOUSE	REV__sp|Q8K402|TBX22_MOUSE;REV__tr|E9Q5R8|E9Q5R8_MOUSE	1;1	1;1	1;1	sp|Q8K402|TBX22_MOUSE T-box transcription factor TBX22 OS=Mus musculus OX=10090 GN=Tbx22 PE=2 SV=1;tr|E9Q5R8|E9Q5R8_MOUSE T-box transcription factor TBX22 OS=Mus musculus OX=10090 GN=Tbx22 PE=4 SV=1	2	1	1	1	0	0	0	0	0	0	0	0	0	0	0	0	0	0	0	0	0	0	0	0	0	1	0	0	0	1	0	1	0	0	0	1	0	1	0	1	0	0	0	0
REV__tr|F8WGE3|F8WGE3_MOUSE;REV__sp|Q8K442|ABC8A_MOUSE;REV__sp|Q8K449|ABCA9_MOUSE;REV__sp|Q8K441|ABCA6_MOUSE	REV__tr|F8WGE3|F8WGE3_MOUSE;REV__sp|Q8K442|ABC8A_MOUSE;REV__sp|Q8K449|ABCA9_MOUSE;REV__sp|Q8K441|ABCA6_MOUSE	1;1;1;1	1;1;1;1	1;1;1;1	tr|F8WGE3|F8WGE3_MOUSE ATP-binding cassette sub-family A member 8-A OS=Mus musculus OX=10090 GN=Abca8a PE=1 SV=1;sp|Q8K442|ABC8A_MOUSE ATP-binding cassette sub-family A member 8-A OS=Mus musculus OX=10090 GN=Abca8a PE=1 SV=2;sp|Q8K449|ABCA9_MOUSE ATP-bindi	4	1	1	1	1	0	1	0	1	0	1	0	1	0	1	0	1	0	1	0	1	0	0	0	0	0	0	0	0	0	0	0	0	0	0	0	0	0	0	0	0	0	0	0
REV__sp|Q8R0K4|CC137_MOUSE	REV__sp|Q8R0K4|CC137_MOUSE	1	1	1	sp|Q8R0K4|CC137_MOUSE Coiled-coil domain-containing protein 137 OS=Mus musculus OX=10090 GN=Ccdc137 PE=2 SV=1	1	1	1	1	0	0	0	0	0	0	0	0	0	0	0	0	0	0	0	0	0	0	0	0	0	0	0	0	0	0	0	0	0	0	0	0	0	0	0	0	0	1	0	1
REV__sp|Q8R1L8|ANGL8_MOUSE	REV__sp|Q8R1L8|ANGL8_MOUSE	1	1	1	sp|Q8R1L8|ANGL8_MOUSE Angiopoietin-like protein 8 OS=Mus musculus OX=10090 GN=Angptl8 PE=2 SV=2	1	1	1	1	0	0	0	0	0	0	0	0	0	0	0	0	0	0	0	0	0	0	0	0	0	0	0	0	0	0	0	0	0	0	0	0	0	0	0	0	0	0	0	0
REV__tr|Q05DG3|Q05DG3_MOUSE;REV__sp|Q8R3B1|PLCD1_MOUSE;REV__tr|G5DDB7|G5DDB7_MOUSE	REV__tr|Q05DG3|Q05DG3_MOUSE;REV__sp|Q8R3B1|PLCD1_MOUSE;REV__tr|G5DDB7|G5DDB7_MOUSE	1;1;1	1;1;1	1;1;1	tr|Q05DG3|Q05DG3_MOUSE Phosphoinositide phospholipase C OS=Mus musculus OX=10090 GN=Plcd1 PE=1 SV=1;sp|Q8R3B1|PLCD1_MOUSE 1-phosphatidylinositol 4,5-bisphosphate phosphodiesterase delta-1 OS=Mus musculus OX=10090 GN=Plcd1 PE=1 SV=2;tr|G5DDB7|G5DDB7_MOUSE P	3	1	1	1	0	0	0	0	0	0	0	0	0	0	0	0	0	0	0	0	0	0	0	0	0	0	0	0	0	0	0	0	0	0	0	0	0	0	0	0	0	0	0	0
REV__tr|A2A464|A2A464_MOUSE;REV__sp|Q8R4D1|SL9A8_MOUSE	REV__tr|A2A464|A2A464_MOUSE;REV__sp|Q8R4D1|SL9A8_MOUSE	1;1	1;1	1;1	tr|A2A464|A2A464_MOUSE Sodium/hydrogen exchanger OS=Mus musculus OX=10090 GN=Slc9a8 PE=1 SV=1;sp|Q8R4D1|SL9A8_MOUSE Sodium/hydrogen exchanger 8 OS=Mus musculus OX=10090 GN=Slc9a8 PE=1 SV=1	2	1	1	1	1	0	1	0	0	0	0	0	1	0	0	0	0	0	0	0	0	0	0	0	0	0	0	0	0	0	0	0	0	0	0	0	0	0	0	0	0	0	0	0
REV__sp|Q8R5M0|GIPC3_MOUSE	REV__sp|Q8R5M0|GIPC3_MOUSE	1	1	1	sp|Q8R5M0|GIPC3_MOUSE PDZ domain-containing protein GIPC3 OS=Mus musculus OX=10090 GN=Gipc3 PE=1 SV=1	1	1	1	1	0	0	0	0	0	0	0	0	0	0	0	0	0	0	0	0	0	0	0	0	0	0	0	0	0	0	0	0	0	0	0	0	0	0	0	0	1	1	1	1
REV__sp|Q8VBW5|BBX_MOUSE	REV__sp|Q8VBW5|BBX_MOUSE	2	2	2	sp|Q8VBW5|BBX_MOUSE HMG box transcription factor BBX OS=Mus musculus OX=10090 GN=Bbx PE=1 SV=2	1	2	2	2	0	0	0	0	0	0	0	0	0	0	0	0	0	0	0	0	0	0	0	1	0	0	0	0	0	0	0	0	0	0	0	0	0	0	0	0	0	0	0	0
REV__tr|E9Q6H4|E9Q6H4_MOUSE;REV__sp|Q8VE73|CUL7_MOUSE	REV__tr|E9Q6H4|E9Q6H4_MOUSE;REV__sp|Q8VE73|CUL7_MOUSE	1;1	1;1	1;1	tr|E9Q6H4|E9Q6H4_MOUSE Cullin-7 OS=Mus musculus OX=10090 GN=Cul7 PE=1 SV=1;sp|Q8VE73|CUL7_MOUSE Cullin-7 OS=Mus musculus OX=10090 GN=Cul7 PE=1 SV=2	2	1	1	1	1	0	1	0	1	0	1	0	1	0	1	0	1	0	0	0	1	0	0	0	0	0	0	0	0	0	0	0	0	0	0	0	0	0	0	0	0	0	0	0
REV__tr|Q5D0F1|Q5D0F1_MOUSE;REV__sp|Q8VHX2|EDAD_MOUSE	REV__tr|Q5D0F1|Q5D0F1_MOUSE;REV__sp|Q8VHX2|EDAD_MOUSE	1;1	1;1	1;1	tr|Q5D0F1|Q5D0F1_MOUSE Crinkled OS=Mus musculus OX=10090 GN=Edaradd PE=1 SV=1;sp|Q8VHX2|EDAD_MOUSE Ectodysplasin-A receptor-associated adapter protein OS=Mus musculus OX=10090 GN=Edaradd PE=1 SV=1	2	1	1	1	1	0	1	0	1	0	1	0	1	0	1	0	1	0	1	0	1	0	1	0	1	0	1	0	1	0	1	0	1	0	1	0	1	0	1	0	0	0	0	0
REV__sp|Q8VI95|OAS1D_MOUSE	REV__sp|Q8VI95|OAS1D_MOUSE	2	2	2	sp|Q8VI95|OAS1D_MOUSE Inactive 2-5-oligoadenylate synthase 1D OS=Mus musculus OX=10090 GN=Oas1d PE=1 SV=1	1	2	2	2	0	0	0	0	0	0	0	0	0	0	0	0	0	0	0	0	0	0	0	0	0	0	0	0	0	0	0	0	0	0	0	0	0	0	0	0	0	0	0	0
REV__sp|Q91VL9|ZBTB1_MOUSE	REV__sp|Q91VL9|ZBTB1_MOUSE	1	1	1	sp|Q91VL9|ZBTB1_MOUSE Zinc finger and BTB domain-containing protein 1 OS=Mus musculus OX=10090 GN=Zbtb1 PE=1 SV=1	1	1	1	1	0	0	1	0	0	0	0	0	1	0	0	0	0	0	1	0	0	0	0	0	0	0	0	0	0	0	0	0	0	0	0	0	0	0	0	0	0	0	0	0
REV__sp|Q91WG2|RABE2_MOUSE	REV__sp|Q91WG2|RABE2_MOUSE	1	1	1	sp|Q91WG2|RABE2_MOUSE Rab GTPase-binding effector protein 2 OS=Mus musculus OX=10090 GN=Rabep2 PE=1 SV=3	1	1	1	1	0	0	0	0	0	0	0	0	0	0	0	0	0	0	0	0	0	0	0	0	0	0	0	0	0	0	0	0	0	0	0	0	0	0	0	0	1	0	1	0
REV__sp|Q91WL8|WWOX_MOUSE	REV__sp|Q91WL8|WWOX_MOUSE	1	1	1	sp|Q91WL8|WWOX_MOUSE WW domain-containing oxidoreductase OS=Mus musculus OX=10090 GN=Wwox PE=1 SV=1	1	1	1	1	0	0	0	0	0	0	0	0	0	0	0	0	0	0	0	0	0	0	1	0	0	0	1	0	1	0	0	0	1	0	1	0	1	0	1	0	0	0	0	0
REV__sp|Q91ZA3|PCCA_MOUSE	REV__sp|Q91ZA3|PCCA_MOUSE	1	1	1	sp|Q91ZA3|PCCA_MOUSE Propionyl-CoA carboxylase alpha chain, mitochondrial OS=Mus musculus OX=10090 GN=Pcca PE=1 SV=2	1	1	1	1	0	0	0	0	0	0	0	0	0	0	0	0	0	0	0	0	0	0	0	0	0	0	0	0	0	0	0	0	0	0	0	0	0	0	0	0	0	1	0	1
REV__sp|Q920G8|MFRN1_MOUSE	REV__sp|Q920G8|MFRN1_MOUSE	1	1	1	sp|Q920G8|MFRN1_MOUSE Mitoferrin-1 OS=Mus musculus OX=10090 GN=Slc25a37 PE=1 SV=1	1	1	1	1	0	0	1	0	1	0	0	0	0	0	0	0	0	0	0	0	0	0	0	0	0	0	0	0	0	0	0	0	0	0	0	0	0	0	0	0	0	0	0	0
REV__sp|Q920M7|SYT17_MOUSE	REV__sp|Q920M7|SYT17_MOUSE	1	1	1	sp|Q920M7|SYT17_MOUSE Synaptotagmin-17 OS=Mus musculus OX=10090 GN=Syt17 PE=1 SV=1	1	1	1	1	0	0	0	0	0	0	0	0	0	0	0	0	0	0	0	0	0	0	0	1	0	1	0	1	0	1	0	1	0	0	0	1	0	1	0	1	0	0	0	0
REV__sp|Q99JG3|ANX13_MOUSE	REV__sp|Q99JG3|ANX13_MOUSE	2	2	2	sp|Q99JG3|ANX13_MOUSE Annexin A13 OS=Mus musculus OX=10090 GN=Anxa13 PE=1 SV=3	1	2	2	2	1	1	1	1	1	1	1	1	1	1	1	1	1	1	1	1	1	1	0	1	0	1	0	1	0	1	0	1	0	1	0	1	0	1	0	1	0	0	0	0
REV__sp|Q99KG3|RBM10_MOUSE	REV__sp|Q99KG3|RBM10_MOUSE	1	1	1	sp|Q99KG3|RBM10_MOUSE RNA-binding protein 10 OS=Mus musculus OX=10090 GN=Rbm10 PE=1 SV=1	1	1	1	1	1	0	1	0	1	0	1	0	1	0	1	0	1	0	1	0	0	0	0	0	0	0	0	0	0	0	0	0	0	0	0	0	0	0	0	0	0	0	0	0
REV__sp|Q99KS2|NGRN_MOUSE	REV__sp|Q99KS2|NGRN_MOUSE	1	1	1	sp|Q99KS2|NGRN_MOUSE Neugrin OS=Mus musculus OX=10090 GN=Ngrn PE=2 SV=3	1	1	1	1	0	0	0	0	0	0	0	0	0	0	0	0	0	0	0	0	0	0	0	0	0	0	0	0	0	0	0	0	0	0	0	0	0	0	0	0	0	0	0	0
REV__sp|Q99P30|NUDT7_MOUSE	REV__sp|Q99P30|NUDT7_MOUSE	1	1	1	sp|Q99P30|NUDT7_MOUSE Peroxisomal coenzyme A diphosphatase NUDT7 OS=Mus musculus OX=10090 GN=Nudt7 PE=1 SV=2	1	1	1	1	0	0	0	0	0	0	1	0	1	0	0	0	1	0	1	0	0	0	0	0	0	0	0	0	0	0	0	0	0	0	0	0	0	0	0	0	0	0	0	0
REV__sp|Q9CQ56|USE1_MOUSE;REV__tr|E9Q496|E9Q496_MOUSE	REV__sp|Q9CQ56|USE1_MOUSE;REV__tr|E9Q496|E9Q496_MOUSE	1;1	1;1	1;1	sp|Q9CQ56|USE1_MOUSE Vesicle transport protein USE1 OS=Mus musculus OX=10090 GN=Use1 PE=1 SV=1;tr|E9Q496|E9Q496_MOUSE Vesicle transport protein USE1 OS=Mus musculus OX=10090 GN=Use1 PE=1 SV=1	2	1	1	1	0	0	0	0	0	0	0	0	0	0	0	0	0	0	0	0	0	0	0	0	0	0	0	0	0	0	0	0	0	0	0	0	0	0	0	0	0	0	0	0
REV__sp|Q9CWL2|CASZ1_MOUSE;REV__tr|B1AS46|B1AS46_MOUSE	REV__sp|Q9CWL2|CASZ1_MOUSE;REV__tr|B1AS46|B1AS46_MOUSE	1;1	1;1	1;1	sp|Q9CWL2|CASZ1_MOUSE Zinc finger protein castor homolog 1 OS=Mus musculus OX=10090 GN=Casz1 PE=1 SV=3;tr|B1AS46|B1AS46_MOUSE Zinc finger protein castor homolog 1 OS=Mus musculus OX=10090 GN=Casz1 PE=1 SV=1	2	1	1	1	0	0	0	0	0	0	0	0	0	0	0	0	0	0	0	0	0	0	0	0	0	0	0	0	0	0	0	0	0	0	0	0	0	0	0	0	0	0	0	0
REV__tr|J3KMQ6|J3KMQ6_MOUSE;REV__sp|Q9CYI0|NJMU_MOUSE	REV__tr|J3KMQ6|J3KMQ6_MOUSE;REV__sp|Q9CYI0|NJMU_MOUSE	1;1	1;1	1;1	tr|J3KMQ6|J3KMQ6_MOUSE RIKEN cDNA 5730455P16 gene OS=Mus musculus OX=10090 GN=5730455P16Rik PE=1 SV=1;sp|Q9CYI0|NJMU_MOUSE Protein Njmu-R1 OS=Mus musculus OX=10090 PE=1 SV=2	2	1	1	1	0	0	0	0	0	0	0	0	0	0	0	0	0	0	0	0	0	0	0	0	0	0	0	0	0	0	0	0	0	0	0	0	0	0	0	0	0	0	0	0
REV__sp|Q9CZJ1|UTP11_MOUSE	REV__sp|Q9CZJ1|UTP11_MOUSE	2	2	2	sp|Q9CZJ1|UTP11_MOUSE Probable U3 small nucleolar RNA-associated protein 11 OS=Mus musculus OX=10090 GN=Utp11 PE=2 SV=1	1	2	2	2	0	0	0	0	0	0	0	0	0	0	0	0	0	0	0	0	0	0	0	0	0	0	0	0	0	0	0	0	0	0	0	0	0	0	0	0	0	1	0	1
REV__sp|Q9D404|OXSM_MOUSE	REV__sp|Q9D404|OXSM_MOUSE	1	1	1	sp|Q9D404|OXSM_MOUSE 3-oxoacyl-[acyl-carrier-protein] synthase, mitochondrial OS=Mus musculus OX=10090 GN=Oxsm PE=1 SV=1	1	1	1	1	0	1	0	1	0	1	0	1	0	1	0	1	0	1	0	1	0	1	0	1	0	1	0	1	0	1	0	1	0	1	0	1	0	1	0	1	0	0	0	0
REV__tr|D3YUZ1|D3YUZ1_MOUSE;REV__sp|Q9D4V3|CCD83_MOUSE;REV__tr|D3YUZ0|D3YUZ0_MOUSE	REV__tr|D3YUZ1|D3YUZ1_MOUSE;REV__sp|Q9D4V3|CCD83_MOUSE;REV__tr|D3YUZ0|D3YUZ0_MOUSE	1;1;1	1;1;1	1;1;1	tr|D3YUZ1|D3YUZ1_MOUSE Coiled-coil domain containing 83, isoform CRA_b OS=Mus musculus OX=10090 GN=Ccdc83 PE=4 SV=1;sp|Q9D4V3|CCD83_MOUSE Coiled-coil domain-containing protein 83 OS=Mus musculus OX=10090 GN=Ccdc83 PE=2 SV=1;tr|D3YUZ0|D3YUZ0_MOUSE Coiled-co	3	1	1	1	0	0	0	0	0	0	0	0	0	0	0	0	0	0	0	0	0	0	0	1	0	0	0	1	0	1	0	1	0	0	1	0	0	1	0	1	0	0	0	0
REV__sp|Q9D757|DAPL1_MOUSE	REV__sp|Q9D757|DAPL1_MOUSE	1	1	1	sp|Q9D757|DAPL1_MOUSE Death-associated protein-like 1 OS=Mus musculus OX=10090 GN=Dapl1 PE=1 SV=1	1	1	1	1	0	0	0	0	0	0	0	0	0	0	0	0	0	0	0	0	0	0	0	0	0	0	0	0	0	0	0	0	0	0	0	0	0	0	0	0	0	0	0	0
REV__tr|D3Z7D4|D3Z7D4_MOUSE;REV__sp|Q9D9W0|SPC1L_MOUSE	REV__tr|D3Z7D4|D3Z7D4_MOUSE;REV__sp|Q9D9W0|SPC1L_MOUSE	1;1	1;1	1;1	tr|D3Z7D4|D3Z7D4_MOUSE RIKEN cDNA 1700027D21, isoform CRA_b OS=Mus musculus OX=10090 GN=Spatc1l PE=1 SV=1;sp|Q9D9W0|SPC1L_MOUSE Speriolin-like protein OS=Mus musculus OX=10090 GN=Spatc1l PE=1 SV=1	2	1	1	1	0	0	0	0	0	0	0	0	0	0	0	0	0	0	0	0	0	0	1	0	0	0	1	0	0	0	0	0	0	0	0	0	0	0	0	0	0	0	0	0
REV__sp|Q9DAN1|PDILT_MOUSE	REV__sp|Q9DAN1|PDILT_MOUSE	1	1	1	sp|Q9DAN1|PDILT_MOUSE Protein disulfide-isomerase-like protein of the testis OS=Mus musculus OX=10090 GN=Pdilt PE=1 SV=2	1	1	1	1	0	1	0	0	0	0	0	0	0	1	0	1	0	1	0	1	0	1	0	0	0	0	0	0	0	0	0	0	0	0	0	0	0	0	0	0	0	0	0	0
REV__tr|A0A286YD53|A0A286YD53_MOUSE;REV__sp|Q9DB16|CB39L_MOUSE	REV__tr|A0A286YD53|A0A286YD53_MOUSE;REV__sp|Q9DB16|CB39L_MOUSE	1;1	1;1	1;1	tr|A0A286YD53|A0A286YD53_MOUSE Calcium-binding protein 39-like (Fragment) OS=Mus musculus OX=10090 GN=Cab39l PE=1 SV=1;sp|Q9DB16|CB39L_MOUSE Calcium-binding protein 39-like OS=Mus musculus OX=10090 GN=Cab39l PE=1 SV=3	2	1	1	1	0	0	0	0	0	0	0	0	0	0	0	0	0	0	0	0	0	0	0	0	0	0	0	0	0	0	0	0	0	0	0	0	0	0	0	0	0	1	0	1
REV__tr|A0A2I3BPY7|A0A2I3BPY7_MOUSE;REV__sp|Q9EP71|RAI14_MOUSE	REV__tr|A0A2I3BPY7|A0A2I3BPY7_MOUSE;REV__sp|Q9EP71|RAI14_MOUSE	1;1	1;1	1;1	tr|A0A2I3BPY7|A0A2I3BPY7_MOUSE Ankycorbin OS=Mus musculus OX=10090 GN=Rai14 PE=1 SV=1;sp|Q9EP71|RAI14_MOUSE Ankycorbin OS=Mus musculus OX=10090 GN=Rai14 PE=1 SV=1	2	1	1	1	0	1	0	1	0	1	0	1	0	1	0	1	0	0	0	0	1	1	0	0	0	0	0	0	0	0	0	0	0	0	0	0	0	0	0	0	0	0	0	0
REV__sp|Q9ESW4|AGK_MOUSE	REV__sp|Q9ESW4|AGK_MOUSE	2	2	2	sp|Q9ESW4|AGK_MOUSE Acylglycerol kinase, mitochondrial OS=Mus musculus OX=10090 GN=Agk PE=1 SV=1	1	2	2	2	0	0	0	0	0	0	0	1	0	0	0	0	0	0	0	0	0	0	0	0	0	0	0	0	0	0	0	0	0	0	0	0	0	0	0	0	0	1	0	0
REV__sp|Q9JHU4|DYHC1_MOUSE	REV__sp|Q9JHU4|DYHC1_MOUSE	3	3	3	sp|Q9JHU4|DYHC1_MOUSE Cytoplasmic dynein 1 heavy chain 1 OS=Mus musculus OX=10090 GN=Dync1h1 PE=1 SV=2	1	3	3	3	0	2	0	2	0	2	0	2	0	2	0	2	0	2	0	2	0	2	0	2	0	2	0	2	0	2	0	2	0	2	0	2	0	2	0	2	0	0	0	0
REV__tr|A0A0J9YTX7|A0A0J9YTX7_MOUSE;REV__tr|Q6PD35|Q6PD35_MOUSE;REV__sp|Q9JI57|GT2D1_MOUSE;REV__tr|A0A0J9YV00|A0A0J9YV00_MOUSE;REV__tr|A0A0J9YUW7|A0A0J9YUW7_MOUSE;REV__tr|A0A0J9YV21|A0A0J9YV21_MOUSE	REV__tr|A0A0J9YTX7|A0A0J9YTX7_MOUSE;REV__tr|Q6PD35|Q6PD35_MOUSE;REV__sp|Q9JI57|GT2D1_MOUSE;REV__tr|A0A0J9YV00|A0A0J9YV00_MOUSE;REV__tr|A0A0J9YUW7|A0A0J9YUW7_MOUSE;REV__tr|A0A0J9YV21|A0A0J9YV21_MOUSE	2;2;2;1;1;1	2;2;2;1;1;1	2;2;2;1;1;1	tr|A0A0J9YTX7|A0A0J9YTX7_MOUSE General transcription factor II-I repeat domain-containing protein 1 OS=Mus musculus OX=10090 GN=Gtf2ird1 PE=1 SV=1;tr|Q6PD35|Q6PD35_MOUSE General transcription factor II I repeat domain-containing 1 OS=Mus musculus OX=10090	6	2	2	2	0	0	1	0	0	0	1	0	0	0	1	0	1	0	1	0	1	0	0	0	0	0	0	0	0	0	0	0	0	0	0	0	0	0	0	1	1	0	2	0
REV__sp|Q9JJH7|TRPM5_MOUSE	REV__sp|Q9JJH7|TRPM5_MOUSE	1	1	1	sp|Q9JJH7|TRPM5_MOUSE Transient receptor potential cation channel subfamily M member 5 OS=Mus musculus OX=10090 GN=Trpm5 PE=1 SV=1	1	1	1	1	1	0	0	0	1	0	1	0	1	0	1	0	1	0	0	0	1	0	0	0	0	0	0	0	0	0	0	0	0	0	0	0	0	0	0	0	0	0	0	0
REV__sp|Q9QYX7|PCLO_MOUSE;REV__tr|S4R2E0|S4R2E0_MOUSE	REV__sp|Q9QYX7|PCLO_MOUSE	3;1	3;1	3;1	sp|Q9QYX7|PCLO_MOUSE Protein piccolo OS=Mus musculus OX=10090 GN=Pclo PE=1 SV=4	2	3	3	3	0	0	0	0	0	0	0	0	0	0	0	0	0	0	0	0	0	0	0	1	0	1	0	0	0	0	0	0	0	0	0	0	0	1	0	1	0	0	0	0
REV__sp|Q9R182|ANGL3_MOUSE	REV__sp|Q9R182|ANGL3_MOUSE	1	1	1	sp|Q9R182|ANGL3_MOUSE Angiopoietin-related protein 3 OS=Mus musculus OX=10090 GN=Angptl3 PE=1 SV=1	1	1	1	1	0	0	0	0	0	0	0	0	0	0	0	0	0	0	0	0	0	0	0	0	0	0	0	0	0	0	0	0	0	0	0	0	0	0	0	0	0	0	0	0
REV__tr|D3Z7B8|D3Z7B8_MOUSE;REV__tr|D3Z7B9|D3Z7B9_MOUSE;REV__sp|Q9R1N9|CODA1_MOUSE	REV__tr|D3Z7B8|D3Z7B8_MOUSE;REV__tr|D3Z7B9|D3Z7B9_MOUSE;REV__sp|Q9R1N9|CODA1_MOUSE	1;1;1	1;1;1	1;1;1	tr|D3Z7B8|D3Z7B8_MOUSE Collagen alpha-1(XIII) chain OS=Mus musculus OX=10090 GN=Col13a1 PE=4 SV=1;tr|D3Z7B9|D3Z7B9_MOUSE Collagen alpha-1(XIII) chain OS=Mus musculus OX=10090 GN=Col13a1 PE=4 SV=1;sp|Q9R1N9|CODA1_MOUSE Collagen alpha-1(XIII) chain OS=Mus mu	3	1	1	1	0	0	0	0	0	0	0	0	0	0	0	0	0	0	0	0	0	0	0	0	0	0	0	0	0	0	0	0	0	0	0	0	0	0	0	0	0	0	0	0
REV__sp|Q9R1X5|MRP5_MOUSE	REV__sp|Q9R1X5|MRP5_MOUSE	3	3	3	sp|Q9R1X5|MRP5_MOUSE Multidrug resistance-associated protein 5 OS=Mus musculus OX=10090 GN=Abcc5 PE=1 SV=2	1	3	3	3	0	0	0	0	1	0	0	0	0	0	0	0	1	0	0	0	0	0	0	0	0	0	0	0	0	0	0	0	0	0	0	0	0	0	0	0	0	1	0	0
REV__tr|F6PXS6|F6PXS6_MOUSE;REV__tr|F6ZQQ3|F6ZQQ3_MOUSE;REV__sp|Q9WVJ2|PSD13_MOUSE;REV__tr|E9Q5I9|E9Q5I9_MOUSE	REV__tr|F6PXS6|F6PXS6_MOUSE;REV__tr|F6ZQQ3|F6ZQQ3_MOUSE;REV__sp|Q9WVJ2|PSD13_MOUSE;REV__tr|E9Q5I9|E9Q5I9_MOUSE	2;2;2;1	2;2;2;1	2;2;2;1	tr|F6PXS6|F6PXS6_MOUSE 26S proteasome non-ATPase regulatory subunit 13 (Fragment) OS=Mus musculus OX=10090 GN=Psmd13 PE=1 SV=1;tr|F6ZQQ3|F6ZQQ3_MOUSE 26S proteasome non-ATPase regulatory subunit 13 (Fragment) OS=Mus musculus OX=10090 GN=Psmd13 PE=1 SV=1;sp	4	2	2	2	0	0	0	0	0	0	0	0	0	0	0	0	0	0	0	0	0	0	0	0	0	0	0	0	0	0	0	1	0	0	0	0	0	0	0	0	0	0	1	0
REV__sp|Q9Z0H3|SNF5_MOUSE	REV__sp|Q9Z0H3|SNF5_MOUSE	1	1	1	sp|Q9Z0H3|SNF5_MOUSE SWI/SNF-related matrix-associated actin-dependent regulator of chromatin subfamily B member 1 OS=Mus musculus OX=10090 GN=Smarcb1 PE=1 SV=1	1	1	1	1	0	0	0	0	0	0	0	0	0	0	0	0	0	0	0	0	0	0	0	0	0	0	0	0	0	0	0	0	0	0	0	0	0	0	0	0	0	0	0	0
REV__tr|F6S4D9|F6S4D9_MOUSE;REV__tr|E9Q3N0|E9Q3N0_MOUSE;REV__sp|Q9Z129|RECQ1_MOUSE;REV__tr|F7DB73|F7DB73_MOUSE	REV__tr|F6S4D9|F6S4D9_MOUSE;REV__tr|E9Q3N0|E9Q3N0_MOUSE;REV__sp|Q9Z129|RECQ1_MOUSE;REV__tr|F7DB73|F7DB73_MOUSE	3;3;3;2	3;3;3;2	3;3;3;2	tr|F6S4D9|F6S4D9_MOUSE ATP-dependent DNA helicase Q1 (Fragment) OS=Mus musculus OX=10090 GN=Recql PE=1 SV=1;tr|E9Q3N0|E9Q3N0_MOUSE ATP-dependent DNA helicase OS=Mus musculus OX=10090 GN=Recql PE=1 SV=1;sp|Q9Z129|RECQ1_MOUSE ATP-dependent DNA helicase Q1 OS	4	3	3	3	0	0	0	0	0	0	0	0	0	0	0	0	0	0	0	0	0	0	0	1	0	0	0	1	0	1	0	1	0	1	0	1	0	1	0	1	0	0	0	0
REV__sp|Q9Z139|ROR1_MOUSE	REV__sp|Q9Z139|ROR1_MOUSE	2	2	2	sp|Q9Z139|ROR1_MOUSE Inactive tyrosine-protein kinase transmembrane receptor ROR1 OS=Mus musculus OX=10090 GN=Ror1 PE=2 SV=2	1	2	2	2	0	0	0	0	0	0	0	0	0	0	0	0	0	0	0	0	0	0	0	0	0	0	0	0	0	0	0	0	0	0	0	0	0	0	0	0	0	0	0	0
REV__tr|A0A0A6YWY1|A0A0A6YWY1_MOUSE;REV__sp|Q9Z1A9|TBCD8_MOUSE	REV__tr|A0A0A6YWY1|A0A0A6YWY1_MOUSE;REV__sp|Q9Z1A9|TBCD8_MOUSE	2;2	2;2	2;2	tr|A0A0A6YWY1|A0A0A6YWY1_MOUSE TBC1 domain family member 8 OS=Mus musculus OX=10090 GN=Tbc1d8 PE=1 SV=1;sp|Q9Z1A9|TBCD8_MOUSE TBC1 domain family member 8 OS=Mus musculus OX=10090 GN=Tbc1d8 PE=1 SV=2	2	2	2	2	0	0	0	0	0	0	0	0	0	0	0	0	0	0	0	0	0	0	0	0	0	0	0	0	0	0	0	0	0	0	0	0	0	0	0	0	0	0	0	0
REV__tr|A0A087WNV0|A0A087WNV0_MOUSE	REV__tr|A0A087WNV0|A0A087WNV0_MOUSE	1	1	1	tr|A0A087WNV0|A0A087WNV0_MOUSE Predicted gene 28372 OS=Mus musculus OX=10090 GN=Gm28372 PE=4 SV=1	1	1	1	1	0	0	0	0	0	0	0	0	0	0	0	0	0	0	0	0	0	0	0	0	0	0	0	0	0	0	0	0	0	0	0	0	0	0	0	0	0	0	0	0
REV__tr|A0A087WS31|A0A087WS31_MOUSE;REV__tr|A0A087WRC1|A0A087WRC1_MOUSE;REV__tr|A0A087WSE6|A0A087WSE6_MOUSE;REV__tr|Q8BPW9|Q8BPW9_MOUSE;REV__sp|Q9Z2W0|DNPEP_MOUSE;REV__tr|Q3TVK3|Q3TVK3_MOUSE	REV__tr|A0A087WS31|A0A087WS31_MOUSE;REV__tr|A0A087WRC1|A0A087WRC1_MOUSE;REV__tr|A0A087WSE6|A0A087WSE6_MOUSE;REV__tr|Q8BPW9|Q8BPW9_MOUSE;REV__sp|Q9Z2W0|DNPEP_MOUSE;REV__tr|Q3TVK3|Q3TVK3_MOUSE	2;1;1;1;1;1	2;1;1;1;1;1	2;1;1;1;1;1	tr|A0A087WS31|A0A087WS31_MOUSE Aspartyl aminopeptidase (Fragment) OS=Mus musculus OX=10090 GN=Dnpep PE=1 SV=1;tr|A0A087WRC1|A0A087WRC1_MOUSE Aspartyl aminopeptidase (Fragment) OS=Mus musculus OX=10090 GN=Dnpep PE=1 SV=1;tr|A0A087WSE6|A0A087WSE6_MOUSE Aspar	6	2	2	2	0	0	0	0	0	0	0	0	0	0	0	0	0	0	0	0	0	0	0	0	0	0	0	0	0	0	0	0	0	0	0	0	0	0	0	0	0	0	0	0
REV__tr|A0A0A0MQF5|A0A0A0MQF5_MOUSE;REV__sp|Q8K2H2|OTU6B_MOUSE;REV__tr|F6VDQ9|F6VDQ9_MOUSE	REV__tr|A0A0A0MQF5|A0A0A0MQF5_MOUSE;REV__sp|Q8K2H2|OTU6B_MOUSE	4;3;1	4;3;1	4;3;1	tr|A0A0A0MQF5|A0A0A0MQF5_MOUSE Deubiquitinase OTUD6B OS=Mus musculus OX=10090 GN=Otud6b PE=4 SV=1;sp|Q8K2H2|OTU6B_MOUSE Deubiquitinase OTUD6B OS=Mus musculus OX=10090 GN=Otud6b PE=1 SV=1	3	4	4	4	0	2	0	2	0	2	0	2	0	2	0	2	0	1	0	2	0	2	0	1	0	1	0	1	0	1	0	1	0	1	0	1	0	1	0	1	1	0	1	0
REV__tr|A0A0N4SW55|A0A0N4SW55_MOUSE;REV__tr|A0A0N4SUR4|A0A0N4SUR4_MOUSE	REV__tr|A0A0N4SW55|A0A0N4SW55_MOUSE;REV__tr|A0A0N4SUR4|A0A0N4SUR4_MOUSE	1;1	1;1	1;1	tr|A0A0N4SW55|A0A0N4SW55_MOUSE WD repeat domain 49 OS=Mus musculus OX=10090 GN=Wdr49 PE=4 SV=1;tr|A0A0N4SUR4|A0A0N4SUR4_MOUSE WD repeat domain 49 (Fragment) OS=Mus musculus OX=10090 GN=Wdr49 PE=4 SV=1	2	1	1	1	0	0	0	0	0	0	0	0	0	0	0	0	0	0	0	0	0	0	0	0	0	0	0	0	0	0	0	0	0	0	0	0	0	0	0	0	0	0	0	0
REV__tr|A0A140LHC2|A0A140LHC2_MOUSE;REV__tr|A0A140LHT8|A0A140LHT8_MOUSE;REV__tr|A0A140LIT0|A0A140LIT0_MOUSE;REV__tr|Q9D3J3|Q9D3J3_MOUSE	REV__tr|A0A140LHC2|A0A140LHC2_MOUSE;REV__tr|A0A140LHT8|A0A140LHT8_MOUSE;REV__tr|A0A140LIT0|A0A140LIT0_MOUSE;REV__tr|Q9D3J3|Q9D3J3_MOUSE	1;1;1;1	1;1;1;1	1;1;1;1	tr|A0A140LHC2|A0A140LHC2_MOUSE BCL2-like 12 (proline-rich) (Fragment) OS=Mus musculus OX=10090 GN=Bcl2l12 PE=1 SV=2;tr|A0A140LHT8|A0A140LHT8_MOUSE BCL2-like 12 (proline-rich) OS=Mus musculus OX=10090 GN=Bcl2l12 PE=1 SV=1;tr|A0A140LIT0|A0A140LIT0_MOUSE BCL2	4	1	1	1	1	0	1	0	1	0	1	0	1	0	1	0	1	0	1	0	1	0	1	0	0	0	1	0	1	0	1	0	1	0	1	0	1	0	1	0	0	0	0	0
REV__tr|A0A1L1SSD8|A0A1L1SSD8_MOUSE	REV__tr|A0A1L1SSD8|A0A1L1SSD8_MOUSE	1	1	1	tr|A0A1L1SSD8|A0A1L1SSD8_MOUSE Proton-coupled amino acid transporter 4 (Fragment) OS=Mus musculus OX=10090 GN=Slc36a4 PE=4 SV=1	1	1	1	1	1	0	0	0	1	0	1	0	0	0	1	0	1	0	0	0	1	0	1	0	1	0	0	0	1	0	1	0	1	0	1	0	1	0	1	0	0	0	0	0
REV__tr|A0A1W2P845|A0A1W2P845_MOUSE	REV__tr|A0A1W2P845|A0A1W2P845_MOUSE	1	1	1	tr|A0A1W2P845|A0A1W2P845_MOUSE Cysteine and glycine-rich protein 2 OS=Mus musculus OX=10090 GN=Csrp2 PE=1 SV=1	1	1	1	1	0	0	0	0	0	1	1	0	0	0	0	0	1	0	1	0	1	0	0	0	0	0	0	0	0	0	0	0	0	0	0	0	0	0	0	0	0	0	0	0
REV__tr|A0A1Y7VL21|A0A1Y7VL21_MOUSE;REV__tr|A0A1Y7VNF0|A0A1Y7VNF0_MOUSE;REV__tr|E9PUU5|E9PUU5_MOUSE	REV__tr|A0A1Y7VL21|A0A1Y7VL21_MOUSE;REV__tr|A0A1Y7VNF0|A0A1Y7VNF0_MOUSE;REV__tr|E9PUU5|E9PUU5_MOUSE	1;1;1	1;1;1	1;1;1	tr|A0A1Y7VL21|A0A1Y7VL21_MOUSE Zinc finger protein 839 (Fragment) OS=Mus musculus OX=10090 GN=Zfp839 PE=4 SV=1;tr|A0A1Y7VNF0|A0A1Y7VNF0_MOUSE Zinc finger protein 839 (Fragment) OS=Mus musculus OX=10090 GN=Zfp839 PE=4 SV=1;tr|E9PUU5|E9PUU5_MOUSE Zinc finger	3	1	1	1	1	0	1	0	1	0	1	0	1	0	1	0	0	0	1	0	0	0	1	0	1	0	1	0	0	0	0	0	0	0	0	0	0	0	0	0	0	0	0	0
REV__tr|A0A3B2W4G3|A0A3B2W4G3_MOUSE;REV__tr|D3Z5D6|D3Z5D6_MOUSE;REV__tr|A9Q7H1|A9Q7H1_MOUSE	REV__tr|A0A3B2W4G3|A0A3B2W4G3_MOUSE;REV__tr|D3Z5D6|D3Z5D6_MOUSE;REV__tr|A9Q7H1|A9Q7H1_MOUSE	1;1;1	1;1;1	1;1;1	tr|A0A3B2W4G3|A0A3B2W4G3_MOUSE RIKEN cDNA 9830107B12 gene OS=Mus musculus OX=10090 GN=9830107B12Rik PE=4 SV=1;tr|D3Z5D6|D3Z5D6_MOUSE MCG59976 OS=Mus musculus OX=10090 GN=9830107B12Rik PE=4 SV=1;tr|A9Q7H1|A9Q7H1_MOUSE RIKEN cDNA 9830107B12 gene OS=Mus muscu	3	1	1	1	0	0	0	0	0	0	0	0	0	0	0	0	0	0	0	0	0	0	0	0	0	0	0	0	0	0	0	0	0	0	0	0	0	0	0	0	0	0	0	0
REV__tr|A2AD93|A2AD93_MOUSE;REV__tr|F6YK91|F6YK91_MOUSE	REV__tr|A2AD93|A2AD93_MOUSE;REV__tr|F6YK91|F6YK91_MOUSE	2;2	2;2	2;2	tr|A2AD93|A2AD93_MOUSE Ankyrin repeat domain 65 (Fragment) OS=Mus musculus OX=10090 GN=Ankrd65 PE=4 SV=1;tr|F6YK91|F6YK91_MOUSE Ankyrin repeat domain 65 OS=Mus musculus OX=10090 GN=Ankrd65 PE=4 SV=1	2	2	2	2	0	0	0	0	0	0	0	0	0	0	0	0	0	0	0	0	0	0	0	0	0	0	0	0	0	0	0	0	0	0	0	0	0	1	0	1	0	0	0	1
REV__tr|A2APZ1|A2APZ1_MOUSE	REV__tr|A2APZ1|A2APZ1_MOUSE	2	2	2	tr|A2APZ1|A2APZ1_MOUSE RIKEN cDNA 1700001O22 gene OS=Mus musculus OX=10090 GN=1700001O22Rik PE=4 SV=1	1	2	2	2	0	0	0	0	0	0	0	0	0	1	0	0	0	0	0	0	0	0	0	0	0	0	0	0	0	0	0	0	0	0	0	0	0	0	0	0	0	0	0	0
REV__tr|F7ABZ6|F7ABZ6_MOUSE;REV__tr|D3YYQ8|D3YYQ8_MOUSE	REV__tr|F7ABZ6|F7ABZ6_MOUSE;REV__tr|D3YYQ8|D3YYQ8_MOUSE	5;5	5;5	5;5	tr|F7ABZ6|F7ABZ6_MOUSE Dynein, axonemal, heavy chain 10 OS=Mus musculus OX=10090 GN=Dnah10 PE=1 SV=2;tr|D3YYQ8|D3YYQ8_MOUSE Dynein, axonemal, heavy chain 10 OS=Mus musculus OX=10090 GN=Dnah10 PE=1 SV=2	2	5	5	5	0	0	0	1	0	1	0	0	0	1	0	1	0	1	0	1	0	1	0	2	0	2	0	2	0	1	0	2	0	2	0	1	0	2	0	1	0	3	0	2
REV__tr|D3Z451|D3Z451_MOUSE	REV__tr|D3Z451|D3Z451_MOUSE	1	1	1	tr|D3Z451|D3Z451_MOUSE MCG54087 OS=Mus musculus OX=10090 GN=Serpina3j PE=3 SV=1	1	1	1	1	1	0	1	0	1	0	1	0	0	0	1	0	1	0	1	0	0	0	0	0	0	0	0	0	0	0	0	0	0	0	0	0	0	0	0	0	0	0	0	0
REV__tr|D3Z4F2|D3Z4F2_MOUSE;REV__tr|Q80V81|Q80V81_MOUSE	REV__tr|D3Z4F2|D3Z4F2_MOUSE;REV__tr|Q80V81|Q80V81_MOUSE	1;1	1;1	1;1	tr|D3Z4F2|D3Z4F2_MOUSE Zinc finger protein 819 (Fragment) OS=Mus musculus OX=10090 GN=Zfp819 PE=4 SV=1;tr|Q80V81|Q80V81_MOUSE Zinc finger protein 819 OS=Mus musculus OX=10090 GN=Zfp819 PE=1 SV=1	2	1	1	1	0	0	0	0	0	0	0	0	0	0	0	0	0	0	0	0	0	0	0	0	0	0	0	0	0	0	0	0	0	0	0	0	0	0	0	0	0	0	0	0
REV__tr|D3Z6T8|D3Z6T8_MOUSE	REV__tr|D3Z6T8|D3Z6T8_MOUSE	1	1	1	tr|D3Z6T8|D3Z6T8_MOUSE COP9 signalosome complex subunit 7b (Fragment) OS=Mus musculus OX=10090 GN=Cops7b PE=1 SV=1	1	1	1	1	0	0	0	0	0	0	0	0	0	0	0	0	0	0	0	0	0	0	0	0	0	0	0	0	0	0	0	0	0	0	0	0	0	0	0	0	0	0	0	0
REV__tr|E9Q3P4|E9Q3P4_MOUSE;REV__tr|E9PY14|E9PY14_MOUSE	REV__tr|E9Q3P4|E9Q3P4_MOUSE	5;1	5;1	5;1	tr|E9Q3P4|E9Q3P4_MOUSE Centromere protein F OS=Mus musculus OX=10090 GN=Cenpf PE=1 SV=1	2	5	5	5	0	0	0	0	0	2	0	2	0	1	0	1	0	2	0	2	0	1	0	1	0	0	0	0	0	0	0	0	1	1	0	1	0	1	0	1	0	1	0	1
REV__tr|E9Q7N9|E9Q7N9_MOUSE	REV__tr|E9Q7N9|E9Q7N9_MOUSE	3	3	3	tr|E9Q7N9|E9Q7N9_MOUSE Dynein, axonemal, heavy chain 11 OS=Mus musculus OX=10090 GN=Dnah11 PE=1 SV=2	1	3	3	3	1	0	1	0	1	0	1	0	1	0	1	0	1	0	1	0	1	0	0	0	0	0	0	0	0	0	0	0	0	0	0	0	0	0	0	0	0	0	0	0
REV__tr|F6RBY3|F6RBY3_MOUSE;REV__sp|Q9DBE8|ALG2_MOUSE	REV__tr|F6RBY3|F6RBY3_MOUSE;REV__sp|Q9DBE8|ALG2_MOUSE	2;1	2;1	2;1	tr|F6RBY3|F6RBY3_MOUSE Alpha-1,3/1,6-mannosyltransferase ALG2 (Fragment) OS=Mus musculus OX=10090 GN=Alg2 PE=1 SV=1;sp|Q9DBE8|ALG2_MOUSE Alpha-1,3/1,6-mannosyltransferase ALG2 OS=Mus musculus OX=10090 GN=Alg2 PE=1 SV=2	2	2	2	2	0	0	0	0	0	0	0	0	0	0	0	0	0	0	0	0	0	0	1	0	1	0	1	0	1	0	1	0	1	0	1	0	1	0	1	0	0	0	0	0
REV__tr|F6SRZ4|F6SRZ4_MOUSE	REV__tr|F6SRZ4|F6SRZ4_MOUSE	1	1	1	tr|F6SRZ4|F6SRZ4_MOUSE Spermatogenesis-associated protein 13 (Fragment) OS=Mus musculus OX=10090 GN=Spata13 PE=1 SV=1	1	1	1	1	0	0	0	0	0	0	0	0	0	0	0	0	0	0	0	0	0	0	0	0	0	0	0	0	1	0	1	0	1	0	1	0	1	0	1	0	0	0	0	0
REV__tr|F6VAP9|F6VAP9_MOUSE;REV__sp|Q6IR42|ZCPW1_MOUSE	REV__tr|F6VAP9|F6VAP9_MOUSE;REV__sp|Q6IR42|ZCPW1_MOUSE	2;1	2;1	2;1	tr|F6VAP9|F6VAP9_MOUSE Zinc finger CW-type PWWP domain protein 1 (Fragment) OS=Mus musculus OX=10090 GN=Zcwpw1 PE=1 SV=1;sp|Q6IR42|ZCPW1_MOUSE Zinc finger CW-type PWWP domain protein 1 OS=Mus musculus OX=10090 GN=Zcwpw1 PE=1 SV=2	2	2	2	2	0	1	0	0	0	0	0	0	0	0	0	0	0	0	0	0	0	0	1	0	1	0	1	0	1	0	1	0	1	0	1	0	1	0	1	0	0	0	0	0
REV__tr|G3UYQ4|G3UYQ4_MOUSE	REV__tr|G3UYQ4|G3UYQ4_MOUSE	2	2	2	tr|G3UYQ4|G3UYQ4_MOUSE Adenylate kinase 9 OS=Mus musculus OX=10090 GN=Ak9 PE=1 SV=2	1	2	2	2	0	0	0	0	0	0	0	0	0	1	0	0	0	0	0	1	0	0	1	0	1	0	1	0	0	0	0	0	1	0	1	0	1	0	1	0	0	0	0	0
REV__tr|G3X8Q1|G3X8Q1_MOUSE	REV__tr|G3X8Q1|G3X8Q1_MOUSE	2	2	2	tr|G3X8Q1|G3X8Q1_MOUSE Calcineurin binding protein 1, isoform CRA_a OS=Mus musculus OX=10090 GN=Cabin1 PE=1 SV=1	1	2	2	2	0	0	0	0	0	0	0	0	0	1	0	0	0	0	0	0	0	0	0	0	0	1	0	0	0	0	0	1	0	0	0	0	0	0	0	0	0	0	0	0
REV__tr|Q5Q9H5|Q5Q9H5_MOUSE;REV__tr|Q5Q9H0|Q5Q9H0_MOUSE;REV__tr|Q5Q9H6|Q5Q9H6_MOUSE;REV__tr|Q5Q9H4|Q5Q9H4_MOUSE;REV__tr|A0A1Y7VIV8|A0A1Y7VIV8_MOUSE;REV__tr|Q5Q9H7|Q5Q9H7_MOUSE;REV__sp|Q9QUG2|POLK_MOUSE	REV__tr|Q5Q9H5|Q5Q9H5_MOUSE;REV__tr|Q5Q9H0|Q5Q9H0_MOUSE;REV__tr|Q5Q9H6|Q5Q9H6_MOUSE;REV__tr|Q5Q9H4|Q5Q9H4_MOUSE;REV__tr|A0A1Y7VIV8|A0A1Y7VIV8_MOUSE;REV__tr|Q5Q9H7|Q5Q9H7_MOUSE;REV__sp|Q9QUG2|POLK_MOUSE	2;2;2;1;1;1;1	2;2;2;1;1;1;1	2;2;2;1;1;1;1	tr|Q5Q9H5|Q5Q9H5_MOUSE DNA polymerase kappa OS=Mus musculus OX=10090 GN=Polk PE=1 SV=1;tr|Q5Q9H0|Q5Q9H0_MOUSE DNA polymerase kappa OS=Mus musculus OX=10090 GN=Polk PE=1 SV=1;tr|Q5Q9H6|Q5Q9H6_MOUSE DNA polymerase kappa OS=Mus musculus OX=10090 GN=Polk PE=1	7	2	2	2	0	0	0	0	0	0	0	0	0	0	0	0	1	0	0	0	0	0	0	0	0	0	0	0	0	0	0	0	0	0	0	0	0	0	0	0	0	0	0	0
REV__tr|Q91V89|Q91V89_MOUSE;REV__tr|Q7TNL5|Q7TNL5_MOUSE	REV__tr|Q91V89|Q91V89_MOUSE;REV__tr|Q7TNL5|Q7TNL5_MOUSE	1;1	1;1	1;1	tr|Q91V89|Q91V89_MOUSE Serine/threonine-protein phosphatase 2A 56 kDa regulatory subunit OS=Mus musculus OX=10090 GN=Ppp2r5d PE=1 SV=1;tr|Q7TNL5|Q7TNL5_MOUSE Serine/threonine-protein phosphatase 2A 56 kDa regulatory subunit OS=Mus musculus OX=10090 GN=Ppp2	2	1	1	1	0	1	0	1	0	1	0	1	0	1	0	1	0	0	0	1	0	0	0	0	0	1	0	1	0	1	0	1	0	0	0	1	0	0	0	1	0	0	0	0
REV__tr|Q8CEI3|Q8CEI3_MOUSE	REV__tr|Q8CEI3|Q8CEI3_MOUSE	1	1	1	tr|Q8CEI3|Q8CEI3_MOUSE Coiled-coil domain-containing 28A OS=Mus musculus OX=10090 GN=Ccdc28a PE=1 SV=1	1	1	1	1	0	0	0	0	0	0	0	0	0	0	0	0	0	0	0	0	0	0	0	0	0	0	0	0	0	0	0	0	0	0	0	0	0	0	0	0	0	0	0	1
REV__tr|Q9CXE1|Q9CXE1_MOUSE	REV__tr|Q9CXE1|Q9CXE1_MOUSE	1	1	1	tr|Q9CXE1|Q9CXE1_MOUSE Exocyst complex component 4 OS=Mus musculus OX=10090 GN=Exoc4 PE=1 SV=1	1	1	1	1	0	0	0	0	0	0	0	1	0	0	0	1	0	0	0	1	0	0	0	0	0	0	0	0	0	0	0	0	0	0	0	0	0	0	0	0	0	0	0	0
tr|E9PWX7|E9PWX7_MOUSE;sp|A1A5B6|TBC25_MOUSE	tr|E9PWX7|E9PWX7_MOUSE;sp|A1A5B6|TBC25_MOUSE	1;1	1;1	1;1	tr|E9PWX7|E9PWX7_MOUSE TBC1 domain family member 25 OS=Mus musculus OX=10090 GN=Tbc1d25 PE=1 SV=1;sp|A1A5B6|TBC25_MOUSE TBC1 domain family member 25 OS=Mus musculus OX=10090 GN=Tbc1d25 PE=1 SV=1	2	1	1	1	0	0	0	0	0	0	0	0	0	0	0	0	0	0	0	0	0	0	0	0	0	0	0	0	0	0	0	0	0	0	0	0	0	0	0	0	0	0	0	0
sp|A1L314|MPEG1_MOUSE;tr|E9QN37|E9QN37_MOUSE	sp|A1L314|MPEG1_MOUSE;tr|E9QN37|E9QN37_MOUSE	2;2	2;2	2;2	sp|A1L314|MPEG1_MOUSE Macrophage-expressed gene 1 protein OS=Mus musculus OX=10090 GN=Mpeg1 PE=1 SV=1;tr|E9QN37|E9QN37_MOUSE Macrophage-expressed gene 1 protein OS=Mus musculus OX=10090 GN=Mpeg1 PE=1 SV=1	2	2	2	2	0	1	0	1	0	0	0	1	0	1	0	1	1	1	0	0	0	1	0	1	0	0	0	1	0	0	0	0	0	0	0	0	0	0	0	0	0	0	0	0
tr|E9PXY1|E9PXY1_MOUSE;sp|A2A432|CUL4B_MOUSE;tr|J3QJX0|J3QJX0_MOUSE	tr|E9PXY1|E9PXY1_MOUSE;sp|A2A432|CUL4B_MOUSE;tr|J3QJX0|J3QJX0_MOUSE	23;23;18	23;23;18	19;19;16	tr|E9PXY1|E9PXY1_MOUSE Cullin-4B OS=Mus musculus OX=10090 GN=Cul4b PE=1 SV=2;sp|A2A432|CUL4B_MOUSE Cullin-4B OS=Mus musculus OX=10090 GN=Cul4b PE=1 SV=1;tr|J3QJX0|J3QJX0_MOUSE Cullin-4B OS=Mus musculus OX=10090 GN=Cul4b PE=1 SV=1	3	23	23	19	0	0	0	0	0	0	0	0	0	0	0	0	0	0	0	0	0	0	0	0	0	0	0	0	0	0	0	0	0	0	0	0	0	0	0	0	5	1	5	0
tr|A2A4N9|A2A4N9_MOUSE;sp|A2A4P0|DHX8_MOUSE	tr|A2A4N9|A2A4N9_MOUSE;sp|A2A4P0|DHX8_MOUSE	3;3	2;2	2;2	tr|A2A4N9|A2A4N9_MOUSE ATP-dependent RNA helicase DHX8 (Fragment) OS=Mus musculus OX=10090 GN=Dhx8 PE=1 SV=8;sp|A2A4P0|DHX8_MOUSE ATP-dependent RNA helicase DHX8 OS=Mus musculus OX=10090 GN=Dhx8 PE=2 SV=1	2	3	2	2	0	0	0	0	0	0	0	0	0	0	0	0	0	0	0	0	0	0	0	0	0	0	0	0	0	0	0	0	0	0	0	0	0	0	0	0	1	0	1	0
sp|A2A5R2|BIG2_MOUSE;tr|F6YCJ0|F6YCJ0_MOUSE;tr|A0A1B0GRM7|A0A1B0GRM7_MOUSE;tr|A0A2R8VI37|A0A2R8VI37_MOUSE;tr|A0A1B0GRB2|A0A1B0GRB2_MOUSE;tr|A0A1B0GRB8|A0A1B0GRB8_MOUSE;tr|G5E8Q4|G5E8Q4_MOUSE;tr|A0A1B0GRX7|A0A1B0GRX7_MOUSE;sp|Q80YW0|CYH4_MOUSE;sp|Q9QX11|CYH1_MOUSE;tr|Q99KH2|Q99KH2_MOUSE;sp|O08967|CYH3_MOUSE;tr|Q3TZ02|Q3TZ02_MOUSE;sp|P63034|CYH2_MOUSE;tr|A2A517|A2A517_MOUSE	sp|A2A5R2|BIG2_MOUSE	40;7;1;1;1;1;1;1;1;1;1;1;1;1;1	29;5;0;0;0;0;0;0;0;0;0;0;0;0;0	29;5;0;0;0;0;0;0;0;0;0;0;0;0;0	sp|A2A5R2|BIG2_MOUSE Brefeldin A-inhibited guanine nucleotide-exchange protein 2 OS=Mus musculus OX=10090 GN=Arfgef2 PE=1 SV=1	15	40	29	29	1	0	1	0	1	0	1	0	1	0	1	0	1	0	1	0	0	0	1	0	0	0	0	0	0	0	1	0	2	0	0	0	0	0	0	0	9	0	16	0
sp|A2A7S8|K1522_MOUSE	sp|A2A7S8|K1522_MOUSE	34	34	34	sp|A2A7S8|K1522_MOUSE Uncharacterized protein KIAA1522 OS=Mus musculus OX=10090 GN=Kiaa1522 PE=1 SV=1	1	34	34	34	0	1	0	0	0	0	0	1	0	0	0	0	0	1	0	1	0	1	0	1	0	1	0	0	0	0	0	1	0	0	0	1	0	1	0	1	19	0	16	1
sp|A2A863|ITB4_MOUSE	sp|A2A863|ITB4_MOUSE	55	55	2	sp|A2A863|ITB4_MOUSE Integrin beta-4 OS=Mus musculus OX=10090 GN=Itgb4 PE=1 SV=1	1	55	55	2	0	0	0	0	0	0	0	0	0	0	0	0	0	0	0	0	0	0	0	0	0	0	0	0	0	0	0	0	0	0	0	0	0	0	0	0	39	0	35	0
tr|E9PYU4|E9PYU4_MOUSE;sp|A2A8L1|CHD5_MOUSE;tr|E9PYL1|E9PYL1_MOUSE;tr|F6V4V3|F6V4V3_MOUSE	tr|E9PYU4|E9PYU4_MOUSE;sp|A2A8L1|CHD5_MOUSE;tr|E9PYL1|E9PYL1_MOUSE	11;11;11;2	2;2;2;1	1;1;1;0	tr|E9PYU4|E9PYU4_MOUSE Chromodomain-helicase-DNA-binding protein 5 OS=Mus musculus OX=10090 GN=Chd5 PE=1 SV=1;sp|A2A8L1|CHD5_MOUSE Chromodomain-helicase-DNA-binding protein 5 OS=Mus musculus OX=10090 GN=Chd5 PE=1 SV=1;tr|E9PYL1|E9PYL1_MOUSE Chromodomain-he	4	11	2	1	0	0	0	0	0	0	0	0	0	0	0	0	0	0	0	0	0	0	0	0	0	0	0	0	0	0	0	0	0	0	0	0	0	0	0	0	4	1	5	0
sp|A2A8L5|PTPRF_MOUSE;tr|F6Y3V0|F6Y3V0_MOUSE;tr|F6S1X8|F6S1X8_MOUSE;tr|A0A1Y7VNR5|A0A1Y7VNR5_MOUSE	sp|A2A8L5|PTPRF_MOUSE;tr|F6Y3V0|F6Y3V0_MOUSE;tr|F6S1X8|F6S1X8_MOUSE	34;26;22;2	34;26;22;2	28;22;18;1	sp|A2A8L5|PTPRF_MOUSE Receptor-type tyrosine-protein phosphatase F OS=Mus musculus OX=10090 GN=Ptprf PE=1 SV=1;tr|F6Y3V0|F6Y3V0_MOUSE Receptor-type tyrosine-protein phosphatase F (Fragment) OS=Mus musculus OX=10090 GN=Ptprf PE=1 SV=1;tr|F6S1X8|F6S1X8_MOUSE	4	34	34	28	0	0	1	0	0	0	1	0	0	0	1	0	2	0	2	0	1	0	1	0	1	0	1	0	0	0	0	0	2	0	2	0	1	0	1	0	13	0	11	0
tr|F6UHR6|F6UHR6_MOUSE;tr|E9PXZ2|E9PXZ2_MOUSE;sp|A2A8Z1|OSBL9_MOUSE;tr|A0A0A6YXH3|A0A0A6YXH3_MOUSE;tr|Q5FWX7|Q5FWX7_MOUSE;tr|E9Q6C1|E9Q6C1_MOUSE;tr|F8VQE8|F8VQE8_MOUSE	tr|F6UHR6|F6UHR6_MOUSE;tr|E9PXZ2|E9PXZ2_MOUSE;sp|A2A8Z1|OSBL9_MOUSE;tr|A0A0A6YXH3|A0A0A6YXH3_MOUSE;tr|Q5FWX7|Q5FWX7_MOUSE;tr|E9Q6C1|E9Q6C1_MOUSE	8;8;8;8;7;7;1	8;8;8;8;7;7;1	8;8;8;8;7;7;1	tr|F6UHR6|F6UHR6_MOUSE Oxysterol-binding protein OS=Mus musculus OX=10090 GN=Osbpl9 PE=1 SV=2;tr|E9PXZ2|E9PXZ2_MOUSE Oxysterol-binding protein OS=Mus musculus OX=10090 GN=Osbpl9 PE=1 SV=2;sp|A2A8Z1|OSBL9_MOUSE Oxysterol-binding protein-related protein 9 OS	7	8	8	8	0	0	0	0	0	0	0	0	0	0	0	0	0	0	0	0	0	0	0	0	0	0	0	0	0	0	0	0	0	0	0	0	0	0	0	0	2	0	2	0
sp|A2A9C3|SZT2_MOUSE;tr|V9GXW1|V9GXW1_MOUSE	sp|A2A9C3|SZT2_MOUSE	3;1	3;1	3;1	sp|A2A9C3|SZT2_MOUSE KICSTOR complex protein SZT2 OS=Mus musculus OX=10090 GN=Szt2 PE=1 SV=1	2	3	3	3	0	0	0	0	0	0	0	0	0	0	0	0	0	0	0	0	0	0	0	0	0	1	0	0	0	0	0	0	0	0	0	0	0	0	0	0	0	0	0	1
tr|A8Y5H9|A8Y5H9_MOUSE;sp|A2A9F4|KDF1_MOUSE;tr|A2A9F3|A2A9F3_MOUSE	tr|A8Y5H9|A8Y5H9_MOUSE;sp|A2A9F4|KDF1_MOUSE;tr|A2A9F3|A2A9F3_MOUSE	3;3;2	3;3;2	3;3;2	tr|A8Y5H9|A8Y5H9_MOUSE Keratinocyte differentiation factor 1 OS=Mus musculus OX=10090 GN=Kdf1 PE=1 SV=1;sp|A2A9F4|KDF1_MOUSE Keratinocyte differentiation factor 1 OS=Mus musculus OX=10090 GN=Kdf1 PE=1 SV=1;tr|A2A9F3|A2A9F3_MOUSE Keratinocyte differentiatio	3	3	3	3	0	0	0	0	0	0	0	0	0	0	0	0	0	0	0	0	0	0	0	0	0	0	0	0	0	0	0	0	0	0	0	0	0	0	0	0	0	0	0	1
sp|A2AB59|RHG27_MOUSE	sp|A2AB59|RHG27_MOUSE	8	8	8	sp|A2AB59|RHG27_MOUSE Rho GTPase-activating protein 27 OS=Mus musculus OX=10090 GN=Arhgap27 PE=1 SV=1	1	8	8	8	0	0	0	0	0	0	0	0	0	0	0	0	0	0	0	0	0	0	0	0	0	0	0	0	0	0	0	0	0	0	0	0	0	0	0	0	3	0	4	1
sp|A2ABU4|MYOM3_MOUSE	sp|A2ABU4|MYOM3_MOUSE	3	3	3	sp|A2ABU4|MYOM3_MOUSE Myomesin-3 OS=Mus musculus OX=10090 GN=Myom3 PE=1 SV=1	1	3	3	3	0	0	0	0	0	0	0	0	0	0	0	0	0	0	0	0	0	0	0	0	1	0	0	0	1	0	1	0	0	0	0	0	1	0	1	0	0	1	0	1
sp|A2ADA5|PUSL1_MOUSE	sp|A2ADA5|PUSL1_MOUSE	2	2	2	sp|A2ADA5|PUSL1_MOUSE tRNA pseudouridine synthase-like 1 OS=Mus musculus OX=10090 GN=Pusl1 PE=1 SV=1	1	2	2	2	0	1	0	1	0	1	0	1	0	1	0	1	0	1	0	1	0	1	0	1	0	0	0	1	0	0	0	0	0	0	0	0	0	0	0	0	0	0	0	0
sp|A2ADY9|DDI2_MOUSE	sp|A2ADY9|DDI2_MOUSE	13	13	13	sp|A2ADY9|DDI2_MOUSE Protein DDI1 homolog 2 OS=Mus musculus OX=10090 GN=Ddi2 PE=1 SV=1	1	13	13	13	0	0	0	0	0	0	0	1	0	0	0	0	0	0	0	0	0	0	0	0	0	0	0	0	0	0	0	0	0	0	0	0	0	0	0	0	0	7	0	8
sp|A2AF47|DOC11_MOUSE;tr|A2AF67|A2AF67_MOUSE;tr|A2AF65|A2AF65_MOUSE	sp|A2AF47|DOC11_MOUSE;tr|A2AF67|A2AF67_MOUSE	14;11;5	14;11;5	12;9;3	sp|A2AF47|DOC11_MOUSE Dedicator of cytokinesis protein 11 OS=Mus musculus OX=10090 GN=Dock11 PE=1 SV=1;tr|A2AF67|A2AF67_MOUSE Dedicator of cytokinesis protein 11 OS=Mus musculus OX=10090 GN=Dock11 PE=1 SV=1	3	14	14	12	0	0	0	0	0	0	0	0	0	0	0	0	0	0	0	0	0	0	0	0	0	0	0	0	0	0	0	0	0	0	0	0	0	0	0	0	3	0	2	0
tr|Z4YL78|Z4YL78_MOUSE;tr|A0A0R4J0K2|A0A0R4J0K2_MOUSE;tr|K3W4R5|K3W4R5_MOUSE;sp|A2AGT5|CKAP5_MOUSE	tr|Z4YL78|Z4YL78_MOUSE;tr|A0A0R4J0K2|A0A0R4J0K2_MOUSE;tr|K3W4R5|K3W4R5_MOUSE;sp|A2AGT5|CKAP5_MOUSE	51;51;51;51	51;51;51;51	51;51;51;51	tr|Z4YL78|Z4YL78_MOUSE Cytoskeleton-associated protein 5 OS=Mus musculus OX=10090 GN=Ckap5 PE=1 SV=1;tr|A0A0R4J0K2|A0A0R4J0K2_MOUSE Cytoskeleton-associated protein 5 OS=Mus musculus OX=10090 GN=Ckap5 PE=1 SV=1;tr|K3W4R5|K3W4R5_MOUSE Cytoskeleton-associated	4	51	51	51	0	0	0	0	0	0	0	0	0	0	0	0	0	0	0	0	0	0	0	0	0	0	0	0	0	0	0	0	0	0	0	0	0	0	0	0	23	0	20	0
sp|A2AI08|TPRN_MOUSE	sp|A2AI08|TPRN_MOUSE	8	8	8	sp|A2AI08|TPRN_MOUSE Taperin OS=Mus musculus OX=10090 GN=Tprn PE=1 SV=1	1	8	8	8	0	0	0	0	0	0	0	0	0	0	0	0	0	0	0	0	0	0	0	0	0	0	0	0	0	0	0	0	0	0	0	0	0	0	0	0	3	0	1	1
sp|A2AIL4|NDUF6_MOUSE	sp|A2AIL4|NDUF6_MOUSE	9	9	9	sp|A2AIL4|NDUF6_MOUSE NADH dehydrogenase (ubiquinone) complex I, assembly factor 6 OS=Mus musculus OX=10090 GN=Ndufaf6 PE=1 SV=1	1	9	9	9	0	1	0	1	0	0	0	1	0	1	0	1	0	1	0	1	0	1	0	2	0	3	0	3	0	3	0	3	0	3	0	3	0	1	0	5	0	2	0	1
sp|A2AIV2|VIR_MOUSE;tr|E9PZY8|E9PZY8_MOUSE	sp|A2AIV2|VIR_MOUSE;tr|E9PZY8|E9PZY8_MOUSE	6;6	6;6	5;5	sp|A2AIV2|VIR_MOUSE Protein virilizer homolog OS=Mus musculus OX=10090 GN=Virma PE=1 SV=1;tr|E9PZY8|E9PZY8_MOUSE Protein virilizer homolog OS=Mus musculus OX=10090 GN=Virma PE=1 SV=1	2	6	6	5	0	0	0	0	0	0	0	0	0	0	0	0	0	0	0	0	0	0	0	0	0	1	0	1	0	0	0	0	0	0	0	0	0	0	0	1	0	0	1	0
sp|A2AJ15|MA1B1_MOUSE;tr|A2AJ14|A2AJ14_MOUSE	sp|A2AJ15|MA1B1_MOUSE	13;1	13;1	13;1	sp|A2AJ15|MA1B1_MOUSE Endoplasmic reticulum mannosyl-oligosaccharide 1,2-alpha-mannosidase OS=Mus musculus OX=10090 GN=Man1b1 PE=1 SV=1	2	13	13	13	6	0	5	0	2	0	4	0	4	0	5	0	6	0	2	0	2	0	7	0	4	1	2	1	7	0	2	0	7	0	5	0	5	0	6	0	6	0	4	1
tr|E9PYJ6|E9PYJ6_MOUSE;sp|A2AKG8|FOCAD_MOUSE	tr|E9PYJ6|E9PYJ6_MOUSE;sp|A2AKG8|FOCAD_MOUSE	15;15	15;15	15;15	tr|E9PYJ6|E9PYJ6_MOUSE Focadhesin OS=Mus musculus OX=10090 GN=Focad PE=1 SV=1;sp|A2AKG8|FOCAD_MOUSE Focadhesin OS=Mus musculus OX=10090 GN=Focad PE=1 SV=1	2	15	15	15	0	0	0	0	0	0	0	0	0	0	0	0	0	0	0	0	0	0	0	0	0	0	0	0	0	0	0	0	0	0	0	0	0	0	0	0	4	0	5	1
sp|A2AKK5|ACNT1_MOUSE;tr|A2AKK6|A2AKK6_MOUSE	sp|A2AKK5|ACNT1_MOUSE	25;2	9;1	9;1	sp|A2AKK5|ACNT1_MOUSE Acyl-coenzyme A amino acid N-acyltransferase 1 OS=Mus musculus OX=10090 GN=Acnat1 PE=1 SV=1	2	25	9	9	0	14	0	14	0	14	0	17	0	13	0	15	3	14	1	15	0	14	0	17	0	20	0	17	0	21	0	17	1	19	2	19	0	21	0	21	0	6	0	6
tr|V9GX08|V9GX08_MOUSE;tr|A0A217FL58|A0A217FL58_MOUSE;sp|A2AKQ0|S35D1_MOUSE	tr|V9GX08|V9GX08_MOUSE;tr|A0A217FL58|A0A217FL58_MOUSE;sp|A2AKQ0|S35D1_MOUSE	9;9;9	9;9;9	9;9;9	tr|V9GX08|V9GX08_MOUSE UDP-glucuronic acid/UDP-N-acetylgalactosamine transporter (Fragment) OS=Mus musculus OX=10090 GN=Slc35d1 PE=1 SV=1;tr|A0A217FL58|A0A217FL58_MOUSE UDP-glucuronic acid/UDP-N-acetylgalactosamine transporter (Fragment) OS=Mus musculus OX	3	9	9	9	3	0	2	0	3	0	1	0	1	0	3	0	2	0	2	0	3	0	5	0	5	0	6	0	3	0	3	0	5	0	3	0	5	1	3	0	0	0	0	0
tr|R4GML3|R4GML3_MOUSE;sp|A2AL36|CNTRL_MOUSE;tr|R4GML4|R4GML4_MOUSE;tr|E9Q9E7|E9Q9E7_MOUSE	tr|R4GML3|R4GML3_MOUSE;sp|A2AL36|CNTRL_MOUSE	3;3;1;1	3;3;1;1	3;3;1;1	tr|R4GML3|R4GML3_MOUSE Centriolin OS=Mus musculus OX=10090 GN=Cntrl PE=1 SV=2;sp|A2AL36|CNTRL_MOUSE Centriolin OS=Mus musculus OX=10090 GN=Cntrl PE=1 SV=2	4	3	3	3	0	0	0	0	0	0	0	0	0	0	0	0	0	0	0	0	0	0	0	0	0	0	0	0	0	0	0	0	0	0	0	0	0	0	0	0	1	0	0	0
sp|A2ALK8|PTN3_MOUSE;tr|A2ALK9|A2ALK9_MOUSE;tr|A2ALL0|A2ALL0_MOUSE;tr|A2ALL1|A2ALL1_MOUSE	sp|A2ALK8|PTN3_MOUSE	10;3;2;1	10;3;2;1	10;3;2;1	sp|A2ALK8|PTN3_MOUSE Tyrosine-protein phosphatase non-receptor type 3 OS=Mus musculus OX=10090 GN=Ptpn3 PE=1 SV=1	4	10	10	10	0	0	0	0	0	0	0	0	0	0	0	0	0	0	0	0	0	0	0	0	0	0	0	0	0	0	0	0	0	0	0	0	0	0	0	0	3	0	3	0
sp|A2ALS5|RPGP1_MOUSE;tr|A2ALS4|A2ALS4_MOUSE;tr|A2ALS7|A2ALS7_MOUSE	sp|A2ALS5|RPGP1_MOUSE;tr|A2ALS4|A2ALS4_MOUSE	3;3;1	2;2;1	2;2;1	sp|A2ALS5|RPGP1_MOUSE Rap1 GTPase-activating protein 1 OS=Mus musculus OX=10090 GN=Rap1gap PE=1 SV=2;tr|A2ALS4|A2ALS4_MOUSE Rap1 GTPase-activating protein 1 OS=Mus musculus OX=10090 GN=Rap1gap PE=1 SV=1	3	3	2	2	0	0	0	0	0	0	0	0	0	0	0	0	0	0	0	0	0	0	0	0	0	0	0	0	0	0	0	0	0	0	0	0	0	0	0	0	0	0	0	0
sp|A2ALU4|SHRM2_MOUSE;tr|A7TU71|A7TU71_MOUSE	sp|A2ALU4|SHRM2_MOUSE;tr|A7TU71|A7TU71_MOUSE	5;5	4;4	4;4	sp|A2ALU4|SHRM2_MOUSE Protein Shroom2 OS=Mus musculus OX=10090 GN=Shroom2 PE=1 SV=1;tr|A7TU71|A7TU71_MOUSE Protein Shroom2 OS=Mus musculus OX=10090 GN=Shroom2 PE=1 SV=1	2	5	4	4	0	0	0	0	0	0	0	0	0	0	0	0	0	0	0	0	0	0	0	0	0	0	0	0	0	0	0	0	0	0	0	0	0	0	0	0	1	0	0	0
sp|A2ALW5|DJC25_MOUSE	sp|A2ALW5|DJC25_MOUSE	1	1	1	sp|A2ALW5|DJC25_MOUSE DnaJ homolog subfamily C member 25 OS=Mus musculus OX=10090 GN=Dnajc25 PE=1 SV=1	1	1	1	1	0	0	0	0	0	0	0	0	0	0	0	0	0	0	0	0	0	0	0	1	0	1	0	0	0	1	0	1	0	1	0	1	0	1	0	0	0	0	0	0
sp|A2AN08|UBR4_MOUSE;tr|F6SSP6|F6SSP6_MOUSE;tr|Z4YMA7|Z4YMA7_MOUSE;tr|Z4YLP1|Z4YLP1_MOUSE	sp|A2AN08|UBR4_MOUSE	108;37;28;3	108;37;28;3	108;37;28;3	sp|A2AN08|UBR4_MOUSE E3 ubiquitin-protein ligase UBR4 OS=Mus musculus OX=10090 GN=Ubr4 PE=1 SV=1	4	108	108	108	0	0	0	0	0	0	0	0	0	0	0	0	0	0	0	0	0	0	0	0	0	0	0	0	0	0	0	0	0	0	0	0	0	0	0	0	40	0	52	1
sp|A2APT9|KLD7A_MOUSE	sp|A2APT9|KLD7A_MOUSE	3	3	3	sp|A2APT9|KLD7A_MOUSE Kelch domain-containing protein 7A OS=Mus musculus OX=10090 GN=Klhdc7a PE=1 SV=3	1	3	3	3	0	1	0	2	0	1	0	1	0	1	0	0	0	1	0	0	0	0	0	1	0	1	0	2	0	1	0	1	0	1	0	1	0	1	0	1	0	0	0	0
sp|A2AQ07|TBB1_MOUSE	sp|A2AQ07|TBB1_MOUSE	6	1	1	sp|A2AQ07|TBB1_MOUSE Tubulin beta-1 chain OS=Mus musculus OX=10090 GN=Tubb1 PE=1 SV=1	1	6	1	1	0	1	0	1	0	1	0	1	0	1	0	1	0	1	0	1	0	1	0	1	0	2	0	1	0	1	0	1	0	1	0	1	0	1	0	2	1	4	2	4
sp|A2AQ19|RTF1_MOUSE	sp|A2AQ19|RTF1_MOUSE	6	6	6	sp|A2AQ19|RTF1_MOUSE RNA polymerase-associated protein RTF1 homolog OS=Mus musculus OX=10090 GN=Rtf1 PE=1 SV=1	1	6	6	6	0	0	0	0	0	0	0	0	0	0	0	0	0	0	0	0	0	0	0	0	0	0	0	0	0	0	0	0	0	0	0	0	0	0	0	0	1	0	1	0
sp|A2AQ25|SKT_MOUSE;tr|E9QAU4|E9QAU4_MOUSE;tr|D3Z781|D3Z781_MOUSE;tr|Q8BHR1|Q8BHR1_MOUSE	sp|A2AQ25|SKT_MOUSE;tr|E9QAU4|E9QAU4_MOUSE;tr|D3Z781|D3Z781_MOUSE	36;36;21;10	36;36;21;10	36;36;21;10	sp|A2AQ25|SKT_MOUSE Sickle tail protein OS=Mus musculus OX=10090 GN=Skt PE=1 SV=1;tr|E9QAU4|E9QAU4_MOUSE Enhancer trap locus 4 OS=Mus musculus OX=10090 GN=Etl4 PE=1 SV=1;tr|D3Z781|D3Z781_MOUSE Enhancer trap locus 4 OS=Mus musculus OX=10090 GN=Etl4 PE=1 SV=	4	36	36	36	0	0	0	0	0	0	0	0	0	0	0	0	0	0	0	0	0	0	0	0	0	0	0	0	0	0	0	0	0	0	0	0	0	0	0	0	12	0	12	0
sp|A2ARI4|LGR4_MOUSE	sp|A2ARI4|LGR4_MOUSE	9	9	9	sp|A2ARI4|LGR4_MOUSE Leucine-rich repeat-containing G-protein coupled receptor 4 OS=Mus musculus OX=10090 GN=Lgr4 PE=1 SV=1	1	9	9	9	0	0	0	0	0	0	0	0	0	0	0	0	0	0	0	0	0	0	0	0	0	0	0	0	0	0	0	0	0	0	0	0	0	0	0	0	4	0	1	0
sp|A2ARJ3|TM236_MOUSE	sp|A2ARJ3|TM236_MOUSE	4	4	4	sp|A2ARJ3|TM236_MOUSE Transmembrane protein 236 OS=Mus musculus OX=10090 GN=Tmem236 PE=3 SV=1	1	4	4	4	0	0	0	0	0	0	0	0	0	0	0	0	0	0	0	0	0	0	0	0	0	0	0	0	0	0	0	0	0	0	0	0	0	0	0	0	0	3	0	3
sp|A2ARZ3|FSIP2_MOUSE	sp|A2ARZ3|FSIP2_MOUSE	7	7	7	sp|A2ARZ3|FSIP2_MOUSE Fibrous sheath-interacting protein 2 OS=Mus musculus OX=10090 GN=Fsip2 PE=1 SV=3	1	7	7	7	1	0	1	0	1	0	1	0	1	0	1	0	1	0	1	0	1	0	0	1	0	1	1	1	0	1	0	2	0	1	0	1	0	1	0	1	2	0	1	0
sp|A2AS89|SPEB_MOUSE	sp|A2AS89|SPEB_MOUSE	25	25	25	sp|A2AS89|SPEB_MOUSE Agmatinase, mitochondrial OS=Mus musculus OX=10090 GN=Agmat PE=1 SV=1	1	25	25	25	1	18	1	18	1	18	2	18	2	18	2	18	4	18	2	17	2	18	0	19	0	20	0	20	2	20	0	19	1	20	2	21	2	21	1	19	0	4	0	4
tr|Z4YK85|Z4YK85_MOUSE;sp|A2ASQ1|AGRIN_MOUSE;tr|M0QWP1|M0QWP1_MOUSE;tr|Z4YJS5|Z4YJS5_MOUSE	tr|Z4YK85|Z4YK85_MOUSE;sp|A2ASQ1|AGRIN_MOUSE;tr|M0QWP1|M0QWP1_MOUSE	5;5;5;2	5;5;5;2	5;5;5;2	tr|Z4YK85|Z4YK85_MOUSE Agrin OS=Mus musculus OX=10090 GN=Agrn PE=1 SV=1;sp|A2ASQ1|AGRIN_MOUSE Agrin OS=Mus musculus OX=10090 GN=Agrn PE=1 SV=1;tr|M0QWP1|M0QWP1_MOUSE Agrin OS=Mus musculus OX=10090 GN=Agrn PE=1 SV=1	4	5	5	5	1	0	1	0	1	1	1	0	1	0	1	0	1	0	0	0	1	0	0	0	0	0	0	0	0	0	0	0	0	0	0	0	0	0	0	0	1	0	0	0
sp|A2ASS6|TITIN_MOUSE;tr|E9Q8N1|E9Q8N1_MOUSE;tr|E9Q8K5|E9Q8K5_MOUSE;tr|A2AT70|A2AT70_MOUSE;tr|A2AT64|A2AT64_MOUSE;tr|A2AT67|A2AT67_MOUSE;tr|Q8BUJ6|Q8BUJ6_MOUSE;tr|A2AT66|A2AT66_MOUSE;tr|A2AT65|A2AT65_MOUSE;tr|A2AT68|A2AT68_MOUSE	sp|A2ASS6|TITIN_MOUSE;tr|E9Q8N1|E9Q8N1_MOUSE;tr|E9Q8K5|E9Q8K5_MOUSE	13;12;12;2;1;1;1;1;1;1	13;12;12;2;1;1;1;1;1;1	9;8;8;0;0;0;1;0;0;0	sp|A2ASS6|TITIN_MOUSE Titin OS=Mus musculus OX=10090 GN=Ttn PE=1 SV=1;tr|E9Q8N1|E9Q8N1_MOUSE Titin OS=Mus musculus OX=10090 GN=Ttn PE=1 SV=1;tr|E9Q8K5|E9Q8K5_MOUSE Titin OS=Mus musculus OX=10090 GN=Ttn PE=1 SV=1	10	13	13	9	0	0	0	2	0	1	0	2	0	0	0	1	0	1	0	2	0	2	1	0	0	0	1	1	1	0	1	0	0	0	2	0	1	0	2	0	1	0	0	0
sp|A2ASZ8|SCMC2_MOUSE;tr|Z4YLR9|Z4YLR9_MOUSE;tr|A0A0A6YWC1|A0A0A6YWC1_MOUSE	sp|A2ASZ8|SCMC2_MOUSE;tr|Z4YLR9|Z4YLR9_MOUSE	8;4;1	6;2;1	6;2;1	sp|A2ASZ8|SCMC2_MOUSE Calcium-binding mitochondrial carrier protein SCaMC-2 OS=Mus musculus OX=10090 GN=Slc25a25 PE=1 SV=1;tr|Z4YLR9|Z4YLR9_MOUSE Calcium-binding mitochondrial carrier protein SCaMC-2 (Fragment) OS=Mus musculus OX=10090 GN=Slc25a25 PE=1 SV=	3	8	6	6	0	3	0	3	0	2	0	2	0	3	0	1	0	1	0	2	0	3	0	3	0	5	0	3	0	3	0	4	0	4	0	3	0	3	0	4	0	1	0	1
sp|A2ATU0|DHTK1_MOUSE	sp|A2ATU0|DHTK1_MOUSE	60	60	60	sp|A2ATU0|DHTK1_MOUSE Probable 2-oxoglutarate dehydrogenase E1 component DHKTD1, mitochondrial OS=Mus musculus OX=10090 GN=Dhtkd1 PE=1 SV=1	1	60	60	60	35	0	33	0	35	0	32	0	33	0	33	0	35	0	31	0	27	0	48	0	38	1	49	1	42	0	38	0	39	0	47	1	38	0	48	1	0	0	0	0
sp|A2AWA9|RBGP1_MOUSE;tr|A2AWA7|A2AWA7_MOUSE;tr|A2AWB0|A2AWB0_MOUSE	sp|A2AWA9|RBGP1_MOUSE	9;3;1	9;3;1	8;3;1	sp|A2AWA9|RBGP1_MOUSE Rab GTPase-activating protein 1 OS=Mus musculus OX=10090 GN=Rabgap1 PE=1 SV=1	3	9	9	8	0	0	0	1	0	1	0	1	0	0	0	0	0	1	0	0	0	0	0	0	0	0	0	0	0	0	0	0	0	0	0	0	0	0	0	0	2	0	2	0
tr|A2AWP6|A2AWP6_MOUSE;sp|A2AWP8|ARGAL_MOUSE;tr|F6S3V7|F6S3V7_MOUSE;tr|F6ZH54|F6ZH54_MOUSE;tr|A2AWP4|A2AWP4_MOUSE	tr|A2AWP6|A2AWP6_MOUSE;sp|A2AWP8|ARGAL_MOUSE;tr|F6S3V7|F6S3V7_MOUSE	7;7;4;2;1	7;7;4;2;1	7;7;4;2;1	tr|A2AWP6|A2AWP6_MOUSE Rho guanine nucleotide exchange factor 10-like protein OS=Mus musculus OX=10090 GN=Arhgef10l PE=1 SV=1;sp|A2AWP8|ARGAL_MOUSE Rho guanine nucleotide exchange factor 10-like protein OS=Mus musculus OX=10090 GN=Arhgef10l PE=1 SV=1;tr|F6	5	7	7	7	0	0	0	0	0	0	0	0	0	0	0	0	0	0	0	0	0	0	0	0	0	0	0	0	0	0	0	0	0	0	0	0	0	0	0	0	4	0	2	0
sp|A2BDX3|MOCS3_MOUSE	sp|A2BDX3|MOCS3_MOUSE	4	4	4	sp|A2BDX3|MOCS3_MOUSE Adenylyltransferase and sulfurtransferase MOCS3 OS=Mus musculus OX=10090 GN=Mocs3 PE=1 SV=1	1	4	4	4	0	0	0	0	0	0	0	0	0	0	0	0	0	0	0	0	0	0	0	0	0	0	0	0	0	0	0	0	0	0	0	0	0	0	0	0	0	2	0	0
sp|A2BE28|LAS1L_MOUSE	sp|A2BE28|LAS1L_MOUSE	8	8	8	sp|A2BE28|LAS1L_MOUSE Ribosomal biogenesis protein LAS1L OS=Mus musculus OX=10090 GN=Las1l PE=1 SV=1	1	8	8	8	0	0	0	0	0	0	0	0	0	0	0	0	0	0	0	0	0	0	0	0	0	0	0	0	0	0	0	0	0	0	0	0	0	0	0	0	0	0	1	0
sp|A2BH40|ARI1A_MOUSE;tr|E9QAQ7|E9QAQ7_MOUSE	sp|A2BH40|ARI1A_MOUSE;tr|E9QAQ7|E9QAQ7_MOUSE	10;10	10;10	8;8	sp|A2BH40|ARI1A_MOUSE AT-rich interactive domain-containing protein 1A OS=Mus musculus OX=10090 GN=Arid1a PE=1 SV=1;tr|E9QAQ7|E9QAQ7_MOUSE AT-rich interactive domain-containing protein 1A OS=Mus musculus OX=10090 GN=Arid1a PE=1 SV=1	2	10	10	8	0	0	0	0	0	0	0	0	0	0	0	0	0	0	0	0	0	0	0	0	0	0	0	0	0	0	0	0	0	0	0	0	0	0	0	0	0	0	1	0
sp|P02762|MUP6_MOUSE;sp|P04938|MUP11_MOUSE;sp|A2BIM8|MUP18_MOUSE;tr|A2AKN9|A2AKN9_MOUSE;tr|Q58EV3|Q58EV3_MOUSE;tr|A2CEL1|A2CEL1_MOUSE;sp|P11588|MUP1_MOUSE;tr|A9C497|A9C497_MOUSE;tr|A9C496|A9C496_MOUSE;tr|L7MUC7|L7MUC7_MOUSE;sp|B5X0G2|MUP17_MOUSE;tr|A9R9W0|A9R9W0_MOUSE;tr|A2CEK7|A2CEK7_MOUSE;tr|A2AKN8|A2AKN8_MOUSE;tr|E9QA79|E9QA79_MOUSE;tr|A2CEL0|A2CEL0_MOUSE;tr|B8JI96|B8JI96_MOUSE;tr|A2CEK6|A2CEK…	sp|P02762|MUP6_MOUSE;sp|P04938|MUP11_MOUSE;sp|A2BIM8|MUP18_MOUSE;tr|A2AKN9|A2AKN9_MOUSE;tr|Q58EV3|Q58EV3_MOUSE;tr|A2CEL1|A2CEL1_MOUSE;sp|P11588|MUP1_MOUSE;tr|A9C497|A9C497_MOUSE;tr|A9C496|A9C496_MOUSE;tr|L7MUC7|L7MUC7_MOUSE;sp|B5X0G2|MUP17_MOUSE;tr|A9R9W0|A9R9W0_MOUSE;tr|A2CEK7|A2CEK7_MOUSE;tr|A2AKN8|A2AKN8_MOUSE;tr|E9QA79|E9QA79_MOUSE;tr|A2CEL0|A2CEL0_MOUSE;tr|B8JI96|B8JI96_MOUSE;tr|A2CEK6|A2CEK…	11;11;11;10;9;9;9;9;9;8;8;8;8;8;8;8;7;7;6;6;5;1;1	11;11;11;10;9;9;9;9;9;8;8;8;8;8;8;8;7;7;6;6;5;1;1	3;3;3;3;3;3;3;3;3;3;1;3;0;0;3;3;0;1;0;0;1;0;0	sp|P02762|MUP6_MOUSE Major urinary protein 6 OS=Mus musculus OX=10090 GN=Mup6 PE=1 SV=2;sp|P04938|MUP11_MOUSE Major urinary protein 11 OS=Mus musculus OX=10090 GN=Mup11 PE=1 SV=2;sp|A2BIM8|MUP18_MOUSE Major urinary protein 18 OS=Mus musculus OX=10090 GN=Mu	23	11	11	3	0	3	0	3	0	1	0	5	0	1	0	4	0	0	1	0	0	0	0	9	0	8	0	6	0	7	0	0	0	10	1	0	0	1	0	1	0	0	0	0
tr|F6QYT9|F6QYT9_MOUSE;sp|A2CG49|KALRN_MOUSE;tr|D3Z534|D3Z534_MOUSE;tr|D3Z532|D3Z532_MOUSE;tr|D3Z535|D3Z535_MOUSE;tr|D3Z4R2|D3Z4R2_MOUSE;tr|B1B1A7|B1B1A7_MOUSE	tr|F6QYT9|F6QYT9_MOUSE;sp|A2CG49|KALRN_MOUSE;tr|D3Z534|D3Z534_MOUSE;tr|D3Z532|D3Z532_MOUSE;tr|D3Z535|D3Z535_MOUSE;tr|D3Z4R2|D3Z4R2_MOUSE;tr|B1B1A7|B1B1A7_MOUSE	2;2;1;1;1;1;1	2;2;1;1;1;1;1	2;2;1;1;1;1;1	tr|F6QYT9|F6QYT9_MOUSE Kalirin (Fragment) OS=Mus musculus OX=10090 GN=Kalrn PE=1 SV=1;sp|A2CG49|KALRN_MOUSE Kalirin OS=Mus musculus OX=10090 GN=Kalrn PE=1 SV=1;tr|D3Z534|D3Z534_MOUSE Kalirin OS=Mus musculus OX=10090 GN=Kalrn PE=1 SV=1;tr|D3Z532|D3Z532_MOUS	7	2	2	2	0	0	0	0	0	0	0	0	0	0	0	0	0	0	0	0	0	0	0	0	0	0	0	0	0	0	0	0	0	0	0	0	0	0	0	0	0	0	0	0
tr|A0A0R4J0U8|A0A0R4J0U8_MOUSE;sp|A2RSY6|TRM1L_MOUSE	tr|A0A0R4J0U8|A0A0R4J0U8_MOUSE;sp|A2RSY6|TRM1L_MOUSE	6;6	6;6	6;6	tr|A0A0R4J0U8|A0A0R4J0U8_MOUSE RIKEN cDNA 1190005F20, isoform CRA_a OS=Mus musculus OX=10090 GN=Trmt1l PE=1 SV=1;sp|A2RSY6|TRM1L_MOUSE TRMT1-like protein OS=Mus musculus OX=10090 GN=Trmt1l PE=1 SV=1	2	6	6	6	0	0	0	0	0	0	0	0	0	0	0	0	0	0	0	0	0	0	0	0	0	0	0	0	0	0	0	0	0	0	0	0	0	0	0	0	0	0	1	0
sp|A2RT67|DEND3_MOUSE;tr|G3UYA1|G3UYA1_MOUSE	sp|A2RT67|DEND3_MOUSE;tr|G3UYA1|G3UYA1_MOUSE	2;1	2;1	2;1	sp|A2RT67|DEND3_MOUSE DENN domain-containing protein 3 OS=Mus musculus OX=10090 GN=Dennd3 PE=1 SV=2;tr|G3UYA1|G3UYA1_MOUSE DENN domain-containing protein 3 OS=Mus musculus OX=10090 GN=Dennd3 PE=1 SV=1	2	2	2	2	0	0	0	0	0	0	0	0	0	0	0	0	0	0	0	0	0	0	0	0	0	1	0	0	0	0	1	0	0	0	1	0	0	0	0	0	0	0	0	0
tr|E9QL24|E9QL24_MOUSE;sp|A3KFU9|DISP3_MOUSE	tr|E9QL24|E9QL24_MOUSE;sp|A3KFU9|DISP3_MOUSE	1;1	1;1	1;1	tr|E9QL24|E9QL24_MOUSE Protein dispatched homolog 3 OS=Mus musculus OX=10090 GN=Disp3 PE=4 SV=1;sp|A3KFU9|DISP3_MOUSE Protein dispatched homolog 3 OS=Mus musculus OX=10090 GN=Disp3 PE=2 SV=1	2	1	1	1	0	0	0	0	0	0	0	0	0	0	0	0	0	0	0	0	0	0	0	0	0	0	0	0	0	0	0	0	0	0	0	0	0	0	0	0	0	0	0	0
sp|A3KGB4|TBC8B_MOUSE	sp|A3KGB4|TBC8B_MOUSE	18	18	18	sp|A3KGB4|TBC8B_MOUSE TBC1 domain family member 8B OS=Mus musculus OX=10090 GN=Tbc1d8b PE=1 SV=1	1	18	18	18	0	0	0	0	0	0	0	0	0	0	0	0	0	0	0	0	0	0	0	0	0	0	0	0	0	0	0	0	0	0	0	0	0	0	0	0	5	0	6	0
sp|A3KGK3|FR1L4_MOUSE;tr|Z4YL23|Z4YL23_MOUSE	sp|A3KGK3|FR1L4_MOUSE;tr|Z4YL23|Z4YL23_MOUSE	3;3	3;3	3;3	sp|A3KGK3|FR1L4_MOUSE Fer-1-like protein 4 OS=Mus musculus OX=10090 GN=Fer1l4 PE=2 SV=3;tr|Z4YL23|Z4YL23_MOUSE Fer-1-like protein 4 OS=Mus musculus OX=10090 GN=Fer1l4 PE=4 SV=1	2	3	3	3	1	0	1	0	1	0	1	0	1	0	1	0	0	0	1	0	1	0	1	0	0	0	1	0	0	0	1	0	1	0	1	0	1	0	1	0	0	0	0	0
sp|A3KGS3|RGPA2_MOUSE;tr|A0A0A0MQD7|A0A0A0MQD7_MOUSE;tr|A0A2I3BPN8|A0A2I3BPN8_MOUSE;tr|F7CGP0|F7CGP0_MOUSE;tr|F7AI67|F7AI67_MOUSE	sp|A3KGS3|RGPA2_MOUSE;tr|A0A0A0MQD7|A0A0A0MQD7_MOUSE;tr|A0A2I3BPN8|A0A2I3BPN8_MOUSE;tr|F7CGP0|F7CGP0_MOUSE	13;13;13;11;5	13;13;13;11;5	13;13;13;11;5	sp|A3KGS3|RGPA2_MOUSE Ral GTPase-activating protein subunit alpha-2 OS=Mus musculus OX=10090 GN=Ralgapa2 PE=1 SV=2;tr|A0A0A0MQD7|A0A0A0MQD7_MOUSE Ral GTPase-activating protein subunit alpha-2 OS=Mus musculus OX=10090 GN=Ralgapa2 PE=1 SV=1;tr|A0A2I3BPN8|A0A	5	13	13	13	0	0	0	0	0	0	0	0	0	0	0	0	0	0	0	0	0	0	0	0	0	0	0	0	0	0	0	0	0	0	0	0	0	0	0	0	3	0	3	0
tr|F6Y325|F6Y325_MOUSE;tr|A3KGV9|A3KGV9_MOUSE;tr|V9GXZ0|V9GXZ0_MOUSE;tr|A3KGW0|A3KGW0_MOUSE;sp|A3KGV1|ODFP2_MOUSE	tr|F6Y325|F6Y325_MOUSE;tr|A3KGV9|A3KGV9_MOUSE;tr|V9GXZ0|V9GXZ0_MOUSE;tr|A3KGW0|A3KGW0_MOUSE;sp|A3KGV1|ODFP2_MOUSE	1;1;1;1;1	1;1;1;1;1	1;1;1;1;1	tr|F6Y325|F6Y325_MOUSE Outer dense fiber protein 2 (Fragment) OS=Mus musculus OX=10090 GN=Odf2 PE=1 SV=1;tr|A3KGV9|A3KGV9_MOUSE Outer dense fiber protein 2 OS=Mus musculus OX=10090 GN=Odf2 PE=1 SV=1;tr|V9GXZ0|V9GXZ0_MOUSE Outer dense fiber protein 2 OS=Mus	5	1	1	1	0	0	0	0	0	0	0	0	0	0	0	0	0	0	0	0	0	0	0	0	0	0	0	0	0	0	0	0	0	0	0	0	0	0	0	0	0	0	0	0
sp|A6H5Z3|EXC6B_MOUSE	sp|A6H5Z3|EXC6B_MOUSE	4	3	3	sp|A6H5Z3|EXC6B_MOUSE Exocyst complex component 6B OS=Mus musculus OX=10090 GN=Exoc6b PE=1 SV=1	1	4	3	3	0	0	0	0	0	0	0	0	0	0	0	0	0	0	0	0	0	0	0	0	0	0	0	0	0	0	0	0	0	0	0	0	0	0	0	0	0	0	0	0
sp|A6H611|MIPEP_MOUSE;tr|A0A286YDC5|A0A286YDC5_MOUSE;tr|A0A286YCX4|A0A286YCX4_MOUSE	sp|A6H611|MIPEP_MOUSE;tr|A0A286YDC5|A0A286YDC5_MOUSE	30;24;9	30;24;9	30;24;9	sp|A6H611|MIPEP_MOUSE Mitochondrial intermediate peptidase OS=Mus musculus OX=10090 GN=Mipep PE=1 SV=1;tr|A0A286YDC5|A0A286YDC5_MOUSE Mitochondrial intermediate peptidase OS=Mus musculus OX=10090 GN=Mipep PE=1 SV=1	3	30	30	30	9	0	12	0	12	0	9	0	10	0	9	0	9	0	10	0	5	0	23	0	19	0	22	0	18	0	16	0	23	0	18	0	17	0	18	0	8	0	7	0
sp|A6H6A9|RBG1L_MOUSE	sp|A6H6A9|RBG1L_MOUSE	6	5	5	sp|A6H6A9|RBG1L_MOUSE Rab GTPase-activating protein 1-like OS=Mus musculus OX=10090 GN=Rabgap1l PE=1 SV=1	1	6	5	5	0	0	0	0	0	0	0	0	0	0	0	0	0	0	0	0	0	0	0	0	0	0	0	0	0	0	0	0	0	0	0	0	0	0	0	0	3	0	4	0
tr|A0A338P6B7|A0A338P6B7_MOUSE;sp|A6H6E9|TT23L_MOUSE	tr|A0A338P6B7|A0A338P6B7_MOUSE;sp|A6H6E9|TT23L_MOUSE	1;1	1;1	1;1	tr|A0A338P6B7|A0A338P6B7_MOUSE MCG18320, isoform CRA_b OS=Mus musculus OX=10090 GN=Ttc23l PE=4 SV=1;sp|A6H6E9|TT23L_MOUSE Tetratricopeptide repeat protein 23-like OS=Mus musculus OX=10090 GN=Ttc23l PE=2 SV=1	2	1	1	1	0	0	0	0	0	0	0	0	0	0	0	0	0	0	0	0	0	0	0	0	0	0	0	0	0	0	0	0	0	0	0	0	0	0	0	0	1	0	1	0
sp|A6H8H2|DEN4C_MOUSE	sp|A6H8H2|DEN4C_MOUSE	26	26	4	sp|A6H8H2|DEN4C_MOUSE DENN domain-containing protein 4C OS=Mus musculus OX=10090 GN=Dennd4c PE=1 SV=1	1	26	26	4	0	0	0	0	0	0	0	0	0	0	0	0	0	0	0	0	0	0	0	0	0	0	0	0	0	0	0	0	0	0	0	0	0	0	0	0	8	0	10	0
tr|Z4YK23|Z4YK23_MOUSE;sp|A6PWY4|WDR76_MOUSE	tr|Z4YK23|Z4YK23_MOUSE;sp|A6PWY4|WDR76_MOUSE	2;2	2;2	2;2	tr|Z4YK23|Z4YK23_MOUSE WD repeat-containing protein 76 OS=Mus musculus OX=10090 GN=Wdr76 PE=1 SV=1;sp|A6PWY4|WDR76_MOUSE WD repeat-containing protein 76 OS=Mus musculus OX=10090 GN=Wdr76 PE=1 SV=1	2	2	2	2	0	0	0	0	0	0	0	0	0	0	0	0	0	0	0	0	0	0	0	0	0	0	0	0	0	0	0	0	0	0	0	0	0	0	0	0	0	0	0	0
sp|A7L9Z8|AT2C2_MOUSE	sp|A7L9Z8|AT2C2_MOUSE	1	1	1	sp|A7L9Z8|AT2C2_MOUSE Calcium-transporting ATPase type 2C member 2 OS=Mus musculus OX=10090 GN=Atp2c2 PE=2 SV=1	1	1	1	1	0	0	0	0	0	0	0	0	0	0	0	0	0	0	0	0	0	0	0	0	0	0	0	0	0	0	0	0	0	0	0	0	0	0	0	0	0	0	0	0
sp|A8C756|THADA_MOUSE	sp|A8C756|THADA_MOUSE	20	20	20	sp|A8C756|THADA_MOUSE Thyroid adenoma-associated protein homolog OS=Mus musculus OX=10090 GN=Thada PE=1 SV=1	1	20	20	20	0	0	0	0	0	0	0	0	0	0	0	0	0	0	0	0	0	0	0	0	0	0	0	0	1	0	0	0	0	0	0	0	0	1	0	0	7	0	9	0
sp|A8Y5H7|S14L1_MOUSE;tr|B2RXM5|B2RXM5_MOUSE	sp|A8Y5H7|S14L1_MOUSE	4;1	4;1	4;1	sp|A8Y5H7|S14L1_MOUSE SEC14-like protein 1 OS=Mus musculus OX=10090 GN=Sec14l1 PE=1 SV=1	2	4	4	4	0	0	0	0	0	0	0	0	0	0	0	0	0	0	0	0	0	0	0	0	0	0	0	0	0	0	0	0	0	0	0	0	0	0	0	0	0	0	0	0
sp|A9JSM3|TM238_MOUSE	sp|A9JSM3|TM238_MOUSE	3	3	3	sp|A9JSM3|TM238_MOUSE Transmembrane protein 238 OS=Mus musculus OX=10090 GN=Tmem238 PE=2 SV=1	1	3	3	3	0	0	0	0	0	0	0	0	0	0	0	0	0	0	0	0	0	0	0	0	0	0	0	0	0	0	0	0	0	0	0	0	0	0	0	0	0	1	0	0
tr|Z4YKM2|Z4YKM2_MOUSE;tr|B2RWE3|B2RWE3_MOUSE;sp|B1AR13|CISD3_MOUSE	tr|Z4YKM2|Z4YKM2_MOUSE;tr|B2RWE3|B2RWE3_MOUSE;sp|B1AR13|CISD3_MOUSE	12;12;12	12;12;12	12;12;12	tr|Z4YKM2|Z4YKM2_MOUSE CDGSH iron-sulfur domain-containing protein 3, mitochondrial OS=Mus musculus OX=10090 GN=Cisd3 PE=1 SV=1;tr|B2RWE3|B2RWE3_MOUSE CDGSH iron sulfur domain 3 OS=Mus musculus OX=10090 GN=Cisd3 PE=1 SV=1;sp|B1AR13|CISD3_MOUSE CDGSH iron-s	3	12	12	12	0	8	0	8	0	8	0	7	0	9	0	8	0	8	0	7	0	8	0	10	0	7	0	10	0	7	0	10	0	8	0	10	0	9	0	9	0	3	0	3
sp|B1ARD6|SLFN9_MOUSE;sp|B1ARD8|SLFN8_MOUSE	sp|B1ARD6|SLFN9_MOUSE	8;1	8;1	8;1	sp|B1ARD6|SLFN9_MOUSE Schlafen family member 9 OS=Mus musculus OX=10090 GN=Slfn9 PE=2 SV=1	2	8	8	8	0	0	0	0	0	0	0	0	0	0	0	0	0	0	0	0	0	0	0	0	0	0	0	0	0	0	0	0	0	0	0	0	0	0	0	0	5	0	6	0
sp|B1AT66|MOT7_MOUSE	sp|B1AT66|MOT7_MOUSE	1	1	1	sp|B1AT66|MOT7_MOUSE Monocarboxylate transporter 7 OS=Mus musculus OX=10090 GN=Slc16a6 PE=1 SV=1	1	1	1	1	0	0	0	0	0	0	0	0	0	0	0	0	0	0	0	0	0	0	0	0	0	0	0	0	0	0	0	0	0	0	0	0	0	0	0	0	0	0	0	0
sp|B1AUE5|PEX10_MOUSE	sp|B1AUE5|PEX10_MOUSE	8	8	8	sp|B1AUE5|PEX10_MOUSE Peroxisome biogenesis factor 10 OS=Mus musculus OX=10090 GN=Pex10 PE=2 SV=1	1	8	8	8	0	0	0	0	0	0	0	1	0	0	0	0	0	0	0	0	0	0	0	2	0	4	0	4	0	3	0	2	0	4	0	3	0	3	0	3	0	0	0	0
sp|B1AVD1|XPP2_MOUSE;tr|B1AVD2|B1AVD2_MOUSE;tr|Q8BU59|Q8BU59_MOUSE	sp|B1AVD1|XPP2_MOUSE;tr|B1AVD2|B1AVD2_MOUSE;tr|Q8BU59|Q8BU59_MOUSE	11;10;9	11;10;9	11;10;9	sp|B1AVD1|XPP2_MOUSE Xaa-Pro aminopeptidase 2 OS=Mus musculus OX=10090 GN=Xpnpep2 PE=1 SV=1;tr|B1AVD2|B1AVD2_MOUSE Xaa-Pro aminopeptidase 2 OS=Mus musculus OX=10090 GN=Xpnpep2 PE=1 SV=1;tr|Q8BU59|Q8BU59_MOUSE Xaa-Pro aminopeptidase 2 OS=Mus musculus OX=100	3	11	11	11	0	0	0	0	0	0	0	0	0	0	0	0	0	0	0	0	0	0	0	0	0	0	0	0	0	0	0	0	0	0	0	0	0	0	0	0	2	0	3	0
sp|B1AVH7|TBD2A_MOUSE	sp|B1AVH7|TBD2A_MOUSE	3	3	3	sp|B1AVH7|TBD2A_MOUSE TBC1 domain family member 2A OS=Mus musculus OX=10090 GN=Tbc1d2 PE=2 SV=1	1	3	3	3	0	0	0	0	0	0	0	0	0	0	0	0	0	0	0	0	0	0	0	0	0	0	0	0	0	0	0	0	0	0	0	0	0	0	0	0	1	0	1	0
sp|B1AVY7|KI16B_MOUSE;tr|E7FLY0|E7FLY0_MOUSE;tr|A0A1D5RMD4|A0A1D5RMD4_MOUSE	sp|B1AVY7|KI16B_MOUSE;tr|E7FLY0|E7FLY0_MOUSE;tr|A0A1D5RMD4|A0A1D5RMD4_MOUSE	5;5;5	4;4;4	4;4;4	sp|B1AVY7|KI16B_MOUSE Kinesin-like protein KIF16B OS=Mus musculus OX=10090 GN=Kif16b PE=1 SV=1;tr|E7FLY0|E7FLY0_MOUSE Kinesin superfamily protein 16B OS=Mus musculus OX=10090 GN=Kif16b PE=1 SV=1;tr|A0A1D5RMD4|A0A1D5RMD4_MOUSE Kinesin-like protein KIF16B OS	3	5	4	4	0	0	0	0	0	0	0	0	0	0	0	0	0	0	0	0	0	0	0	0	0	0	0	0	0	0	0	0	0	0	0	0	0	0	0	0	2	0	2	0
sp|B1AVZ0|UPP_MOUSE	sp|B1AVZ0|UPP_MOUSE	2	2	2	sp|B1AVZ0|UPP_MOUSE Uracil phosphoribosyltransferase homolog OS=Mus musculus OX=10090 GN=Uprt PE=1 SV=1	1	2	2	2	0	0	0	0	0	0	0	0	0	0	0	0	0	0	0	0	0	0	0	0	0	0	0	0	0	0	0	0	0	0	0	0	0	0	0	0	0	2	0	1
tr|B1AWL4|B1AWL4_MOUSE;tr|B1AWL5|B1AWL5_MOUSE;sp|B1AWL2|ZN462_MOUSE	tr|B1AWL4|B1AWL4_MOUSE;tr|B1AWL5|B1AWL5_MOUSE;sp|B1AWL2|ZN462_MOUSE	2;2;2	2;2;2	2;2;2	tr|B1AWL4|B1AWL4_MOUSE Zinc finger protein 462 OS=Mus musculus OX=10090 GN=Zfp462 PE=1 SV=1;tr|B1AWL5|B1AWL5_MOUSE Zinc finger protein 462 OS=Mus musculus OX=10090 GN=Zfp462 PE=1 SV=1;sp|B1AWL2|ZN462_MOUSE Zinc finger protein 462 OS=Mus musculus OX=10090 G	3	2	2	2	0	1	0	2	0	1	0	1	0	1	0	2	0	1	0	1	0	1	0	0	0	0	0	0	0	0	0	0	0	0	0	0	0	0	0	0	0	0	0	0
sp|B1AXP6|TOM5_MOUSE	sp|B1AXP6|TOM5_MOUSE	6	6	6	sp|B1AXP6|TOM5_MOUSE Mitochondrial import receptor subunit TOM5 homolog OS=Mus musculus OX=10090 GN=Tomm5 PE=3 SV=1	1	6	6	6	0	2	0	1	0	2	0	1	0	2	0	2	0	2	0	2	0	2	0	0	0	2	0	1	0	1	0	1	0	1	0	0	0	1	0	1	0	0	0	0
sp|B1AY13|UBP24_MOUSE;tr|E9PV45|E9PV45_MOUSE	sp|B1AY13|UBP24_MOUSE;tr|E9PV45|E9PV45_MOUSE	45;45	45;45	45;45	sp|B1AY13|UBP24_MOUSE Ubiquitin carboxyl-terminal hydrolase 24 OS=Mus musculus OX=10090 GN=Usp24 PE=1 SV=1;tr|E9PV45|E9PV45_MOUSE Ubiquitin carboxyl-terminal hydrolase 24 OS=Mus musculus OX=10090 GN=Usp24 PE=1 SV=1	2	45	45	45	0	0	0	0	0	0	0	0	0	0	0	0	0	0	0	0	0	0	0	0	0	0	0	0	0	0	0	0	0	0	0	0	0	0	0	0	13	0	13	0
sp|B1AZA5|TM245_MOUSE;tr|D3YWD3|D3YWD3_MOUSE;tr|B1AZA8|B1AZA8_MOUSE	sp|B1AZA5|TM245_MOUSE;tr|D3YWD3|D3YWD3_MOUSE	3;3;1	3;3;1	3;3;1	sp|B1AZA5|TM245_MOUSE Transmembrane protein 245 OS=Mus musculus OX=10090 GN=Tmem245 PE=1 SV=1;tr|D3YWD3|D3YWD3_MOUSE Transmembrane protein 245 OS=Mus musculus OX=10090 GN=Tmem245 PE=1 SV=1	3	3	3	3	0	0	0	0	0	0	0	0	0	0	0	0	0	0	0	0	0	0	0	0	0	0	0	0	0	0	0	0	0	0	0	0	0	0	0	0	1	0	0	0
sp|B1AZI6|THOC2_MOUSE	sp|B1AZI6|THOC2_MOUSE	7	7	5	sp|B1AZI6|THOC2_MOUSE THO complex subunit 2 OS=Mus musculus OX=10090 GN=Thoc2 PE=1 SV=1	1	7	7	5	0	0	0	0	0	0	0	0	0	0	0	0	0	0	0	0	0	0	0	0	0	0	0	0	0	0	0	0	0	0	0	0	0	0	0	0	2	0	3	0
tr|H3BJD4|H3BJD4_MOUSE;tr|I1E4X0|I1E4X0_MOUSE;tr|F6YMR0|F6YMR0_MOUSE;tr|E9PUF2|E9PUF2_MOUSE;tr|B7ZNS2|B7ZNS2_MOUSE;sp|B1AZP2|DLGP4_MOUSE	tr|H3BJD4|H3BJD4_MOUSE;tr|I1E4X0|I1E4X0_MOUSE;tr|F6YMR0|F6YMR0_MOUSE;tr|E9PUF2|E9PUF2_MOUSE;tr|B7ZNS2|B7ZNS2_MOUSE;sp|B1AZP2|DLGP4_MOUSE	2;2;2;2;2;2	2;2;2;2;2;2	2;2;2;2;2;2	tr|H3BJD4|H3BJD4_MOUSE Disks large-associated protein 4 (Fragment) OS=Mus musculus OX=10090 GN=Dlgap4 PE=1 SV=8;tr|I1E4X0|I1E4X0_MOUSE Disks large-associated protein 4 OS=Mus musculus OX=10090 GN=Dlgap4 PE=1 SV=1;tr|F6YMR0|F6YMR0_MOUSE Disks large-associat	6	2	2	2	0	0	0	0	0	0	0	0	0	0	0	0	0	0	0	0	0	0	0	0	0	0	0	0	0	0	0	0	0	0	0	0	0	0	0	0	0	0	0	0
tr|E9QAI5|E9QAI5_MOUSE;sp|B2RQC6|PYR1_MOUSE;tr|G3UWN2|G3UWN2_MOUSE;tr|E9QAT6|E9QAT6_MOUSE;tr|F6S3Z3|F6S3Z3_MOUSE	tr|E9QAI5|E9QAI5_MOUSE;sp|B2RQC6|PYR1_MOUSE;tr|G3UWN2|G3UWN2_MOUSE	56;56;53;23;1	52;52;49;21;1	52;52;49;21;1	tr|E9QAI5|E9QAI5_MOUSE CAD protein OS=Mus musculus OX=10090 GN=Cad PE=1 SV=1;sp|B2RQC6|PYR1_MOUSE CAD protein OS=Mus musculus OX=10090 GN=Cad PE=1 SV=1;tr|G3UWN2|G3UWN2_MOUSE CAD protein OS=Mus musculus OX=10090 GN=Cad PE=1 SV=1	5	56	52	52	3	3	3	1	2	1	4	0	3	1	3	1	4	1	4	1	4	2	4	2	4	2	4	2	4	3	5	2	5	2	5	2	4	1	5	2	27	0	31	0
tr|F6WM66|F6WM66_MOUSE;tr|E9Q1S5|E9Q1S5_MOUSE;sp|B2RQR8|ECE2_MOUSE;sp|P0DPD9|EFCE2_MOUSE	tr|F6WM66|F6WM66_MOUSE;tr|E9Q1S5|E9Q1S5_MOUSE;sp|B2RQR8|ECE2_MOUSE;sp|P0DPD9|EFCE2_MOUSE	1;1;1;1	1;1;1;1	1;1;1;1	tr|F6WM66|F6WM66_MOUSE Endothelin-converting enzyme 2 (Fragment) OS=Mus musculus OX=10090 GN=Ece2 PE=4 SV=1;tr|E9Q1S5|E9Q1S5_MOUSE Endothelin-converting enzyme 2 OS=Mus musculus OX=10090 GN=Ece2 PE=1 SV=1;sp|B2RQR8|ECE2_MOUSE Endothelin-converting enzyme 2	4	1	1	1	0	0	0	1	0	0	0	1	0	1	0	0	0	1	0	0	0	0	0	1	0	1	0	1	0	1	0	1	0	1	0	1	0	0	0	1	0	1	0	1
sp|B2RR83|YTDC2_MOUSE;tr|A0A0J9YV44|A0A0J9YV44_MOUSE	sp|B2RR83|YTDC2_MOUSE	9;3	9;3	9;3	sp|B2RR83|YTDC2_MOUSE 3-5 RNA helicase YTHDC2 OS=Mus musculus OX=10090 GN=Ythdc2 PE=1 SV=1	2	9	9	9	0	0	0	0	0	0	0	0	0	0	0	0	0	0	0	0	0	0	0	0	0	0	0	0	0	0	0	0	0	0	0	0	0	0	0	0	1	0	1	0
tr|A0A0R4J260|A0A0R4J260_MOUSE;sp|B2RRE7|OTUD4_MOUSE	tr|A0A0R4J260|A0A0R4J260_MOUSE;sp|B2RRE7|OTUD4_MOUSE	6;6	6;6	6;6	tr|A0A0R4J260|A0A0R4J260_MOUSE OTU domain-containing protein 4 OS=Mus musculus OX=10090 GN=Otud4 PE=1 SV=1;sp|B2RRE7|OTUD4_MOUSE OTU domain-containing protein 4 OS=Mus musculus OX=10090 GN=Otud4 PE=1 SV=1	2	6	6	6	0	0	0	0	0	0	0	0	0	0	0	0	0	0	0	0	0	0	0	0	0	0	0	0	0	0	0	0	0	0	0	0	0	0	0	0	1	0	1	0
tr|A0A0U1RQB6|A0A0U1RQB6_MOUSE;sp|B2RWS6|EP300_MOUSE;tr|F8VPR5|F8VPR5_MOUSE;sp|P45481|CBP_MOUSE	tr|A0A0U1RQB6|A0A0U1RQB6_MOUSE;sp|B2RWS6|EP300_MOUSE;tr|F8VPR5|F8VPR5_MOUSE;sp|P45481|CBP_MOUSE	1;1;1;1	1;1;1;1	1;1;1;1	tr|A0A0U1RQB6|A0A0U1RQB6_MOUSE CREB-binding protein OS=Mus musculus OX=10090 GN=Crebbp PE=1 SV=1;sp|B2RWS6|EP300_MOUSE Histone acetyltransferase p300 OS=Mus musculus OX=10090 GN=Ep300 PE=1 SV=2;tr|F8VPR5|F8VPR5_MOUSE CREB-binding protein OS=Mus musculus OX	4	1	1	1	0	0	0	0	1	0	0	0	0	0	0	0	0	0	0	0	0	0	0	0	0	0	0	0	0	0	0	0	0	0	0	0	0	0	0	0	0	0	0	0
sp|B2RX12|MRP3_MOUSE;tr|A0A0R4J015|A0A0R4J015_MOUSE;tr|J3QML2|J3QML2_MOUSE;tr|A0A1B0GT25|A0A1B0GT25_MOUSE;tr|E9PUE8|E9PUE8_MOUSE;sp|P70170|ABCC9_MOUSE	sp|B2RX12|MRP3_MOUSE;tr|A0A0R4J015|A0A0R4J015_MOUSE;tr|J3QML2|J3QML2_MOUSE	48;47;47;1;1;1	48;47;47;1;1;1	46;45;45;0;0;0	sp|B2RX12|MRP3_MOUSE Canalicular multispecific organic anion transporter 2 OS=Mus musculus OX=10090 GN=Abcc3 PE=1 SV=1;tr|A0A0R4J015|A0A0R4J015_MOUSE Canalicular multispecific organic anion transporter 2 OS=Mus musculus OX=10090 GN=Abcc3 PE=1 SV=1;tr|J3QML	6	48	48	46	8	0	5	0	6	0	1	0	2	0	4	0	8	0	8	0	2	0	11	0	8	0	9	0	4	0	3	0	6	0	6	0	8	0	5	0	32	1	31	1
sp|B2RXC1|TPC11_MOUSE	sp|B2RXC1|TPC11_MOUSE	19	19	19	sp|B2RXC1|TPC11_MOUSE Trafficking protein particle complex subunit 11 OS=Mus musculus OX=10090 GN=Trappc11 PE=1 SV=1	1	19	19	19	0	0	0	0	0	0	0	0	0	0	0	0	0	0	0	0	0	0	0	0	0	0	0	0	0	0	0	0	0	0	0	0	0	0	0	0	8	0	5	0
sp|B2RXS4|PLXB2_MOUSE	sp|B2RXS4|PLXB2_MOUSE	45	45	44	sp|B2RXS4|PLXB2_MOUSE Plexin-B2 OS=Mus musculus OX=10090 GN=Plxnb2 PE=1 SV=1	1	45	45	44	5	0	1	0	4	0	2	0	5	0	4	0	8	0	4	0	3	0	8	0	5	0	3	0	10	0	4	0	9	0	10	0	10	0	4	0	25	1	23	0
sp|B2RXV4|FLVC1_MOUSE;tr|A0A0A6YWJ7|A0A0A6YWJ7_MOUSE	sp|B2RXV4|FLVC1_MOUSE;tr|A0A0A6YWJ7|A0A0A6YWJ7_MOUSE	2;1	2;1	2;1	sp|B2RXV4|FLVC1_MOUSE Feline leukemia virus subgroup C receptor-related protein 1 OS=Mus musculus OX=10090 GN=Flvcr1 PE=2 SV=1;tr|A0A0A6YWJ7|A0A0A6YWJ7_MOUSE Feline leukemia virus subgroup C receptor-related protein 1 OS=Mus musculus OX=10090 GN=Flvcr1 PE=	2	2	2	2	0	0	0	0	0	0	0	0	0	0	0	0	0	0	0	0	0	0	0	0	0	0	0	0	0	0	0	0	0	0	0	0	0	0	0	0	2	0	1	0
sp|B2RY04|DOCK5_MOUSE	sp|B2RY04|DOCK5_MOUSE	30	29	29	sp|B2RY04|DOCK5_MOUSE Dedicator of cytokinesis protein 5 OS=Mus musculus OX=10090 GN=Dock5 PE=1 SV=2	1	30	29	29	0	0	0	0	0	0	0	0	0	0	0	0	0	0	0	0	0	0	0	0	0	0	0	0	0	0	0	0	0	0	0	0	0	0	0	0	13	0	11	0
sp|B2RY56|RBM25_MOUSE;tr|S4R2B0|S4R2B0_MOUSE;tr|S4R2A4|S4R2A4_MOUSE	sp|B2RY56|RBM25_MOUSE;tr|S4R2B0|S4R2B0_MOUSE	19;11;2	19;11;2	18;10;1	sp|B2RY56|RBM25_MOUSE RNA-binding protein 25 OS=Mus musculus OX=10090 GN=Rbm25 PE=1 SV=2;tr|S4R2B0|S4R2B0_MOUSE RNA-binding protein 25 (Fragment) OS=Mus musculus OX=10090 GN=Rbm25 PE=1 SV=1	3	19	19	18	0	0	0	0	0	0	0	0	0	0	0	0	0	0	0	0	0	0	0	0	0	0	0	0	0	0	0	0	0	0	0	0	0	0	0	0	4	0	6	0
sp|B7ZMP1|XPP3_MOUSE	sp|B7ZMP1|XPP3_MOUSE	14	14	14	sp|B7ZMP1|XPP3_MOUSE Xaa-Pro aminopeptidase 3 OS=Mus musculus OX=10090 GN=Xpnpep3 PE=1 SV=1	1	14	14	14	0	2	0	2	0	3	0	2	0	3	0	2	0	2	0	2	0	2	0	7	0	8	0	9	0	8	0	7	0	7	0	7	0	8	0	6	0	0	0	0
sp|B9EJ80|PDZD8_MOUSE	sp|B9EJ80|PDZD8_MOUSE	12	12	12	sp|B9EJ80|PDZD8_MOUSE PDZ domain-containing protein 8 OS=Mus musculus OX=10090 GN=Pdzd8 PE=1 SV=1	1	12	12	12	0	1	0	1	0	1	0	1	0	1	0	1	0	1	0	1	0	1	0	1	0	1	0	1	0	1	0	1	0	1	0	1	0	1	0	1	4	0	2	0
sp|B9EJR8|DAAF5_MOUSE;tr|B2RY24|B2RY24_MOUSE	sp|B9EJR8|DAAF5_MOUSE	16;7	16;7	16;7	sp|B9EJR8|DAAF5_MOUSE Dynein assembly factor 5, axonemal OS=Mus musculus OX=10090 GN=Dnaaf5 PE=1 SV=1	2	16	16	16	0	0	0	0	0	0	0	0	0	0	0	0	0	0	0	0	0	0	0	0	0	0	0	0	0	0	0	0	0	0	0	0	0	0	0	0	3	0	3	0
sp|B9EKI3|TMF1_MOUSE;tr|D6RJK7|D6RJK7_MOUSE	sp|B9EKI3|TMF1_MOUSE	6;1	6;1	6;1	sp|B9EKI3|TMF1_MOUSE TATA element modulatory factor OS=Mus musculus OX=10090 GN=Tmf1 PE=1 SV=2	2	6	6	6	2	0	1	0	1	0	1	0	1	0	1	0	1	0	0	0	1	0	1	0	0	0	0	0	1	0	0	0	1	0	0	0	0	0	0	0	1	0	1	0
sp|C0HKD9|MFA1B_MOUSE;sp|C0HKD8|MFA1A_MOUSE	sp|C0HKD9|MFA1B_MOUSE;sp|C0HKD8|MFA1A_MOUSE	2;2	2;2	2;2	sp|C0HKD9|MFA1B_MOUSE Microfibrillar-associated protein 1B OS=Mus musculus OX=10090 GN=Mfap1b PE=1 SV=1;sp|C0HKD8|MFA1A_MOUSE Microfibrillar-associated protein 1A OS=Mus musculus OX=10090 GN=Mfap1a PE=1 SV=1	2	2	2	2	0	0	0	0	0	0	0	0	0	0	0	0	0	0	0	0	0	0	0	0	0	0	0	0	0	0	0	0	0	0	0	0	0	0	0	0	0	0	0	0
sp|Q8CGP6|H2A1H_MOUSE;sp|Q8CGP7|H2A1K_MOUSE;sp|Q8CGP5|H2A1F_MOUSE;sp|Q8BFU2|H2A3_MOUSE;sp|C0HKE9|H2A1P_MOUSE;sp|C0HKE8|H2A1O_MOUSE;sp|C0HKE7|H2A1N_MOUSE;sp|C0HKE6|H2A1I_MOUSE;sp|C0HKE5|H2A1G_MOUSE;sp|C0HKE4|H2A1E_MOUSE;sp|C0HKE3|H2A1D_MOUSE;sp|C0HKE2|H2A1C_MOUSE;sp|C0HKE1|H2A1B_MOUSE;tr|A0A0N4SV66|A0A0N4SV66_MOUSE;sp|Q8R1M2|H2AJ_MOUSE;tr|Q8CGP4|Q8CGP4_MOUSE	sp|Q8CGP6|H2A1H_MOUSE;sp|Q8CGP7|H2A1K_MOUSE;sp|Q8CGP5|H2A1F_MOUSE;sp|Q8BFU2|H2A3_MOUSE;sp|C0HKE9|H2A1P_MOUSE;sp|C0HKE8|H2A1O_MOUSE;sp|C0HKE7|H2A1N_MOUSE;sp|C0HKE6|H2A1I_MOUSE;sp|C0HKE5|H2A1G_MOUSE;sp|C0HKE4|H2A1E_MOUSE;sp|C0HKE3|H2A1D_MOUSE;sp|C0HKE2|H2A1C_MOUSE;sp|C0HKE1|H2A1B_MOUSE;tr|A0A0N4SV66|A0A0N4SV66_MOUSE;sp|Q8R1M2|H2AJ_MOUSE;tr|Q8CGP4|Q8CGP4_MOUSE	15;15;15;15;15;15;15;15;15;15;15;15;15;14;14;11	15;15;15;15;15;15;15;15;15;15;15;15;15;14;14;11	3;3;3;3;3;3;3;3;3;3;3;3;3;2;2;2	sp|Q8CGP6|H2A1H_MOUSE Histone H2A type 1-H OS=Mus musculus OX=10090 GN=Hist1h2ah PE=1 SV=3;sp|Q8CGP7|H2A1K_MOUSE Histone H2A type 1-K OS=Mus musculus OX=10090 GN=H2ac15 PE=1 SV=3;sp|Q8CGP5|H2A1F_MOUSE Histone H2A type 1-F OS=Mus musculus OX=10090 GN=Hist1h	16	15	15	3	0	1	0	2	0	4	0	1	0	2	0	1	0	1	0	2	0	1	0	1	0	4	0	3	0	2	0	2	0	3	0	2	0	3	0	2	3	8	3	8
tr|A0A338P7E3|A0A338P7E3_MOUSE;tr|A0A338P711|A0A338P711_MOUSE;sp|C0HKG6|RNT2B_MOUSE;sp|C0HKG5|RNT2A_MOUSE	tr|A0A338P7E3|A0A338P7E3_MOUSE;tr|A0A338P711|A0A338P711_MOUSE;sp|C0HKG6|RNT2B_MOUSE;sp|C0HKG5|RNT2A_MOUSE	9;9;9;9	9;9;9;9	9;9;9;9	tr|A0A338P7E3|A0A338P7E3_MOUSE Ribonuclease T2-B OS=Mus musculus OX=10090 GN=Rnaset2b PE=1 SV=1;tr|A0A338P711|A0A338P711_MOUSE Ribonuclease T2-B (Fragment) OS=Mus musculus OX=10090 GN=Rnaset2b PE=1 SV=1;sp|C0HKG6|RNT2B_MOUSE Ribonuclease T2-B OS=Mus muscul	4	9	9	9	0	7	0	7	0	3	0	4	0	7	0	6	0	6	0	4	0	8	0	4	0	6	0	6	0	5	0	6	0	4	0	6	0	5	0	7	0	3	0	3
tr|E9PVW4|E9PVW4_MOUSE;sp|D3YX43|VSI10_MOUSE	tr|E9PVW4|E9PVW4_MOUSE;sp|D3YX43|VSI10_MOUSE	3;3	3;3	3;3	tr|E9PVW4|E9PVW4_MOUSE V-set and immunoglobulin domain-containing protein 10 OS=Mus musculus OX=10090 GN=Vsig10 PE=1 SV=1;sp|D3YX43|VSI10_MOUSE V-set and immunoglobulin domain-containing protein 10 OS=Mus musculus OX=10090 GN=Vsig10 PE=3 SV=2	2	3	3	3	0	0	0	0	0	0	0	0	0	0	0	0	0	0	0	0	0	0	0	0	0	0	0	0	0	0	0	0	0	0	0	0	0	0	0	0	2	0	2	0
sp|D3YXK2|SAFB1_MOUSE;tr|S4R1M2|S4R1M2_MOUSE;tr|D6RJ78|D6RJ78_MOUSE;tr|D6RHP9|D6RHP9_MOUSE	sp|D3YXK2|SAFB1_MOUSE;tr|S4R1M2|S4R1M2_MOUSE	8;8;1;1	8;8;1;1	6;6;0;0	sp|D3YXK2|SAFB1_MOUSE Scaffold attachment factor B1 OS=Mus musculus OX=10090 GN=Safb PE=1 SV=2;tr|S4R1M2|S4R1M2_MOUSE Scaffold attachment factor B1 OS=Mus musculus OX=10090 GN=Safb PE=1 SV=1	4	8	8	6	0	0	0	0	0	0	0	0	0	0	0	0	0	0	0	0	0	0	0	0	0	0	0	0	0	0	0	0	0	0	0	0	0	0	0	0	1	1	1	1
tr|A0A1D5RLA6|A0A1D5RLA6_MOUSE;sp|D3YXS5|KIF28_MOUSE;tr|R4GML7|R4GML7_MOUSE;tr|A0A1Y7VM29|A0A1Y7VM29_MOUSE	tr|A0A1D5RLA6|A0A1D5RLA6_MOUSE;sp|D3YXS5|KIF28_MOUSE;tr|R4GML7|R4GML7_MOUSE;tr|A0A1Y7VM29|A0A1Y7VM29_MOUSE	2;2;2;2	2;2;2;2	2;2;2;2	tr|A0A1D5RLA6|A0A1D5RLA6_MOUSE Kinesin-like protein OS=Mus musculus OX=10090 GN=Kif28 PE=3 SV=2;sp|D3YXS5|KIF28_MOUSE Kinesin-like protein KIF28P OS=Mus musculus OX=10090 GN=Kif28p PE=3 SV=1;tr|R4GML7|R4GML7_MOUSE Kinesin family member 28 OS=Mus musculus O	4	2	2	2	0	0	0	0	0	0	0	0	0	0	0	0	0	0	0	0	0	0	0	0	0	0	0	0	0	0	0	0	0	0	0	0	0	0	0	0	0	0	0	0
tr|E9PU92|E9PU92_MOUSE;sp|D3Z5L6|S18B1_MOUSE;tr|D6RGT8|D6RGT8_MOUSE	tr|E9PU92|E9PU92_MOUSE;sp|D3Z5L6|S18B1_MOUSE;tr|D6RGT8|D6RGT8_MOUSE	2;2;1	2;2;1	2;2;1	tr|E9PU92|E9PU92_MOUSE MFS-type transporter SLC18B1 OS=Mus musculus OX=10090 GN=Slc18b1 PE=4 SV=1;sp|D3Z5L6|S18B1_MOUSE MFS-type transporter SLC18B1 OS=Mus musculus OX=10090 GN=Slc18b1 PE=2 SV=2;tr|D6RGT8|D6RGT8_MOUSE MFS-type transporter SLC18B1 OS=Mus mu	3	2	2	2	0	0	0	0	0	0	0	0	0	0	0	0	0	0	0	0	0	0	0	0	0	0	0	0	0	0	0	0	0	0	0	0	0	0	0	0	0	0	0	0
sp|D3Z6S9|ERIP6_MOUSE	sp|D3Z6S9|ERIP6_MOUSE	1	1	1	sp|D3Z6S9|ERIP6_MOUSE Glutamate-rich protein 6 OS=Mus musculus OX=10090 GN=Erich6 PE=3 SV=1	1	1	1	1	0	0	0	0	0	1	0	1	0	1	0	0	0	0	0	1	0	1	0	0	0	0	0	0	0	0	0	0	0	0	0	0	0	0	0	0	0	0	0	0
tr|F5H8M8|F5H8M8_MOUSE;sp|D3Z750|MRO2A_MOUSE	tr|F5H8M8|F5H8M8_MOUSE;sp|D3Z750|MRO2A_MOUSE	1;1	1;1	1;1	tr|F5H8M8|F5H8M8_MOUSE Maestro heat-like repeat-containing protein family member 2A OS=Mus musculus OX=10090 GN=Mroh2a PE=1 SV=1;sp|D3Z750|MRO2A_MOUSE Maestro heat-like repeat-containing protein family member 2A OS=Mus musculus OX=10090 GN=Mroh2a PE=1 SV=2	2	1	1	1	1	0	1	0	1	0	1	0	1	0	1	0	1	0	1	0	0	0	0	0	0	0	0	0	0	0	0	0	0	0	0	0	0	0	0	0	0	0	0	0
sp|D3Z7P3|GLSK_MOUSE;tr|D3Z7P4|D3Z7P4_MOUSE;tr|F7B327|F7B327_MOUSE	sp|D3Z7P3|GLSK_MOUSE;tr|D3Z7P4|D3Z7P4_MOUSE	32;22;7	31;21;7	26;16;7	sp|D3Z7P3|GLSK_MOUSE Glutaminase kidney isoform, mitochondrial OS=Mus musculus OX=10090 GN=Gls PE=1 SV=1;tr|D3Z7P4|D3Z7P4_MOUSE Glutaminase kidney isoform, mitochondrial OS=Mus musculus OX=10090 GN=Gls PE=1 SV=1	3	32	31	26	0	0	0	0	0	0	0	0	0	0	0	0	0	0	0	0	0	0	0	2	0	1	0	1	0	1	0	2	0	1	0	1	0	2	0	1	13	8	12	10
sp|E0CYR6|NT8F7_MOUSE;sp|Q9JIY8|NT8F3_MOUSE;tr|A0A0R4J157|A0A0R4J157_MOUSE	sp|E0CYR6|NT8F7_MOUSE;sp|Q9JIY8|NT8F3_MOUSE;tr|A0A0R4J157|A0A0R4J157_MOUSE	5;4;4	5;4;4	5;4;4	sp|E0CYR6|NT8F7_MOUSE N-acetyltransferase family 8 member 7 OS=Mus musculus OX=10090 GN=Nat8f7 PE=1 SV=1;sp|Q9JIY8|NT8F3_MOUSE N-acetyltransferase family 8 member 3 OS=Mus musculus OX=10090 GN=Nat8f3 PE=1 SV=1;tr|A0A0R4J157|A0A0R4J157_MOUSE N-acetyltransfe	3	5	5	5	0	2	0	0	0	0	0	2	0	2	0	2	0	2	0	2	0	2	0	5	0	2	0	0	0	5	0	4	0	5	0	3	1	5	0	5	0	0	0	0
sp|E9PV24|FIBA_MOUSE;CON__P02672	sp|E9PV24|FIBA_MOUSE	39;1	39;1	39;1	sp|E9PV24|FIBA_MOUSE Fibrinogen alpha chain OS=Mus musculus OX=10090 GN=Fga PE=1 SV=1	2	39	39	39	7	18	2	18	4	20	11	19	8	23	9	21	20	14	13	23	2	22	9	25	2	27	4	23	8	30	8	29	9	25	18	22	9	25	7	26	0	2	0	1
sp|E9PVA8|GCN1_MOUSE	sp|E9PVA8|GCN1_MOUSE	110	110	110	sp|E9PVA8|GCN1_MOUSE eIF-2-alpha kinase activator GCN1 OS=Mus musculus OX=10090 GN=Gcn1 PE=1 SV=1	1	110	110	110	1	0	0	0	0	0	0	0	0	0	2	0	0	0	1	0	0	0	0	0	0	0	0	1	0	0	0	0	0	0	0	0	0	0	0	0	57	0	59	0
sp|E9PVX6|KI67_MOUSE;tr|A0A1B0GQV9|A0A1B0GQV9_MOUSE	sp|E9PVX6|KI67_MOUSE	62;1	62;1	62;1	sp|E9PVX6|KI67_MOUSE Proliferation marker protein Ki-67 OS=Mus musculus OX=10090 GN=Mki67 PE=1 SV=1	2	62	62	62	0	1	0	1	0	1	0	1	0	1	0	1	1	1	0	1	0	1	0	0	0	0	0	0	0	0	0	0	0	0	0	0	0	0	0	0	15	0	22	0
sp|E9PW74|GIMD1_MOUSE;tr|A0A1D5RM22|A0A1D5RM22_MOUSE	sp|E9PW74|GIMD1_MOUSE;tr|A0A1D5RM22|A0A1D5RM22_MOUSE	3;2	3;2	3;2	sp|E9PW74|GIMD1_MOUSE GTPase IMAP family member GIMD1 OS=Mus musculus OX=10090 GN=Gimd1 PE=1 SV=1;tr|A0A1D5RM22|A0A1D5RM22_MOUSE GTPase IMAP family member GIMD1 OS=Mus musculus OX=10090 GN=Gimd1 PE=1 SV=1	2	3	3	3	0	0	0	0	0	0	0	0	0	0	0	0	0	0	0	0	0	0	0	0	0	0	0	0	0	0	0	0	0	0	0	0	0	0	0	0	0	1	0	1
tr|E9Q0D4|E9Q0D4_MOUSE;sp|E9PXF8|MTMRD_MOUSE;tr|F6QG63|F6QG63_MOUSE;tr|F6ZDC5|F6ZDC5_MOUSE;tr|F6QZ02|F6QZ02_MOUSE;tr|F7BBM8|F7BBM8_MOUSE;tr|E9Q372|E9Q372_MOUSE	tr|E9Q0D4|E9Q0D4_MOUSE;sp|E9PXF8|MTMRD_MOUSE	7;7;3;2;1;1;1	7;7;3;2;1;1;1	7;7;3;2;1;1;1	tr|E9Q0D4|E9Q0D4_MOUSE Myotubularin-related protein 13 OS=Mus musculus OX=10090 GN=Sbf2 PE=1 SV=1;sp|E9PXF8|MTMRD_MOUSE Myotubularin-related protein 13 OS=Mus musculus OX=10090 GN=Sbf2 PE=1 SV=1	7	7	7	7	0	0	0	0	0	0	0	0	0	0	0	0	0	0	0	0	0	0	0	0	0	0	0	0	0	0	0	0	0	0	0	0	0	0	0	0	0	0	0	0
sp|E9PYK3|PARP4_MOUSE	sp|E9PYK3|PARP4_MOUSE	14	14	14	sp|E9PYK3|PARP4_MOUSE Protein mono-ADP-ribosyltransferase PARP4 OS=Mus musculus OX=10090 GN=Parp4 PE=1 SV=1	1	14	14	14	0	0	0	0	0	0	0	0	0	0	0	0	0	0	0	0	0	0	1	0	1	0	1	0	1	0	1	0	1	0	1	0	1	0	1	0	2	0	5	0
sp|E9PZJ8|ASCC3_MOUSE;tr|A0A1W2P6I6|A0A1W2P6I6_MOUSE	sp|E9PZJ8|ASCC3_MOUSE	30;4	30;4	30;4	sp|E9PZJ8|ASCC3_MOUSE Activating signal cointegrator 1 complex subunit 3 OS=Mus musculus OX=10090 GN=Ascc3 PE=1 SV=1	2	30	30	30	0	0	0	0	0	0	0	0	0	0	0	0	0	0	0	0	0	0	0	0	0	0	0	0	0	0	0	0	0	0	0	0	0	0	0	0	3	0	5	0
sp|E9Q0N2|PTPRH_MOUSE	sp|E9Q0N2|PTPRH_MOUSE	7	7	7	sp|E9Q0N2|PTPRH_MOUSE Receptor-type tyrosine-protein phosphatase H OS=Mus musculus OX=10090 GN=Ptprh PE=1 SV=1	1	7	7	7	0	0	0	0	0	0	0	0	0	0	0	0	0	0	0	0	0	0	0	0	0	0	0	0	0	0	0	0	0	0	0	0	0	0	0	0	1	0	1	0
sp|E9Q1P8|I2BP2_MOUSE	sp|E9Q1P8|I2BP2_MOUSE	7	7	7	sp|E9Q1P8|I2BP2_MOUSE Interferon regulatory factor 2-binding protein 2 OS=Mus musculus OX=10090 GN=Irf2bp2 PE=1 SV=1	1	7	7	7	0	0	0	0	0	0	0	0	0	0	0	0	0	0	0	0	0	0	0	0	0	0	0	0	0	0	0	0	0	0	0	0	0	0	0	0	3	0	3	0
tr|E9PV60|E9PV60_MOUSE;sp|E9Q2M9|WDFY4_MOUSE	tr|E9PV60|E9PV60_MOUSE;sp|E9Q2M9|WDFY4_MOUSE	1;1	1;1	1;1	tr|E9PV60|E9PV60_MOUSE WD repeat and FYVE domain-containing 4 OS=Mus musculus OX=10090 GN=Wdfy4 PE=1 SV=1;sp|E9Q2M9|WDFY4_MOUSE WD repeat- and FYVE domain-containing protein 4 OS=Mus musculus OX=10090 GN=Wdfy4 PE=1 SV=2	2	1	1	1	0	0	0	0	0	0	0	0	0	0	0	0	0	0	0	0	0	0	0	0	0	0	0	0	0	0	0	0	0	0	0	0	0	0	0	0	1	0	1	0
sp|E9Q394|AKP13_MOUSE;tr|A0A140LJJ5|A0A140LJJ5_MOUSE;tr|A0A140LID7|A0A140LID7_MOUSE;tr|A0A140LIX0|A0A140LIX0_MOUSE;tr|A0A140LHG3|A0A140LHG3_MOUSE	sp|E9Q394|AKP13_MOUSE;tr|A0A140LJJ5|A0A140LJJ5_MOUSE	6;6;2;2;1	6;6;2;2;1	6;6;2;2;1	sp|E9Q394|AKP13_MOUSE A-kinase anchor protein 13 OS=Mus musculus OX=10090 GN=Akap13 PE=1 SV=1;tr|A0A140LJJ5|A0A140LJJ5_MOUSE A-kinase anchor protein 13 OS=Mus musculus OX=10090 GN=Akap13 PE=1 SV=1	5	6	6	6	0	0	0	0	0	0	0	0	0	0	0	0	0	0	0	0	0	0	0	0	0	0	0	0	0	0	0	0	0	0	0	0	0	0	0	0	1	0	0	0
sp|E9Q3C1|C2CD2_MOUSE;tr|A0A338P6I3|A0A338P6I3_MOUSE;tr|A0A338P7E6|A0A338P7E6_MOUSE	sp|E9Q3C1|C2CD2_MOUSE	3;1;1	3;1;1	3;1;1	sp|E9Q3C1|C2CD2_MOUSE C2 domain-containing protein 2 OS=Mus musculus OX=10090 GN=C2cd2 PE=1 SV=1	3	3	3	3	0	0	0	0	0	0	0	0	0	0	0	0	0	0	0	0	0	0	0	2	0	2	0	0	0	0	0	0	0	0	0	2	0	1	0	1	0	0	0	0
sp|E9Q3L2|PI4KA_MOUSE;tr|A0A140T8I9|A0A140T8I9_MOUSE;tr|A0A338P7D3|A0A338P7D3_MOUSE;tr|A0A338P6S0|A0A338P6S0_MOUSE;tr|A0A338P6F9|A0A338P6F9_MOUSE	sp|E9Q3L2|PI4KA_MOUSE;tr|A0A140T8I9|A0A140T8I9_MOUSE	37;35;6;3;2	37;35;6;3;2	37;35;6;3;2	sp|E9Q3L2|PI4KA_MOUSE Phosphatidylinositol 4-kinase alpha OS=Mus musculus OX=10090 GN=Pi4ka PE=1 SV=2;tr|A0A140T8I9|A0A140T8I9_MOUSE Phosphatidylinositol 4-kinase alpha OS=Mus musculus OX=10090 GN=Pi4ka PE=1 SV=1	5	37	37	37	0	0	0	0	0	0	0	0	0	0	0	0	0	0	0	0	0	0	0	0	0	0	0	0	0	0	0	0	0	0	0	0	0	0	0	0	17	0	16	0
sp|E9Q414|APOB_MOUSE;tr|E9Q1Y3|E9Q1Y3_MOUSE;tr|E9Q4G4|E9Q4G4_MOUSE;CON__ENSEMBL:ENSBTAP00000032840	sp|E9Q414|APOB_MOUSE;tr|E9Q1Y3|E9Q1Y3_MOUSE	135;133;23;2	135;133;23;2	135;133;23;2	sp|E9Q414|APOB_MOUSE Apolipoprotein B-100 OS=Mus musculus OX=10090 GN=Apob PE=1 SV=1;tr|E9Q1Y3|E9Q1Y3_MOUSE Apolipoprotein B-100 (Fragment) OS=Mus musculus OX=10090 GN=Apob PE=1 SV=1	4	135	135	135	70	3	55	0	54	4	58	0	57	0	65	1	70	0	49	0	44	1	61	0	51	1	54	0	65	0	51	0	67	0	60	0	56	0	63	1	73	3	73	3
tr|E9Q6R4|E9Q6R4_MOUSE;sp|E9Q4N7|ARI1B_MOUSE;tr|A0A338P6U8|A0A338P6U8_MOUSE;tr|E9Q4N6|E9Q4N6_MOUSE	tr|E9Q6R4|E9Q6R4_MOUSE;sp|E9Q4N7|ARI1B_MOUSE;tr|A0A338P6U8|A0A338P6U8_MOUSE;tr|E9Q4N6|E9Q4N6_MOUSE	3;3;3;2	2;2;2;1	2;2;2;1	tr|E9Q6R4|E9Q6R4_MOUSE AT-rich interactive domain-containing protein 1B OS=Mus musculus OX=10090 GN=Arid1b PE=1 SV=1;sp|E9Q4N7|ARI1B_MOUSE AT-rich interactive domain-containing protein 1B OS=Mus musculus OX=10090 GN=Arid1b PE=1 SV=1;tr|A0A338P6U8|A0A338P6U	4	3	2	2	0	0	0	0	0	0	0	0	0	0	0	0	0	0	0	0	0	0	0	0	0	0	0	0	0	0	0	0	0	0	0	0	0	0	0	0	0	0	0	0
sp|E9Q4Z2|ACACB_MOUSE;tr|D3Z0B3|D3Z0B3_MOUSE	sp|E9Q4Z2|ACACB_MOUSE	30;3	23;0	23;0	sp|E9Q4Z2|ACACB_MOUSE Acetyl-CoA carboxylase 2 OS=Mus musculus OX=10090 GN=Acacb PE=1 SV=1	2	30	23	23	7	0	5	0	6	0	4	0	3	0	6	0	9	0	4	0	6	0	9	0	7	1	7	1	5	1	6	0	8	0	16	0	7	0	8	0	6	0	7	0
sp|E9Q555|RN213_MOUSE;tr|A0A171EBL2|A0A171EBL2_MOUSE;tr|Q3U0U2|Q3U0U2_MOUSE	sp|E9Q555|RN213_MOUSE;tr|A0A171EBL2|A0A171EBL2_MOUSE	55;54;2	55;54;2	55;54;2	sp|E9Q555|RN213_MOUSE E3 ubiquitin-protein ligase RNF213 OS=Mus musculus OX=10090 GN=Rnf213 PE=1 SV=2;tr|A0A171EBL2|A0A171EBL2_MOUSE E3 ubiquitin-protein ligase RNF213 OS=Mus musculus OX=10090 GN=Rnf213 PE=1 SV=1	3	55	55	55	0	0	0	0	0	0	0	0	0	0	0	0	0	0	0	0	0	0	0	0	0	1	0	0	0	0	0	0	0	1	0	1	0	1	0	1	10	0	16	0
sp|E9Q557|DESP_MOUSE;tr|E9PZW0|E9PZW0_MOUSE	sp|E9Q557|DESP_MOUSE;tr|E9PZW0|E9PZW0_MOUSE	169;128	169;128	169;128	sp|E9Q557|DESP_MOUSE Desmoplakin OS=Mus musculus OX=10090 GN=Dsp PE=1 SV=1;tr|E9PZW0|E9PZW0_MOUSE Desmoplakin OS=Mus musculus OX=10090 GN=Dsp PE=1 SV=1	2	169	169	169	2	0	4	0	5	0	6	0	6	0	5	0	6	0	6	0	1	0	1	1	4	0	4	0	3	0	3	0	4	0	3	0	6	1	1	0	98	0	97	1
sp|E9Q5G3|KIF23_MOUSE	sp|E9Q5G3|KIF23_MOUSE	39	39	17	sp|E9Q5G3|KIF23_MOUSE Kinesin-like protein KIF23 OS=Mus musculus OX=10090 GN=Kif23 PE=1 SV=1	1	39	39	17	0	0	0	0	0	0	0	0	0	0	0	0	0	0	0	0	0	0	0	0	0	0	0	0	0	0	0	0	0	0	0	0	0	0	0	0	22	0	19	1
tr|D6RG95|D6RG95_MOUSE;sp|E9Q5K9|YTDC1_MOUSE	tr|D6RG95|D6RG95_MOUSE;sp|E9Q5K9|YTDC1_MOUSE	3;3	3;3	3;3	tr|D6RG95|D6RG95_MOUSE YTH domain-containing protein 1 OS=Mus musculus OX=10090 GN=Ythdc1 PE=1 SV=1;sp|E9Q5K9|YTDC1_MOUSE YTH domain-containing protein 1 OS=Mus musculus OX=10090 GN=Ythdc1 PE=1 SV=2	2	3	3	3	0	0	0	0	0	0	0	0	0	0	0	0	0	0	0	0	0	0	0	0	0	0	0	0	0	0	0	0	0	0	0	0	0	0	0	0	0	0	0	0
tr|E9Q4I1|E9Q4I1_MOUSE;sp|E9Q612|PTPRO_MOUSE	tr|E9Q4I1|E9Q4I1_MOUSE;sp|E9Q612|PTPRO_MOUSE	1;1	1;1	1;1	tr|E9Q4I1|E9Q4I1_MOUSE Receptor-type tyrosine-protein phosphatase O OS=Mus musculus OX=10090 GN=Ptpro PE=1 SV=1;sp|E9Q612|PTPRO_MOUSE Receptor-type tyrosine-protein phosphatase O OS=Mus musculus OX=10090 GN=Ptpro PE=1 SV=1	2	1	1	1	0	0	0	0	0	0	0	0	0	0	0	0	0	0	0	0	0	0	0	0	0	0	0	0	0	0	0	0	0	0	0	0	0	0	0	0	0	0	0	0
sp|E9Q634|MYO1E_MOUSE;tr|A0A1L1STM1|A0A1L1STM1_MOUSE	sp|E9Q634|MYO1E_MOUSE	23;3	23;3	19;3	sp|E9Q634|MYO1E_MOUSE Unconventional myosin-Ie OS=Mus musculus OX=10090 GN=Myo1e PE=1 SV=1	2	23	23	19	0	0	0	0	0	0	0	0	0	0	0	0	0	0	0	0	0	0	0	0	0	0	0	0	0	0	0	0	0	0	0	0	0	0	0	0	9	0	10	0
sp|E9Q649|GCNT4_MOUSE	sp|E9Q649|GCNT4_MOUSE	4	4	4	sp|E9Q649|GCNT4_MOUSE Beta-1,3-galactosyl-O-glycosyl-glycoprotein beta-1,6-N-acetylglucosaminyltransferase 4 OS=Mus musculus OX=10090 GN=Gcnt4 PE=3 SV=1	1	4	4	4	0	0	0	0	0	0	0	0	0	0	0	0	0	0	0	0	0	0	0	0	0	0	0	0	0	0	0	0	0	0	0	0	0	0	0	0	2	0	1	0
sp|E9Q6J5|BD1L1_MOUSE	sp|E9Q6J5|BD1L1_MOUSE	3	3	3	sp|E9Q6J5|BD1L1_MOUSE Biorientation of chromosomes in cell division protein 1-like 1 OS=Mus musculus OX=10090 GN=Bod1l PE=1 SV=1	1	3	3	3	0	0	0	0	0	0	0	0	0	0	0	0	0	0	0	0	0	0	0	0	0	0	0	0	0	0	0	0	0	0	0	0	0	0	0	0	0	0	0	0
sp|E9Q735|UBE4A_MOUSE;tr|G3X9Y5|G3X9Y5_MOUSE;tr|Q8VDS1|Q8VDS1_MOUSE;tr|E9Q442|E9Q442_MOUSE;tr|A0A1L1SV76|A0A1L1SV76_MOUSE;tr|A0A1L1SRI7|A0A1L1SRI7_MOUSE;tr|A0A1L1SUX2|A0A1L1SUX2_MOUSE;tr|A0A1L1SV29|A0A1L1SV29_MOUSE;tr|D6RGN7|D6RGN7_MOUSE;tr|D3YXR7|D3YXR7_MOUSE	sp|E9Q735|UBE4A_MOUSE;tr|G3X9Y5|G3X9Y5_MOUSE	13;13;6;6;3;3;3;2;2;2	13;13;6;6;3;3;3;2;2;2	13;13;6;6;3;3;3;2;2;2	sp|E9Q735|UBE4A_MOUSE Ubiquitin conjugation factor E4 A OS=Mus musculus OX=10090 GN=Ube4a PE=1 SV=1;tr|G3X9Y5|G3X9Y5_MOUSE Ubiquitin conjugation factor E4 A OS=Mus musculus OX=10090 GN=Ube4a PE=1 SV=1	10	13	13	13	0	0	0	0	0	0	0	0	0	0	0	0	0	0	0	0	0	0	0	0	0	0	0	0	1	0	0	0	0	0	0	0	0	0	0	0	5	0	7	0
sp|E9Q7D5|ARHG5_MOUSE;tr|S4R1F1|S4R1F1_MOUSE	sp|E9Q7D5|ARHG5_MOUSE;tr|S4R1F1|S4R1F1_MOUSE	14;11	14;11	14;11	sp|E9Q7D5|ARHG5_MOUSE Rho guanine nucleotide exchange factor 5 OS=Mus musculus OX=10090 GN=Arhgef5 PE=1 SV=1;tr|S4R1F1|S4R1F1_MOUSE Rho guanine nucleotide exchange factor 5 (Fragment) OS=Mus musculus OX=10090 GN=Arhgef5 PE=1 SV=1	2	14	14	14	0	0	0	0	0	0	0	0	0	0	0	0	0	0	0	0	0	0	0	0	0	0	0	0	0	0	0	0	0	0	0	0	0	0	0	0	2	0	1	0
sp|E9Q7E2|ARID2_MOUSE	sp|E9Q7E2|ARID2_MOUSE	3	3	3	sp|E9Q7E2|ARID2_MOUSE AT-rich interactive domain-containing protein 2 OS=Mus musculus OX=10090 GN=Arid2 PE=1 SV=1	1	3	3	3	0	0	0	0	0	0	0	0	0	0	0	0	0	0	0	0	0	0	0	0	0	0	0	0	0	0	0	0	0	0	0	0	0	0	0	0	0	0	0	0
sp|E9Q7G0|NUMA1_MOUSE;tr|A0A1B0GSW3|A0A1B0GSW3_MOUSE;tr|A0A1B0GT61|A0A1B0GT61_MOUSE;tr|F6ZQA3|F6ZQA3_MOUSE;tr|A0A1B0GT38|A0A1B0GT38_MOUSE;tr|A0A1B0GSH2|A0A1B0GSH2_MOUSE	sp|E9Q7G0|NUMA1_MOUSE	51;24;17;14;1;1	51;24;17;14;1;1	51;24;17;14;1;1	sp|E9Q7G0|NUMA1_MOUSE Nuclear mitotic apparatus protein 1 OS=Mus musculus OX=10090 GN=Numa1 PE=1 SV=1	6	51	51	51	0	2	0	2	0	2	0	2	0	2	0	2	0	2	0	2	0	2	0	2	0	2	0	2	0	2	0	2	0	1	0	2	0	3	0	2	15	1	22	0
sp|E9Q7P9|CDHR2_MOUSE	sp|E9Q7P9|CDHR2_MOUSE	23	23	23	sp|E9Q7P9|CDHR2_MOUSE Cadherin-related family member 2 OS=Mus musculus OX=10090 GN=Cdhr2 PE=1 SV=1	1	23	23	23	0	0	0	0	0	0	0	0	0	0	0	0	0	0	0	0	0	0	0	0	0	0	0	0	0	0	0	0	0	0	0	0	0	0	0	0	8	0	11	1
sp|E9Q8Q8|SACA6_MOUSE	sp|E9Q8Q8|SACA6_MOUSE	1	1	1	sp|E9Q8Q8|SACA6_MOUSE Sperm acrosome membrane-associated protein 6 OS=Mus musculus OX=10090 GN=Spaca6 PE=2 SV=1	1	1	1	1	0	0	0	0	0	0	0	0	0	0	0	0	0	0	0	0	0	0	0	0	0	0	0	0	0	0	0	0	0	0	0	0	0	0	0	0	0	0	0	0
tr|F6YZU5|F6YZU5_MOUSE;tr|E9Q9I2|E9Q9I2_MOUSE;sp|E9Q9R9|DLG5_MOUSE	tr|F6YZU5|F6YZU5_MOUSE;tr|E9Q9I2|E9Q9I2_MOUSE;sp|E9Q9R9|DLG5_MOUSE	1;1;1	1;1;1	1;1;1	tr|F6YZU5|F6YZU5_MOUSE Disks large homolog 5 (Fragment) OS=Mus musculus OX=10090 GN=Dlg5 PE=1 SV=1;tr|E9Q9I2|E9Q9I2_MOUSE Disks large homolog 5 OS=Mus musculus OX=10090 GN=Dlg5 PE=1 SV=1;sp|E9Q9R9|DLG5_MOUSE Disks large homolog 5 OS=Mus musculus OX=10090 G	3	1	1	1	0	0	0	0	0	0	0	0	0	0	0	0	0	0	0	0	0	0	0	0	0	0	0	0	0	0	0	0	0	0	0	0	0	0	0	0	1	0	1	0
tr|A2AS05|A2AS05_MOUSE;sp|E9QAM5|HELZ2_MOUSE;tr|A2AS03|A2AS03_MOUSE	tr|A2AS05|A2AS05_MOUSE;sp|E9QAM5|HELZ2_MOUSE;tr|A2AS03|A2AS03_MOUSE	9;9;9	9;9;9	9;9;9	tr|A2AS05|A2AS05_MOUSE Helicase with zinc finger domain 2 OS=Mus musculus OX=10090 GN=Helz2 PE=1 SV=2;sp|E9QAM5|HELZ2_MOUSE Helicase with zinc finger domain 2 OS=Mus musculus OX=10090 GN=Helz2 PE=1 SV=1;tr|A2AS03|A2AS03_MOUSE Helicase with zinc finger doma	3	9	9	9	0	0	0	0	0	0	0	0	0	0	0	0	0	0	0	0	0	0	0	0	0	0	0	0	0	0	0	0	0	0	0	0	0	0	0	0	0	0	0	0
sp|E9QAT4|SC16A_MOUSE;tr|F7BPW6|F7BPW6_MOUSE	sp|E9QAT4|SC16A_MOUSE	24;11	24;11	24;11	sp|E9QAT4|SC16A_MOUSE Protein transport protein Sec16A OS=Mus musculus OX=10090 GN=Sec16a PE=1 SV=1	2	24	24	24	0	0	0	0	0	0	0	0	0	0	0	0	0	0	0	0	0	0	0	0	0	0	0	0	0	0	0	0	0	0	0	0	0	0	0	0	8	0	10	0
sp|F7BJB9|MORC3_MOUSE;tr|A0A0J9YU83|A0A0J9YU83_MOUSE	sp|F7BJB9|MORC3_MOUSE;tr|A0A0J9YU83|A0A0J9YU83_MOUSE	2;1	2;1	2;1	sp|F7BJB9|MORC3_MOUSE MORC family CW-type zinc finger protein 3 OS=Mus musculus OX=10090 GN=Morc3 PE=1 SV=1;tr|A0A0J9YU83|A0A0J9YU83_MOUSE MORC family CW-type zinc finger protein 3 (Fragment) OS=Mus musculus OX=10090 GN=Morc3 PE=1 SV=2	2	2	2	2	0	0	0	0	0	0	0	0	0	0	0	0	0	0	0	0	0	0	0	0	0	0	0	0	0	0	0	0	0	0	0	0	0	0	0	0	0	0	0	0
sp|F7BWT7|TSN15_MOUSE	sp|F7BWT7|TSN15_MOUSE	3	3	3	sp|F7BWT7|TSN15_MOUSE Tetraspanin-15 OS=Mus musculus OX=10090 GN=Tspan15 PE=1 SV=2	1	3	3	3	0	0	0	0	0	0	0	0	0	0	0	0	0	0	0	0	0	0	0	0	0	0	0	0	0	0	0	0	0	0	0	0	0	0	0	0	0	0	0	1
sp|F8VPU2|FARP1_MOUSE;tr|E9Q805|E9Q805_MOUSE	sp|F8VPU2|FARP1_MOUSE	24;9	24;9	24;9	sp|F8VPU2|FARP1_MOUSE FERM, ARHGEF and pleckstrin domain-containing protein 1 OS=Mus musculus OX=10090 GN=Farp1 PE=1 SV=1	2	24	24	24	1	0	1	0	1	1	1	0	1	0	2	0	2	0	2	1	0	0	0	0	0	1	0	0	0	1	0	0	1	0	1	0	1	1	0	0	13	0	10	0
tr|D3YXU7|D3YXU7_MOUSE;sp|F8VQB6|MYO10_MOUSE;tr|D3YZ13|D3YZ13_MOUSE;tr|D3YXW4|D3YXW4_MOUSE;tr|D3Z2E0|D3Z2E0_MOUSE	tr|D3YXU7|D3YXU7_MOUSE;sp|F8VQB6|MYO10_MOUSE	5;5;2;2;1	4;4;1;1;1	4;4;1;1;1	tr|D3YXU7|D3YXU7_MOUSE Unconventional myosin-X (Fragment) OS=Mus musculus OX=10090 GN=Myo10 PE=1 SV=1;sp|F8VQB6|MYO10_MOUSE Unconventional myosin-X OS=Mus musculus OX=10090 GN=Myo10 PE=1 SV=1	5	5	4	4	0	0	0	0	0	0	0	0	0	0	0	0	0	0	0	0	0	0	0	0	0	0	0	0	0	0	0	0	0	0	0	0	0	0	0	0	1	0	1	0
sp|G3UYX5|RGS22_MOUSE	sp|G3UYX5|RGS22_MOUSE	2	2	2	sp|G3UYX5|RGS22_MOUSE Regulator of G-protein signaling 22 OS=Mus musculus OX=10090 GN=Rgs22 PE=1 SV=1	1	2	2	2	0	0	0	0	0	1	0	0	0	0	0	0	0	0	0	0	0	0	0	1	0	1	0	0	0	1	0	0	0	1	0	1	0	1	0	1	0	0	0	0
sp|G3X939|SL9A3_MOUSE;tr|A0A286YD40|A0A286YD40_MOUSE	sp|G3X939|SL9A3_MOUSE;tr|A0A286YD40|A0A286YD40_MOUSE	15;12	15;12	15;12	sp|G3X939|SL9A3_MOUSE Sodium/hydrogen exchanger 3 OS=Mus musculus OX=10090 GN=Slc9a3 PE=1 SV=1;tr|A0A286YD40|A0A286YD40_MOUSE Sodium/hydrogen exchanger OS=Mus musculus OX=10090 GN=Slc9a3 PE=1 SV=1	2	15	15	15	0	0	0	0	0	0	0	0	0	0	0	0	0	0	0	0	0	0	0	0	0	0	0	0	0	0	0	0	0	0	0	0	0	0	0	0	4	0	1	0
sp|G3X982|AOXC_MOUSE	sp|G3X982|AOXC_MOUSE	3	2	2	sp|G3X982|AOXC_MOUSE Aldehyde oxidase 3 OS=Mus musculus OX=10090 GN=Aox3 PE=1 SV=1	1	3	2	2	1	0	0	0	0	0	0	0	1	0	0	0	0	0	0	0	1	0	3	0	0	0	2	0	2	0	2	0	0	0	3	0	0	0	1	0	0	0	0	0
sp|G3X9J0|SI1L3_MOUSE;tr|S4R1S0|S4R1S0_MOUSE;tr|S4R2N4|S4R2N4_MOUSE;tr|S4R1U8|S4R1U8_MOUSE	sp|G3X9J0|SI1L3_MOUSE;tr|S4R1S0|S4R1S0_MOUSE	14;7;6;1	14;7;6;1	14;7;6;1	sp|G3X9J0|SI1L3_MOUSE Signal-induced proliferation-associated 1-like protein 3 OS=Mus musculus OX=10090 GN=Sipa1l3 PE=1 SV=1;tr|S4R1S0|S4R1S0_MOUSE Signal-induced proliferation-associated 1-like protein 3 (Fragment) OS=Mus musculus OX=10090 GN=Sipa1l3 PE=1	4	14	14	14	0	0	0	0	0	0	0	0	0	0	0	0	0	0	0	0	0	0	0	0	0	0	0	0	0	0	0	0	0	0	0	0	0	0	0	0	1	0	1	0
sp|G3X9K3|BIG1_MOUSE;tr|D3YYK9|D3YYK9_MOUSE	sp|G3X9K3|BIG1_MOUSE	44;20	44;20	33;15	sp|G3X9K3|BIG1_MOUSE Brefeldin A-inhibited guanine nucleotide-exchange protein 1 OS=Mus musculus OX=10090 GN=Arfgef1 PE=1 SV=1	2	44	44	33	0	0	1	0	0	0	1	0	0	0	0	0	0	0	0	0	0	0	0	0	0	0	0	0	0	0	0	0	0	0	0	0	0	0	0	0	12	0	21	0
sp|G5E829|AT2B1_MOUSE;tr|A0A1W2P7C7|A0A1W2P7C7_MOUSE;tr|Q3UHH0|Q3UHH0_MOUSE;sp|Q9R0K7|AT2B2_MOUSE;tr|F8WHB1|F8WHB1_MOUSE;tr|S4R1C4|S4R1C4_MOUSE;tr|A0A1W2P772|A0A1W2P772_MOUSE;tr|A0A1W2P7R3|A0A1W2P7R3_MOUSE;tr|A0A1W2P6X7|A0A1W2P6X7_MOUSE;tr|A0A1W2P882|A0A1W2P882_MOUSE;tr|A0A1W2P867|A0A1W2P867_MOUSE	sp|G5E829|AT2B1_MOUSE	50;18;13;13;13;12;11;9;6;6;3	50;18;13;13;13;12;11;9;6;6;3	31;12;2;2;2;1;9;8;4;4;2	sp|G5E829|AT2B1_MOUSE Plasma membrane calcium-transporting ATPase 1 OS=Mus musculus OX=10090 GN=Atp2b1 PE=1 SV=1	11	50	50	31	1	0	1	0	0	0	1	0	2	0	3	0	3	0	3	0	0	0	1	0	2	0	2	0	3	0	2	0	3	0	2	0	3	0	1	0	30	0	29	2
sp|G5E870|TRIPC_MOUSE;tr|A0A087WNZ7|A0A087WNZ7_MOUSE;tr|A0A0B4J1N9|A0A0B4J1N9_MOUSE;tr|A0A087WRV6|A0A087WRV6_MOUSE;tr|A0A087WP92|A0A087WP92_MOUSE;tr|A0A087WS65|A0A087WS65_MOUSE;tr|Q3TP48|Q3TP48_MOUSE;tr|A0A087WQ02|A0A087WQ02_MOUSE;tr|A0A087WSG4|A0A087WSG4_MOUSE	sp|G5E870|TRIPC_MOUSE;tr|A0A087WNZ7|A0A087WNZ7_MOUSE;tr|A0A0B4J1N9|A0A0B4J1N9_MOUSE	13;12;7;5;3;2;2;2;1	13;12;7;5;3;2;2;2;1	13;12;7;5;3;2;2;2;1	sp|G5E870|TRIPC_MOUSE E3 ubiquitin-protein ligase TRIP12 OS=Mus musculus OX=10090 GN=Trip12 PE=1 SV=1;tr|A0A087WNZ7|A0A087WNZ7_MOUSE E3 ubiquitin-protein ligase TRIP12 OS=Mus musculus OX=10090 GN=Trip12 PE=1 SV=1;tr|A0A0B4J1N9|A0A0B4J1N9_MOUSE E3 ubiquitin	9	13	13	13	0	0	0	0	0	0	0	0	0	0	0	0	0	0	0	0	0	0	0	0	0	0	0	0	0	0	0	0	0	0	0	0	0	0	0	0	2	0	3	0
tr|E9Q3T3|E9Q3T3_MOUSE;sp|L0N7N1|KIF14_MOUSE;tr|A0A0J9YUN5|A0A0J9YUN5_MOUSE	tr|E9Q3T3|E9Q3T3_MOUSE;sp|L0N7N1|KIF14_MOUSE	21;21;3	21;21;3	21;21;3	tr|E9Q3T3|E9Q3T3_MOUSE Kinesin-like protein KIF14 OS=Mus musculus OX=10090 GN=Kif14 PE=1 SV=1;sp|L0N7N1|KIF14_MOUSE Kinesin-like protein KIF14 OS=Mus musculus OX=10090 GN=Kif14 PE=1 SV=1	3	21	21	21	0	0	0	0	0	0	0	0	0	0	0	0	0	0	0	0	0	0	0	0	0	0	0	0	0	0	0	0	0	0	0	0	0	0	0	0	5	0	3	0
sp|O08528|HXK2_MOUSE;tr|E9Q5B5|E9Q5B5_MOUSE;tr|E9Q9M6|E9Q9M6_MOUSE;tr|E9Q3Z4|E9Q3Z4_MOUSE;tr|E9Q8S8|E9Q8S8_MOUSE;sp|Q3TRM8|HXK3_MOUSE	sp|O08528|HXK2_MOUSE;tr|E9Q5B5|E9Q5B5_MOUSE	31;30;4;2;2;2	25;24;3;1;1;1	25;24;3;1;1;1	sp|O08528|HXK2_MOUSE Hexokinase-2 OS=Mus musculus OX=10090 GN=Hk2 PE=1 SV=1;tr|E9Q5B5|E9Q5B5_MOUSE Hexokinase-2 OS=Mus musculus OX=10090 GN=Hk2 PE=1 SV=1	6	31	25	25	0	0	0	0	0	0	0	0	0	0	0	0	0	0	0	0	0	0	0	0	0	0	0	0	0	0	0	0	0	0	0	0	0	0	0	0	23	1	22	2
tr|A0A3Q4EBK4|A0A3Q4EBK4_MOUSE;tr|Q6P1B9|Q6P1B9_MOUSE;sp|O08539|BIN1_MOUSE	tr|A0A3Q4EBK4|A0A3Q4EBK4_MOUSE;tr|Q6P1B9|Q6P1B9_MOUSE;sp|O08539|BIN1_MOUSE	2;2;2	2;2;2	2;2;2	tr|A0A3Q4EBK4|A0A3Q4EBK4_MOUSE Myc box-dependent-interacting protein 1 OS=Mus musculus OX=10090 GN=Bin1 PE=1 SV=1;tr|Q6P1B9|Q6P1B9_MOUSE Bin1 protein OS=Mus musculus OX=10090 GN=Bin1 PE=1 SV=1;sp|O08539|BIN1_MOUSE Myc box-dependent-interacting protein 1 OS	3	2	2	2	0	0	0	0	0	0	0	0	0	0	0	0	0	0	0	0	0	0	0	0	0	0	0	0	0	0	0	0	0	0	0	0	0	0	0	0	0	1	0	1
sp|O08547|SC22B_MOUSE;tr|E9Q6R3|E9Q6R3_MOUSE;tr|A0A0G2JF08|A0A0G2JF08_MOUSE;tr|D6RES2|D6RES2_MOUSE	sp|O08547|SC22B_MOUSE;tr|E9Q6R3|E9Q6R3_MOUSE	16;12;4;1	16;12;4;1	16;12;4;1	sp|O08547|SC22B_MOUSE Vesicle-trafficking protein SEC22b OS=Mus musculus OX=10090 GN=Sec22b PE=1 SV=3;tr|E9Q6R3|E9Q6R3_MOUSE Vesicle-trafficking protein SEC22b OS=Mus musculus OX=10090 GN=Sec22b PE=1 SV=1	4	16	16	16	0	2	0	2	0	4	0	4	0	4	0	3	0	4	0	4	0	5	0	9	0	7	0	9	0	9	0	9	0	9	0	8	0	10	0	10	0	14	0	12
sp|O08553|DPYL2_MOUSE;tr|Q71H75|Q71H75_MOUSE	sp|O08553|DPYL2_MOUSE	28;1	28;1	22;0	sp|O08553|DPYL2_MOUSE Dihydropyrimidinase-related protein 2 OS=Mus musculus OX=10090 GN=Dpysl2 PE=1 SV=2	2	28	28	22	0	0	0	0	0	0	0	0	0	0	0	0	0	0	0	0	0	0	0	0	0	0	0	0	0	0	0	0	0	0	0	0	0	0	0	0	21	11	16	8
sp|O08579|EMD_MOUSE;tr|I7HJS1|I7HJS1_MOUSE;tr|Q3THM8|Q3THM8_MOUSE;tr|B7FAU5|B7FAU5_MOUSE;tr|D6RFS0|D6RFS0_MOUSE	sp|O08579|EMD_MOUSE;tr|I7HJS1|I7HJS1_MOUSE;tr|Q3THM8|Q3THM8_MOUSE;tr|B7FAU5|B7FAU5_MOUSE	10;7;6;6;1	10;7;6;6;1	10;7;6;6;1	sp|O08579|EMD_MOUSE Emerin OS=Mus musculus OX=10090 GN=Emd PE=1 SV=1;tr|I7HJS1|I7HJS1_MOUSE Emerin OS=Mus musculus OX=10090 GN=Emd PE=1 SV=1;tr|Q3THM8|Q3THM8_MOUSE Emerin OS=Mus musculus OX=10090 GN=Emd PE=1 SV=1;tr|B7FAU5|B7FAU5_MOUSE Emerin OS=Mus muscul	5	10	10	10	0	0	0	0	0	0	0	0	0	0	0	0	0	0	0	0	0	0	0	0	0	0	0	0	0	0	0	0	0	0	0	0	0	0	0	0	0	7	0	4
sp|O08580|ERR1_MOUSE;sp|Q61539|ERR2_MOUSE;tr|E9QKA2|E9QKA2_MOUSE;tr|G5E8P8|G5E8P8_MOUSE	sp|O08580|ERR1_MOUSE;sp|Q61539|ERR2_MOUSE;tr|E9QKA2|E9QKA2_MOUSE;tr|G5E8P8|G5E8P8_MOUSE	2;1;1;1	2;1;1;1	2;1;1;1	sp|O08580|ERR1_MOUSE Steroid hormone receptor ERR1 OS=Mus musculus OX=10090 GN=Esrra PE=1 SV=4;sp|Q61539|ERR2_MOUSE Steroid hormone receptor ERR2 OS=Mus musculus OX=10090 GN=Esrrb PE=1 SV=2;tr|E9QKA2|E9QKA2_MOUSE Steroid hormone receptor ERR2 OS=Mus muscul	4	2	2	2	0	0	0	0	0	0	0	0	0	0	0	0	0	0	0	0	0	0	0	0	0	0	0	0	0	0	0	0	0	0	0	0	0	0	0	0	0	1	0	0
sp|O08582|GTPB1_MOUSE;tr|A0A2R8W6Z1|A0A2R8W6Z1_MOUSE;tr|A0A2R8W725|A0A2R8W725_MOUSE;tr|A0A2R8VI47|A0A2R8VI47_MOUSE;tr|A0A2R8VHC2|A0A2R8VHC2_MOUSE;tr|A0A2R8W6M4|A0A2R8W6M4_MOUSE;tr|A0A2R8VKJ2|A0A2R8VKJ2_MOUSE	sp|O08582|GTPB1_MOUSE	13;4;3;2;2;1;1	13;4;3;2;2;1;1	13;4;3;2;2;1;1	sp|O08582|GTPB1_MOUSE GTP-binding protein 1 OS=Mus musculus OX=10090 GN=Gtpbp1 PE=1 SV=2	7	13	13	13	0	0	0	0	0	0	0	0	0	0	0	0	0	0	0	0	0	0	0	0	0	0	0	0	0	0	0	0	0	0	0	0	0	0	0	0	5	0	7	0
sp|O08583|THOC4_MOUSE;tr|G3X9I4|G3X9I4_MOUSE;sp|Q9JJW6|ALRF2_MOUSE	sp|O08583|THOC4_MOUSE;tr|G3X9I4|G3X9I4_MOUSE;sp|Q9JJW6|ALRF2_MOUSE	7;4;4	7;4;4	7;4;4	sp|O08583|THOC4_MOUSE THO complex subunit 4 OS=Mus musculus OX=10090 GN=Alyref PE=1 SV=3;tr|G3X9I4|G3X9I4_MOUSE Aly/REF export factor 2 OS=Mus musculus OX=10090 GN=Alyref2 PE=1 SV=1;sp|Q9JJW6|ALRF2_MOUSE Aly/REF export factor 2 OS=Mus musculus OX=10090 GN=	3	7	7	7	0	0	0	0	0	0	0	0	0	0	0	0	0	0	0	0	0	0	0	0	0	0	0	0	0	0	0	0	0	0	0	0	0	0	0	0	0	1	0	3
sp|O08586|PTEN_MOUSE	sp|O08586|PTEN_MOUSE	3	3	3	sp|O08586|PTEN_MOUSE Phosphatidylinositol 3,4,5-trisphosphate 3-phosphatase and dual-specificity protein phosphatase PTEN OS=Mus musculus OX=10090 GN=Pten PE=1 SV=1	1	3	3	3	0	0	0	0	0	0	0	0	0	0	0	0	0	0	0	0	0	0	0	0	0	0	0	0	0	0	0	1	0	0	0	0	0	0	0	1	0	0	0	0
sp|O08600|NUCG_MOUSE	sp|O08600|NUCG_MOUSE	17	17	17	sp|O08600|NUCG_MOUSE Endonuclease G, mitochondrial OS=Mus musculus OX=10090 GN=Endog PE=1 SV=1	1	17	17	17	0	12	0	13	0	12	0	12	0	13	0	12	0	12	0	12	0	12	0	15	0	15	0	14	0	15	0	15	0	16	0	13	0	15	0	15	0	6	0	6
sp|O08601|MTP_MOUSE	sp|O08601|MTP_MOUSE	103	103	103	sp|O08601|MTP_MOUSE Microsomal triglyceride transfer protein large subunit OS=Mus musculus OX=10090 GN=Mttp PE=1 SV=2	1	103	103	103	67	0	61	0	60	0	65	0	65	0	62	1	65	0	62	0	52	0	70	0	70	1	70	2	69	1	69	0	77	1	73	0	71	1	77	0	69	10	62	7
137;1563138;1563139;1563140;1563141;1563142;1563143;1563144;1563145;1563146;1563147;1563148;1563149;1563150;1563151;1563152;1563153;1563154;1563155;1563156;1563157;1563158;1563159;1563160;1563161;1563162;1563163;1563164;1563165;1563166;1563167;1563168;1563169;1563170;1563171;1563172;1563173;1563174;1563175;1563176;1563177;1563178;1563179;1563180;1563181;1563182;1563183;1563184;1563185;1563186;156…	12479;12480;12481;12482;12483;12484;12485;12486;12487;12488;12489;12490;12491;12492;12493;12494;12495;12496;12497;12498;12499;12500;12501;12502;12503;12504;12505;12506;12507;12508;12509;12510;12511;12512;12513;12514;12515;12516;12517;12518;12519;12520;12521;12522;12523;12524;12525;12526;12527;12528;12529;12530;12531;12532;12533;12534;12535;12536;12537;12538;12539;12540;12541;12542;12543;12544;125…	12481;12541;22808;22839;22979;30371;56336;67483;121435;121486;184439;212940;212997;214101;214110;217025;217036;245022;245966;264961;264990;295776;295783;306801;306806;306813;341215;360278;360293;375179;375185;375858;380405;405565;405583;405619;474940;474992;493870;494017;500092;546119;560349;571374;571404;572785;572790;591056;591106;596900;596905;637875;665088;665148;665183;743676;743721;760415;7…	611;612;613;614;615;616;617;618;619;620;621		123;158;267;429;472;554;570;574;586;599;716
tr|A2BFB2|A2BFB2_MOUSE;tr|A2BFB1|A2BFB1_MOUSE;tr|A2BFB0|A2BFB0_MOUSE;sp|O08609|MLX_MOUSE	tr|A2BFB2|A2BFB2_MOUSE;tr|A2BFB1|A2BFB1_MOUSE;tr|A2BFB0|A2BFB0_MOUSE;sp|O08609|MLX_MOUSE	2;2;2;2	2;2;2;2	2;2;2;2	tr|A2BFB2|A2BFB2_MOUSE MAX-like protein X, isoform CRA_a OS=Mus musculus OX=10090 GN=Mlx PE=1 SV=1;tr|A2BFB1|A2BFB1_MOUSE Max-like protein X OS=Mus musculus OX=10090 GN=Mlx PE=1 SV=1;tr|A2BFB0|A2BFB0_MOUSE MAX-like protein X, isoform CRA_b OS=Mus musculus	4	2	2	2	0	0	0	0	0	0	0	0	0	0	0	0	0	0	0	0	0	0	0	0	0	0	0	0	0	0	0	0	0	0	0	0	0	0	0	0	0	0	0	0
sp|O08648|M3K4_MOUSE	sp|O08648|M3K4_MOUSE	5	5	5	sp|O08648|M3K4_MOUSE Mitogen-activated protein kinase kinase kinase 4 OS=Mus musculus OX=10090 GN=Map3k4 PE=1 SV=2	1	5	5	5	0	0	0	0	0	0	0	0	0	0	0	0	0	0	0	0	0	0	0	0	0	0	0	0	0	0	0	0	0	0	0	0	0	0	0	0	1	0	0	0
tr|Q3TMN1|Q3TMN1_MOUSE;sp|O08663|MAP2_MOUSE;tr|Q3UI33|Q3UI33_MOUSE;tr|M0QWM9|M0QWM9_MOUSE;tr|M0QWX0|M0QWX0_MOUSE;tr|M0QW69|M0QW69_MOUSE;tr|M0QW48|M0QW48_MOUSE	tr|Q3TMN1|Q3TMN1_MOUSE;sp|O08663|MAP2_MOUSE;tr|Q3UI33|Q3UI33_MOUSE	11;11;11;5;4;4;3	11;11;11;5;4;4;3	11;11;11;5;4;4;3	tr|Q3TMN1|Q3TMN1_MOUSE Methionine aminopeptidase 2 OS=Mus musculus OX=10090 GN=Metap2 PE=1 SV=1;sp|O08663|MAP2_MOUSE Methionine aminopeptidase 2 OS=Mus musculus OX=10090 GN=Metap2 PE=1 SV=1;tr|Q3UI33|Q3UI33_MOUSE Methionine aminopeptidase 2 OS=Mus musculus	7	11	11	11	0	0	0	0	0	0	0	0	0	0	0	0	0	0	0	0	0	0	0	0	0	0	0	0	0	0	0	0	0	0	0	0	0	0	0	0	0	3	0	1
tr|D3YTY9|D3YTY9_MOUSE;tr|A0A0R4J038|A0A0R4J038_MOUSE;sp|O08677|KNG1_MOUSE;tr|D3Z2B2|D3Z2B2_MOUSE	tr|D3YTY9|D3YTY9_MOUSE;tr|A0A0R4J038|A0A0R4J038_MOUSE;sp|O08677|KNG1_MOUSE	13;13;13;5	13;13;13;5	11;11;11;5	tr|D3YTY9|D3YTY9_MOUSE Kininogen-1 OS=Mus musculus OX=10090 GN=Kng1 PE=1 SV=1;tr|A0A0R4J038|A0A0R4J038_MOUSE Kininogen-1 OS=Mus musculus OX=10090 GN=Kng1 PE=1 SV=1;sp|O08677|KNG1_MOUSE Kininogen-1 OS=Mus musculus OX=10090 GN=Kng1 PE=1 SV=1	4	13	13	11	9	3	6	2	7	4	8	3	9	3	10	3	9	3	8	3	5	4	8	4	8	4	6	7	4	7	4	5	7	5	7	6	6	4	6	7	0	0	0	0
sp|O08688|CAN5_MOUSE;tr|D3YU84|D3YU84_MOUSE;tr|D3Z432|D3Z432_MOUSE	sp|O08688|CAN5_MOUSE	13;1;1	13;1;1	13;1;1	sp|O08688|CAN5_MOUSE Calpain-5 OS=Mus musculus OX=10090 GN=Capn5 PE=1 SV=1	3	13	13	13	0	0	0	0	0	0	0	0	0	0	0	0	0	0	0	0	0	0	0	0	0	0	0	0	0	0	0	0	0	0	0	0	0	0	0	0	9	0	5	0
sp|O08691|ARGI2_MOUSE	sp|O08691|ARGI2_MOUSE	19	19	19	sp|O08691|ARGI2_MOUSE Arginase-2, mitochondrial OS=Mus musculus OX=10090 GN=Arg2 PE=1 SV=1	1	19	19	19	0	0	0	0	0	0	0	0	0	0	0	0	0	0	0	0	0	0	0	0	0	0	0	0	0	0	0	0	0	0	0	0	0	0	0	0	3	14	4	14
sp|O08692|NGP_MOUSE	sp|O08692|NGP_MOUSE	2	2	2	sp|O08692|NGP_MOUSE Neutrophilic granule protein OS=Mus musculus OX=10090 GN=Ngp PE=1 SV=1	1	2	2	2	0	0	0	0	0	0	0	0	0	0	0	0	1	1	0	1	0	0	0	0	0	1	0	1	0	0	0	0	0	0	0	0	0	0	0	0	0	0	0	0
sp|O08705|NTCP_MOUSE;tr|O35940|O35940_MOUSE	sp|O08705|NTCP_MOUSE;tr|O35940|O35940_MOUSE	4;2	4;2	4;2	sp|O08705|NTCP_MOUSE Sodium/bile acid cotransporter OS=Mus musculus OX=10090 GN=Slc10a1 PE=1 SV=1;tr|O35940|O35940_MOUSE Na/taurocholate cotransporting polypeptide 2 OS=Mus musculus OX=10090 GN=Slc10a1 PE=2 SV=1	2	4	4	4	2	2	2	2	1	2	1	1	1	1	2	0	3	2	1	2	1	2	2	2	2	2	1	3	1	2	1	3	1	3	2	3	2	3	1	3	0	0	0	0
sp|O08715|AKAP1_MOUSE	sp|O08715|AKAP1_MOUSE	24	24	24	sp|O08715|AKAP1_MOUSE A-kinase anchor protein 1, mitochondrial OS=Mus musculus OX=10090 GN=Akap1 PE=1 SV=4	1	24	24	24	0	1	0	1	0	1	0	1	0	1	0	1	0	1	0	1	0	1	0	3	0	4	0	4	0	4	0	3	0	3	0	5	0	4	0	4	13	0	9	0
sp|O08734|BAK_MOUSE;tr|F7CUQ1|F7CUQ1_MOUSE;tr|Q91WX5|Q91WX5_MOUSE;tr|A0A494BB74|A0A494BB74_MOUSE	sp|O08734|BAK_MOUSE;tr|F7CUQ1|F7CUQ1_MOUSE;tr|Q91WX5|Q91WX5_MOUSE	11;6;6;1	11;6;6;1	11;6;6;1	sp|O08734|BAK_MOUSE Bcl-2 homologous antagonist/killer OS=Mus musculus OX=10090 GN=Bak1 PE=1 SV=3;tr|F7CUQ1|F7CUQ1_MOUSE Bcl-2 homologous antagonist/killer OS=Mus musculus OX=10090 GN=Bak1 PE=1 SV=2;tr|Q91WX5|Q91WX5_MOUSE Bak1 protein OS=Mus musculus OX=10	4	11	11	11	0	0	0	0	0	0	0	0	0	0	0	0	0	0	0	0	0	0	0	2	0	2	0	2	0	2	0	2	0	2	0	1	0	2	0	2	1	9	1	8
sp|O08738|CASP6_MOUSE	sp|O08738|CASP6_MOUSE	14	14	14	sp|O08738|CASP6_MOUSE Caspase-6 OS=Mus musculus OX=10090 GN=Casp6 PE=1 SV=1	1	14	14	14	0	0	0	0	0	0	0	0	0	0	0	0	0	0	0	0	0	0	0	0	0	0	0	0	0	0	0	0	0	0	0	0	0	0	0	0	0	2	0	4
sp|O08739|AMPD3_MOUSE;tr|A0A1L1SRX2|A0A1L1SRX2_MOUSE	sp|O08739|AMPD3_MOUSE;tr|A0A1L1SRX2|A0A1L1SRX2_MOUSE	4;4	4;4	4;4	sp|O08739|AMPD3_MOUSE AMP deaminase 3 OS=Mus musculus OX=10090 GN=Ampd3 PE=1 SV=2;tr|A0A1L1SRX2|A0A1L1SRX2_MOUSE AMP deaminase OS=Mus musculus OX=10090 GN=Ampd3 PE=1 SV=1	2	4	4	4	0	0	0	0	0	0	0	0	0	0	0	0	0	0	0	0	0	0	0	0	0	0	0	0	0	0	0	0	0	0	0	0	0	0	0	0	0	0	0	0
sp|O08749|DLDH_MOUSE	sp|O08749|DLDH_MOUSE	46	46	46	sp|O08749|DLDH_MOUSE Dihydrolipoyl dehydrogenase, mitochondrial OS=Mus musculus OX=10090 GN=Dld PE=1 SV=2	1	46	46	46	3	35	2	33	1	37	2	36	2	38	1	38	8	36	5	35	1	37	3	38	2	39	4	35	5	41	2	40	2	40	6	38	3	40	3	40	4	19	3	17
sp|O08759|UBE3A_MOUSE;tr|A0A0J9YUK0|A0A0J9YUK0_MOUSE;tr|A0A140LHS2|A0A140LHS2_MOUSE;tr|A0A0J9YVG1|A0A0J9YVG1_MOUSE;tr|A0A0J9YUY4|A0A0J9YUY4_MOUSE;tr|A0A0J9YUF2|A0A0J9YUF2_MOUSE;tr|A0A140LI50|A0A140LI50_MOUSE	sp|O08759|UBE3A_MOUSE	20;5;2;2;2;1;1	20;5;2;2;2;1;1	20;5;2;2;2;1;1	sp|O08759|UBE3A_MOUSE Ubiquitin-protein ligase E3A OS=Mus musculus OX=10090 GN=Ube3a PE=1 SV=2	7	20	20	20	0	0	0	0	0	0	0	0	0	0	0	0	0	0	0	0	0	0	0	0	0	0	0	0	0	0	0	0	0	0	0	0	0	0	0	0	7	0	11	0
tr|H3BIX0|H3BIX0_MOUSE;sp|O08784|TCOF_MOUSE;tr|H3BL37|H3BL37_MOUSE;tr|F6R3V4|F6R3V4_MOUSE;tr|H3BK88|H3BK88_MOUSE	tr|H3BIX0|H3BIX0_MOUSE;sp|O08784|TCOF_MOUSE;tr|H3BL37|H3BL37_MOUSE;tr|F6R3V4|F6R3V4_MOUSE	12;12;12;9;2	12;12;12;9;2	12;12;12;9;2	tr|H3BIX0|H3BIX0_MOUSE Treacle protein (Fragment) OS=Mus musculus OX=10090 GN=Tcof1 PE=1 SV=1;sp|O08784|TCOF_MOUSE Treacle protein OS=Mus musculus OX=10090 GN=Tcof1 PE=1 SV=1;tr|H3BL37|H3BL37_MOUSE Treacle protein OS=Mus musculus OX=10090 GN=Tcof1 PE=1 SV=	5	12	12	12	1	0	1	0	1	0	0	0	1	0	1	0	0	0	0	0	0	0	1	0	1	0	1	0	1	0	1	0	1	0	0	0	0	0	0	0	0	0	0	0
sp|O08789|MNT_MOUSE	sp|O08789|MNT_MOUSE	2	2	2	sp|O08789|MNT_MOUSE Max-binding protein MNT OS=Mus musculus OX=10090 GN=Mnt PE=2 SV=2	1	2	2	2	0	0	0	0	0	0	0	0	0	0	0	0	0	0	0	0	0	0	0	0	0	0	0	0	0	0	0	0	0	0	0	0	0	0	0	0	0	0	0	0
sp|O08795|GLU2B_MOUSE;tr|A0A1L1ST83|A0A1L1ST83_MOUSE	sp|O08795|GLU2B_MOUSE	29;1	29;1	29;1	sp|O08795|GLU2B_MOUSE Glucosidase 2 subunit beta OS=Mus musculus OX=10090 GN=Prkcsh PE=1 SV=1	2	29	29	29	20	0	17	0	20	0	21	0	18	0	21	0	19	0	17	0	14	0	19	0	17	1	15	0	20	0	17	0	16	0	21	0	18	0	15	1	11	0	8	0
sp|O08807|PRDX4_MOUSE;tr|B1AZS9|B1AZS9_MOUSE	sp|O08807|PRDX4_MOUSE;tr|B1AZS9|B1AZS9_MOUSE	20;11	19;10	19;10	sp|O08807|PRDX4_MOUSE Peroxiredoxin-4 OS=Mus musculus OX=10090 GN=Prdx4 PE=1 SV=1;tr|B1AZS9|B1AZS9_MOUSE Peroxiredoxin-4 (Fragment) OS=Mus musculus OX=10090 GN=Prdx4 PE=1 SV=1	2	20	19	19	0	10	0	9	0	10	0	11	0	12	0	12	0	12	0	11	0	11	0	13	0	16	0	16	0	14	0	13	0	17	0	15	0	14	0	16	1	6	1	5
tr|E9PXV7|E9PXV7_MOUSE;sp|O08808|DIAP1_MOUSE;tr|E9PV41|E9PV41_MOUSE;tr|F6XC54|F6XC54_MOUSE;tr|D3Z074|D3Z074_MOUSE	tr|E9PXV7|E9PXV7_MOUSE;sp|O08808|DIAP1_MOUSE;tr|E9PV41|E9PV41_MOUSE;tr|F6XC54|F6XC54_MOUSE;tr|D3Z074|D3Z074_MOUSE	45;45;45;42;42	45;45;45;42;42	45;45;45;42;42	tr|E9PXV7|E9PXV7_MOUSE Protein diaphanous homolog 1 OS=Mus musculus OX=10090 GN=Diaph1 PE=1 SV=1;sp|O08808|DIAP1_MOUSE Protein diaphanous homolog 1 OS=Mus musculus OX=10090 GN=Diaph1 PE=1 SV=1;tr|E9PV41|E9PV41_MOUSE Protein diaphanous homolog 1 OS=Mus musc	5	45	45	45	0	0	0	0	0	0	0	0	0	0	0	0	0	0	0	0	0	0	0	1	0	0	0	0	0	0	0	0	1	0	1	0	0	0	1	0	17	0	19	0
tr|G3UZ34|G3UZ34_MOUSE;sp|O08810|U5S1_MOUSE;tr|A2AH85|A2AH85_MOUSE;tr|G3UXK8|G3UXK8_MOUSE;tr|G3UZ25|G3UZ25_MOUSE	tr|G3UZ34|G3UZ34_MOUSE;sp|O08810|U5S1_MOUSE;tr|A2AH85|A2AH85_MOUSE	44;44;44;4;1	42;42;42;2;1	42;42;42;2;1	tr|G3UZ34|G3UZ34_MOUSE 116 kDa U5 small nuclear ribonucleoprotein component OS=Mus musculus OX=10090 GN=Eftud2 PE=1 SV=1;sp|O08810|U5S1_MOUSE 116 kDa U5 small nuclear ribonucleoprotein component OS=Mus musculus OX=10090 GN=Eftud2 PE=1 SV=1;tr|A2AH85|A2AH85	5	44	42	42	1	2	0	3	0	3	0	3	0	3	1	3	2	1	1	3	0	3	0	2	0	2	0	2	0	2	0	1	0	1	1	1	0	2	1	2	21	0	27	0
tr|D3Z700|D3Z700_MOUSE;tr|F6YA33|F6YA33_MOUSE;tr|E9Q6K1|E9Q6K1_MOUSE;sp|O08811|ERCC2_MOUSE	tr|D3Z700|D3Z700_MOUSE;tr|F6YA33|F6YA33_MOUSE;tr|E9Q6K1|E9Q6K1_MOUSE;sp|O08811|ERCC2_MOUSE	1;1;1;1	1;1;1;1	1;1;1;1	tr|D3Z700|D3Z700_MOUSE General transcription and DNA repair factor IIH helicase subunit XPD OS=Mus musculus OX=10090 GN=Ercc2 PE=1 SV=1;tr|F6YA33|F6YA33_MOUSE General transcription and DNA repair factor IIH helicase subunit XPD (Fragment) OS=Mus musculus O	4	1	1	1	0	0	0	0	0	0	0	0	0	0	0	0	0	0	0	0	0	0	0	0	0	0	0	0	0	0	0	0	0	0	0	0	0	0	0	0	1	0	1	0
sp|O08832|GALT4_MOUSE	sp|O08832|GALT4_MOUSE	13	13	12	sp|O08832|GALT4_MOUSE Polypeptide N-acetylgalactosaminyltransferase 4 OS=Mus musculus OX=10090 GN=Galnt4 PE=1 SV=1	1	13	13	12	0	0	0	0	0	0	0	0	0	0	0	0	0	0	0	0	0	0	0	0	0	0	0	0	0	0	0	0	0	0	0	0	0	0	0	0	2	5	2	6
sp|O08912|GALT1_MOUSE;sp|Q8CF93|GLT13_MOUSE;tr|E9Q0U0|E9Q0U0_MOUSE	sp|O08912|GALT1_MOUSE	18;3;1	18;3;1	18;3;1	sp|O08912|GALT1_MOUSE Polypeptide N-acetylgalactosaminyltransferase 1 OS=Mus musculus OX=10090 GN=Galnt1 PE=1 SV=1	3	18	18	18	2	0	1	0	0	0	3	0	1	0	2	0	1	0	1	0	1	0	2	0	2	0	1	0	0	0	1	0	2	0	0	0	1	0	1	0	7	0	5	0
sp|O08914|FAAH1_MOUSE	sp|O08914|FAAH1_MOUSE	31	31	31	sp|O08914|FAAH1_MOUSE Fatty-acid amide hydrolase 1 OS=Mus musculus OX=10090 GN=Faah PE=1 SV=1	1	31	31	31	0	6	0	7	0	7	0	5	0	7	0	8	1	8	0	6	0	9	0	22	0	23	0	24	0	22	0	24	0	23	0	21	0	22	0	23	0	4	0	5
sp|O08915|AIP_MOUSE;tr|D3YW40|D3YW40_MOUSE	sp|O08915|AIP_MOUSE;tr|D3YW40|D3YW40_MOUSE	2;1	2;1	2;1	sp|O08915|AIP_MOUSE AH receptor-interacting protein OS=Mus musculus OX=10090 GN=Aip PE=1 SV=1;tr|D3YW40|D3YW40_MOUSE AH receptor-interacting protein (Fragment) OS=Mus musculus OX=10090 GN=Aip PE=1 SV=1	2	2	2	2	0	0	0	0	0	0	0	0	0	0	0	0	0	0	0	0	0	0	0	0	0	0	0	0	0	0	0	0	0	0	0	0	0	0	0	0	0	1	0	1
tr|G3UYU4|G3UYU4_MOUSE;sp|O08917|FLOT1_MOUSE;tr|G3UZZ5|G3UZZ5_MOUSE;tr|G3UWW8|G3UWW8_MOUSE;tr|G3XA73|G3XA73_MOUSE	tr|G3UYU4|G3UYU4_MOUSE;sp|O08917|FLOT1_MOUSE	10;10;3;3;2	10;10;3;3;2	10;10;3;3;2	tr|G3UYU4|G3UYU4_MOUSE Flotillin-1 OS=Mus musculus OX=10090 GN=Flot1 PE=1 SV=1;sp|O08917|FLOT1_MOUSE Flotillin-1 OS=Mus musculus OX=10090 GN=Flot1 PE=1 SV=1	5	10	10	10	0	1	0	1	0	1	0	2	0	1	0	1	1	2	0	2	0	2	0	1	0	3	0	2	0	2	0	2	0	1	0	1	0	3	0	3	0	0	0	1
sp|O08919|NUMBL_MOUSE	sp|O08919|NUMBL_MOUSE	4	3	3	sp|O08919|NUMBL_MOUSE Numb-like protein OS=Mus musculus OX=10090 GN=Numbl PE=1 SV=3	1	4	3	3	0	0	0	0	0	0	0	0	0	0	0	0	0	0	0	0	0	0	0	0	0	0	0	0	0	0	0	0	0	0	0	0	0	0	0	0	2	1	0	1
sp|O08966|S22A1_MOUSE;tr|A0A3B2WB35|A0A3B2WB35_MOUSE;sp|O70577|S22A2_MOUSE	sp|O08966|S22A1_MOUSE	8;1;1	8;1;1	8;1;1	sp|O08966|S22A1_MOUSE Solute carrier family 22 member 1 OS=Mus musculus OX=10090 GN=Slc22a1 PE=1 SV=2	3	8	8	8	2	0	3	0	3	0	2	0	2	0	2	0	3	0	3	0	0	0	4	0	3	1	3	2	1	1	1	0	2	0	3	1	1	1	2	0	0	0	0	0
tr|Q3TMX0|Q3TMX0_MOUSE;sp|O08992|SDCB1_MOUSE;tr|H3BLG5|H3BLG5_MOUSE;tr|A2AKJ9|A2AKJ9_MOUSE;tr|A2AKJ6|A2AKJ6_MOUSE;tr|A2AKJ5|A2AKJ5_MOUSE	tr|Q3TMX0|Q3TMX0_MOUSE;sp|O08992|SDCB1_MOUSE;tr|H3BLG5|H3BLG5_MOUSE;tr|A2AKJ9|A2AKJ9_MOUSE;tr|A2AKJ6|A2AKJ6_MOUSE	10;10;9;6;6;1	10;10;9;6;6;1	10;10;9;6;6;1	tr|Q3TMX0|Q3TMX0_MOUSE MCG4375, isoform CRA_b OS=Mus musculus OX=10090 GN=Sdcbp PE=1 SV=1;sp|O08992|SDCB1_MOUSE Syntenin-1 OS=Mus musculus OX=10090 GN=Sdcbp PE=1 SV=1;tr|H3BLG5|H3BLG5_MOUSE Syntenin-1 (Fragment) OS=Mus musculus OX=10090 GN=Sdcbp PE=1 SV=1;	6	10	10	10	0	1	0	0	0	0	0	0	0	0	0	0	0	0	0	0	0	0	0	0	0	0	0	0	0	0	0	0	0	0	0	0	0	0	0	0	1	7	0	5
sp|O09005|DEGS1_MOUSE	sp|O09005|DEGS1_MOUSE	3	3	3	sp|O09005|DEGS1_MOUSE Sphingolipid delta(4)-desaturase DES1 OS=Mus musculus OX=10090 GN=Degs1 PE=1 SV=1	1	3	3	3	0	1	0	1	0	0	0	0	0	0	0	1	0	0	0	0	0	0	0	0	0	0	0	0	0	1	0	0	0	0	0	0	0	0	0	0	0	1	0	1
tr|D3Z600|D3Z600_MOUSE;sp|O09012|PEX5_MOUSE	tr|D3Z600|D3Z600_MOUSE;sp|O09012|PEX5_MOUSE	12;12	12;12	12;12	tr|D3Z600|D3Z600_MOUSE Peroxisomal targeting signal 1 receptor OS=Mus musculus OX=10090 GN=Pex5 PE=1 SV=1;sp|O09012|PEX5_MOUSE Peroxisomal targeting signal 1 receptor OS=Mus musculus OX=10090 GN=Pex5 PE=1 SV=2	2	12	12	12	2	0	3	0	4	0	3	0	3	0	3	0	3	0	1	0	2	0	3	0	3	0	4	0	4	0	3	0	3	0	5	0	3	0	4	0	2	0	1	0
sp|O09043|NAPSA_MOUSE	sp|O09043|NAPSA_MOUSE	5	5	5	sp|O09043|NAPSA_MOUSE Napsin-A OS=Mus musculus OX=10090 GN=Napsa PE=1 SV=1	1	5	5	5	0	2	0	1	0	1	0	2	0	2	0	2	1	2	0	0	1	1	0	2	0	4	0	4	0	4	0	4	0	3	1	4	0	2	0	3	0	0	0	0
sp|O09044|SNP23_MOUSE;tr|Q9D3L3|Q9D3L3_MOUSE;tr|B0R030|B0R030_MOUSE;tr|B0R029|B0R029_MOUSE;tr|E9Q8A1|E9Q8A1_MOUSE	sp|O09044|SNP23_MOUSE;tr|Q9D3L3|Q9D3L3_MOUSE;tr|B0R030|B0R030_MOUSE	15;15;9;5;5	15;15;9;5;5	15;15;9;5;5	sp|O09044|SNP23_MOUSE Synaptosomal-associated protein 23 OS=Mus musculus OX=10090 GN=Snap23 PE=1 SV=1;tr|Q9D3L3|Q9D3L3_MOUSE Synaptosomal-associated protein OS=Mus musculus OX=10090 GN=Snap23 PE=1 SV=1;tr|B0R030|B0R030_MOUSE Synaptosomal-associated protein	5	15	15	15	0	1	0	2	0	2	0	1	0	2	0	2	0	1	0	2	0	1	0	1	0	2	0	2	0	1	0	2	0	2	0	2	0	2	0	2	0	8	0	7
sp|O09049|REG3G_MOUSE	sp|O09049|REG3G_MOUSE	7	7	6	sp|O09049|REG3G_MOUSE Regenerating islet-derived protein 3-gamma OS=Mus musculus OX=10090 GN=Reg3g PE=1 SV=1	1	7	7	6	0	0	0	0	0	0	0	0	0	0	0	0	0	0	0	0	0	0	0	0	0	0	0	0	0	0	0	0	0	0	0	0	0	0	0	0	0	2	0	2
sp|O09051|GUC2B_MOUSE;tr|A2AA35|A2AA35_MOUSE	sp|O09051|GUC2B_MOUSE;tr|A2AA35|A2AA35_MOUSE	1;1	1;1	1;1	sp|O09051|GUC2B_MOUSE Guanylate cyclase activator 2B OS=Mus musculus OX=10090 GN=Guca2b PE=1 SV=2;tr|A2AA35|A2AA35_MOUSE Guanylate cyclase activator 2B OS=Mus musculus OX=10090 GN=Guca2b PE=1 SV=1	2	1	1	1	0	0	0	0	0	0	0	0	0	0	0	0	0	0	0	0	0	0	0	0	0	0	0	0	0	0	0	0	0	0	0	0	0	0	0	0	0	0	0	0
sp|O09061|PSB1_MOUSE;tr|A0A338P7C0|A0A338P7C0_MOUSE;tr|A0A338P7F1|A0A338P7F1_MOUSE	sp|O09061|PSB1_MOUSE;tr|A0A338P7C0|A0A338P7C0_MOUSE	12;11;3	12;11;3	12;11;3	sp|O09061|PSB1_MOUSE Proteasome subunit beta type-1 OS=Mus musculus OX=10090 GN=Psmb1 PE=1 SV=1;tr|A0A338P7C0|A0A338P7C0_MOUSE Proteasome subunit beta type-1 OS=Mus musculus OX=10090 GN=Psmb1 PE=1 SV=1	3	12	12	12	0	0	0	0	0	0	0	0	0	0	0	0	0	0	0	0	0	0	0	0	0	0	0	0	0	0	0	0	0	0	0	0	0	0	0	0	0	3	0	3
sp|O09106|HDAC1_MOUSE;tr|Q8BQ10|Q8BQ10_MOUSE	sp|O09106|HDAC1_MOUSE;tr|Q8BQ10|Q8BQ10_MOUSE	5;3	2;0	2;0	sp|O09106|HDAC1_MOUSE Histone deacetylase 1 OS=Mus musculus OX=10090 GN=Hdac1 PE=1 SV=1;tr|Q8BQ10|Q8BQ10_MOUSE Histone deacetylase 2 OS=Mus musculus OX=10090 GN=Hdac2 PE=1 SV=1	2	5	2	2	0	0	0	0	0	0	0	0	0	0	0	0	0	0	0	0	0	0	0	0	0	0	0	0	0	0	0	0	0	0	0	0	0	0	0	0	0	2	0	3
sp|O09110|MP2K3_MOUSE;tr|A0A0R4J1Q6|A0A0R4J1Q6_MOUSE	sp|O09110|MP2K3_MOUSE	11;2	11;2	10;2	sp|O09110|MP2K3_MOUSE Dual specificity mitogen-activated protein kinase kinase 3 OS=Mus musculus OX=10090 GN=Map2k3 PE=1 SV=2	2	11	11	10	0	0	0	0	0	0	0	0	0	0	0	0	0	0	0	0	0	0	0	0	0	0	0	0	0	0	0	0	0	0	0	0	0	0	0	0	0	4	0	2
sp|O09111|NDUBB_MOUSE	sp|O09111|NDUBB_MOUSE	7	7	7	sp|O09111|NDUBB_MOUSE NADH dehydrogenase [ubiquinone] 1 beta subcomplex subunit 11, mitochondrial OS=Mus musculus OX=10090 GN=Ndufb11 PE=1 SV=2	1	7	7	7	2	4	2	4	2	3	1	2	1	3	2	3	2	4	2	3	2	4	1	4	2	4	3	4	2	5	1	6	4	5	4	5	3	6	2	5	0	5	0	4
sp|O09117|SYPL1_MOUSE	sp|O09117|SYPL1_MOUSE	4	2	2	sp|O09117|SYPL1_MOUSE Synaptophysin-like protein 1 OS=Mus musculus OX=10090 GN=Sypl1 PE=1 SV=2	1	4	2	2	0	1	0	1	0	1	0	1	0	1	0	1	0	1	0	1	0	1	0	1	0	1	0	1	0	1	0	1	0	1	0	1	0	1	0	1	0	2	0	1
sp|O09131|GSTO1_MOUSE;tr|A0A494BAB1|A0A494BAB1_MOUSE;tr|A0A494B9X6|A0A494B9X6_MOUSE;tr|A0A494BAY2|A0A494BAY2_MOUSE;tr|A0A494BB82|A0A494BB82_MOUSE;sp|Q8K2Q2|GSTO2_MOUSE	sp|O09131|GSTO1_MOUSE;tr|A0A494BAB1|A0A494BAB1_MOUSE	18;14;6;3;3;3	18;14;6;3;3;3	18;14;6;3;3;3	sp|O09131|GSTO1_MOUSE Glutathione S-transferase omega-1 OS=Mus musculus OX=10090 GN=Gsto1 PE=1 SV=2;tr|A0A494BAB1|A0A494BAB1_MOUSE Glutathione S-transferase omega-1 OS=Mus musculus OX=10090 GN=Gsto1 PE=1 SV=1	6	18	18	18	0	0	0	0	0	0	0	0	0	0	0	0	0	0	0	0	0	0	0	0	0	0	0	0	0	0	0	0	0	0	0	0	0	0	0	0	1	9	1	8
sp|O09158|CP3AP_MOUSE;tr|D3Z2W7|D3Z2W7_MOUSE;tr|D6RJM4|D6RJM4_MOUSE;tr|D3YYZ0|D3YYZ0_MOUSE;tr|D3Z707|D3Z707_MOUSE;tr|A0A0G2JE14|A0A0G2JE14_MOUSE	sp|O09158|CP3AP_MOUSE	19;8;6;5;3;1	19;8;6;5;3;1	19;8;6;5;3;1	sp|O09158|CP3AP_MOUSE Cytochrome P450 3A25 OS=Mus musculus OX=10090 GN=Cyp3a25 PE=1 SV=1	6	19	19	19	0	2	0	6	0	5	0	4	0	6	0	6	0	7	0	7	0	4	0	7	0	11	0	8	0	11	0	8	0	8	0	10	0	8	0	11	0	3	0	4
sp|O09159|MA2B1_MOUSE	sp|O09159|MA2B1_MOUSE	33	33	33	sp|O09159|MA2B1_MOUSE Lysosomal alpha-mannosidase OS=Mus musculus OX=10090 GN=Man2b1 PE=1 SV=4	1	33	33	33	7	14	4	18	4	16	5	13	6	16	6	14	8	13	6	16	4	16	7	24	6	25	8	26	8	21	7	24	7	24	9	28	7	24	10	26	5	4	4	3
sp|O09167|RL21_MOUSE	sp|O09167|RL21_MOUSE	21	1	1	sp|O09167|RL21_MOUSE 60S ribosomal protein L21 OS=Mus musculus OX=10090 GN=Rpl21 PE=1 SV=3	1	21	1	1	0	15	0	15	0	15	0	15	0	15	0	15	0	15	0	14	0	13	0	13	0	12	0	13	0	13	0	14	0	12	0	14	0	13	0	14	0	12	0	11
sp|O09172|GSH0_MOUSE;tr|H3BJA3|H3BJA3_MOUSE;tr|A0A0G2JDI4|A0A0G2JDI4_MOUSE;tr|F6VNW5|F6VNW5_MOUSE	sp|O09172|GSH0_MOUSE;tr|H3BJA3|H3BJA3_MOUSE	8;4;3;2	8;4;3;2	8;4;3;2	sp|O09172|GSH0_MOUSE Glutamate--cysteine ligase regulatory subunit OS=Mus musculus OX=10090 GN=Gclm PE=1 SV=1;tr|H3BJA3|H3BJA3_MOUSE Glutamate--cysteine ligase regulatory subunit (Fragment) OS=Mus musculus OX=10090 GN=Gclm PE=1 SV=1	4	8	8	8	0	0	0	0	0	0	0	0	0	0	0	0	0	0	0	0	0	0	0	0	0	0	0	0	0	0	0	0	0	0	0	1	0	0	0	0	2	4	1	4
sp|O09173|HGD_MOUSE;tr|Q05BJ1|Q05BJ1_MOUSE	sp|O09173|HGD_MOUSE;tr|Q05BJ1|Q05BJ1_MOUSE	10;8	10;8	10;8	sp|O09173|HGD_MOUSE Homogentisate 1,2-dioxygenase OS=Mus musculus OX=10090 GN=Hgd PE=1 SV=2;tr|Q05BJ1|Q05BJ1_MOUSE Hgd protein OS=Mus musculus OX=10090 GN=Hgd PE=1 SV=1	2	10	10	10	0	2	0	0	0	1	0	2	0	4	0	1	0	4	0	0	0	2	0	7	0	5	0	8	0	6	0	8	0	8	0	9	0	3	0	5	0	0	0	0
sp|O09174|AMACR_MOUSE	sp|O09174|AMACR_MOUSE	45	45	45	sp|O09174|AMACR_MOUSE Alpha-methylacyl-CoA racemase OS=Mus musculus OX=10090 GN=Amacr PE=1 SV=4	1	45	45	45	0	21	0	24	0	28	0	21	0	29	0	22	0	24	0	19	0	29	0	35	0	38	0	40	0	34	0	36	0	33	0	33	0	29	0	36	0	6	0	1
sp|O35054|CLD4_MOUSE	sp|O35054|CLD4_MOUSE	2	2	2	sp|O35054|CLD4_MOUSE Claudin-4 OS=Mus musculus OX=10090 GN=Cldn4 PE=1 SV=1	1	2	2	2	0	0	0	0	0	0	0	0	0	0	0	0	0	0	0	0	0	0	0	0	0	0	0	0	0	0	0	0	0	0	0	0	0	0	0	0	0	0	0	1
sp|O35071|KIF1C_MOUSE;tr|E9Q9B0|E9Q9B0_MOUSE;tr|Q3V3Y9|Q3V3Y9_MOUSE	sp|O35071|KIF1C_MOUSE;tr|E9Q9B0|E9Q9B0_MOUSE	7;7;3	6;6;2	6;6;2	sp|O35071|KIF1C_MOUSE Kinesin-like protein KIF1C OS=Mus musculus OX=10090 GN=Kif1c PE=1 SV=2;tr|E9Q9B0|E9Q9B0_MOUSE Kinesin-like protein KIF1C OS=Mus musculus OX=10090 GN=Kif1c PE=1 SV=1	3	7	6	6	0	0	0	0	0	0	0	0	0	0	0	0	0	0	0	0	0	0	0	0	0	0	0	0	0	0	0	0	0	0	0	0	0	0	0	0	1	0	1	0
tr|A0A0R4J263|A0A0R4J263_MOUSE;sp|O35083|PLCA_MOUSE;tr|G3UWV6|G3UWV6_MOUSE	tr|A0A0R4J263|A0A0R4J263_MOUSE;sp|O35083|PLCA_MOUSE;tr|G3UWV6|G3UWV6_MOUSE	5;5;3	5;5;3	5;5;3	tr|A0A0R4J263|A0A0R4J263_MOUSE 1-acyl-sn-glycerol-3-phosphate acyltransferase OS=Mus musculus OX=10090 GN=Agpat1 PE=1 SV=1;sp|O35083|PLCA_MOUSE 1-acyl-sn-glycerol-3-phosphate acyltransferase alpha OS=Mus musculus OX=10090 GN=Agpat1 PE=1 SV=1;tr|G3UWV6|G3UW	3	5	5	5	0	0	0	0	0	0	0	0	0	0	0	0	0	0	0	0	0	0	0	0	0	0	0	0	0	0	0	0	0	0	0	0	0	0	0	0	0	2	0	2
tr|E9PWG9|E9PWG9_MOUSE;sp|O35099|M3K5_MOUSE	tr|E9PWG9|E9PWG9_MOUSE;sp|O35099|M3K5_MOUSE	3;3	3;3	3;3	tr|E9PWG9|E9PWG9_MOUSE Mitogen-activated protein kinase kinase kinase 5 OS=Mus musculus OX=10090 GN=Map3k5 PE=1 SV=1;sp|O35099|M3K5_MOUSE Mitogen-activated protein kinase kinase kinase 5 OS=Mus musculus OX=10090 GN=Map3k5 PE=1 SV=3	2	3	3	3	0	0	0	0	0	0	0	0	0	0	0	0	0	0	0	0	0	0	0	0	0	0	0	0	0	0	0	0	0	0	0	0	0	0	0	0	0	0	0	0
sp|O35114|SCRB2_MOUSE	sp|O35114|SCRB2_MOUSE	15	15	15	sp|O35114|SCRB2_MOUSE Lysosome membrane protein 2 OS=Mus musculus OX=10090 GN=Scarb2 PE=1 SV=3	1	15	15	15	10	0	9	0	9	1	8	0	9	0	10	0	10	0	10	0	8	0	11	0	10	1	9	0	10	0	9	0	11	0	11	0	11	0	13	0	10	0	10	0
sp|O35127|C10_MOUSE	sp|O35127|C10_MOUSE	1	1	1	sp|O35127|C10_MOUSE Protein C10 OS=Mus musculus OX=10090 GN=Grcc10 PE=1 SV=1	1	1	1	1	0	0	0	0	0	0	0	0	0	0	0	0	0	0	0	0	0	0	0	0	0	0	0	0	0	0	0	0	0	0	0	0	0	0	0	0	0	1	0	0
sp|O35129|PHB2_MOUSE;tr|F6QPR1|F6QPR1_MOUSE;tr|F6Q8V7|F6Q8V7_MOUSE	sp|O35129|PHB2_MOUSE;tr|F6QPR1|F6QPR1_MOUSE	59;31;14	59;31;14	59;31;14	sp|O35129|PHB2_MOUSE Prohibitin-2 OS=Mus musculus OX=10090 GN=Phb2 PE=1 SV=1;tr|F6QPR1|F6QPR1_MOUSE Prohibitin-2 (Fragment) OS=Mus musculus OX=10090 GN=Phb2 PE=1 SV=1	3	59	59	59	1	32	1	33	1	39	1	35	2	35	1	35	8	35	1	37	0	36	0	43	0	45	0	44	1	45	0	43	1	44	4	46	2	43	0	38	0	28	0	28
tr|A0A0N4SUL6|A0A0N4SUL6_MOUSE;sp|O35130|NEP1_MOUSE	tr|A0A0N4SUL6|A0A0N4SUL6_MOUSE;sp|O35130|NEP1_MOUSE	3;3	3;3	3;3	tr|A0A0N4SUL6|A0A0N4SUL6_MOUSE Ribosomal RNA small subunit methyltransferase NEP1 (Fragment) OS=Mus musculus OX=10090 GN=Emg1 PE=1 SV=1;sp|O35130|NEP1_MOUSE Ribosomal RNA small subunit methyltransferase NEP1 OS=Mus musculus OX=10090 GN=Emg1 PE=1 SV=1	2	3	3	3	0	0	0	0	0	0	0	0	0	0	0	0	0	0	0	0	0	0	0	0	0	0	0	0	0	0	0	0	0	0	0	0	0	0	0	0	0	0	0	0
sp|O35134|RPA1_MOUSE;tr|A0A0U1RPM9|A0A0U1RPM9_MOUSE;tr|A0A0U1RPX8|A0A0U1RPX8_MOUSE	sp|O35134|RPA1_MOUSE	9;3;2	9;3;2	9;3;2	sp|O35134|RPA1_MOUSE DNA-directed RNA polymerase I subunit RPA1 OS=Mus musculus OX=10090 GN=Polr1a PE=1 SV=2	3	9	9	9	0	0	0	0	0	0	0	0	0	0	0	0	0	0	0	0	0	0	0	0	0	0	0	0	0	0	0	0	0	0	0	0	0	0	0	0	1	0	1	0
tr|E9PV44|E9PV44_MOUSE;sp|O35143|ATIF1_MOUSE	tr|E9PV44|E9PV44_MOUSE;sp|O35143|ATIF1_MOUSE	8;8	8;8	8;8	tr|E9PV44|E9PV44_MOUSE ATPase inhibitory factor 1 OS=Mus musculus OX=10090 GN=Atpif1 PE=1 SV=1;sp|O35143|ATIF1_MOUSE ATPase inhibitor, mitochondrial OS=Mus musculus OX=10090 GN=ATP5IF1 PE=1 SV=2	2	8	8	8	0	0	0	0	0	0	0	0	0	0	0	0	0	0	0	0	0	0	0	1	0	1	0	0	0	1	0	1	0	1	0	1	0	1	0	1	0	3	0	2
tr|A0A1B0GR53|A0A1B0GR53_MOUSE;tr|A0A1B0GSF3|A0A1B0GSF3_MOUSE;tr|A0A1B0GS34|A0A1B0GS34_MOUSE;tr|A0A1B0GT05|A0A1B0GT05_MOUSE;sp|O35153|BET1L_MOUSE;tr|A0A1B0GR52|A0A1B0GR52_MOUSE	tr|A0A1B0GR53|A0A1B0GR53_MOUSE;tr|A0A1B0GSF3|A0A1B0GSF3_MOUSE;tr|A0A1B0GS34|A0A1B0GS34_MOUSE;tr|A0A1B0GT05|A0A1B0GT05_MOUSE;sp|O35153|BET1L_MOUSE;tr|A0A1B0GR52|A0A1B0GR52_MOUSE	1;1;1;1;1;1	1;1;1;1;1;1	1;1;1;1;1;1	tr|A0A1B0GR53|A0A1B0GR53_MOUSE BET1-like protein (Fragment) OS=Mus musculus OX=10090 GN=Bet1l PE=4 SV=1;tr|A0A1B0GSF3|A0A1B0GSF3_MOUSE BET1-like protein OS=Mus musculus OX=10090 GN=Bet1l PE=4 SV=1;tr|A0A1B0GS34|A0A1B0GS34_MOUSE BET1-like protein OS=Mus mus	6	1	1	1	0	1	0	1	0	0	0	1	0	1	0	0	1	0	0	1	0	1	0	0	0	0	0	0	0	0	0	0	0	0	0	0	0	0	0	0	0	0	0	0
tr|A2A9I0|A2A9I0_MOUSE;sp|O35166|GOSR2_MOUSE	tr|A2A9I0|A2A9I0_MOUSE;sp|O35166|GOSR2_MOUSE	6;6	6;6	6;6	tr|A2A9I0|A2A9I0_MOUSE Golgi SNAP receptor complex member 2 OS=Mus musculus OX=10090 GN=Gosr2 PE=1 SV=1;sp|O35166|GOSR2_MOUSE Golgi SNAP receptor complex member 2 OS=Mus musculus OX=10090 GN=Gosr2 PE=1 SV=2	2	6	6	6	0	0	0	0	0	0	0	0	0	0	0	0	0	0	0	0	0	0	0	0	0	0	0	0	0	0	0	0	0	0	0	0	0	0	0	0	0	1	0	2
tr|A0A1D5RMK8|A0A1D5RMK8_MOUSE;sp|O35188|X3CL1_MOUSE	tr|A0A1D5RMK8|A0A1D5RMK8_MOUSE;sp|O35188|X3CL1_MOUSE	1;1	1;1	1;1	tr|A0A1D5RMK8|A0A1D5RMK8_MOUSE Fractalkine OS=Mus musculus OX=10090 GN=Cx3cl1 PE=1 SV=1;sp|O35188|X3CL1_MOUSE Fractalkine OS=Mus musculus OX=10090 GN=Cx3cl1 PE=1 SV=3	2	1	1	1	0	0	0	0	0	0	0	0	0	0	0	0	0	0	0	0	0	0	0	0	0	0	0	0	0	0	0	0	0	0	0	0	0	0	0	0	1	0	1	0
tr|A2AJY7|A2AJY7_MOUSE;tr|A2AJY5|A2AJY5_MOUSE;tr|A2AJY2|A2AJY2_MOUSE;sp|O35206|COFA1_MOUSE	tr|A2AJY7|A2AJY7_MOUSE;tr|A2AJY5|A2AJY5_MOUSE;tr|A2AJY2|A2AJY2_MOUSE;sp|O35206|COFA1_MOUSE	4;4;4;4	4;4;4;4	4;4;4;4	tr|A2AJY7|A2AJY7_MOUSE Collagen alpha-1(XV) chain OS=Mus musculus OX=10090 GN=Col15a1 PE=1 SV=1;tr|A2AJY5|A2AJY5_MOUSE Collagen alpha-1(XV) chain OS=Mus musculus OX=10090 GN=Col15a1 PE=1 SV=1;tr|A2AJY2|A2AJY2_MOUSE Collagen alpha-1(XV) chain OS=Mus musculu	4	4	4	4	0	0	0	0	0	0	0	0	0	0	0	0	0	0	0	0	0	0	0	0	0	0	0	0	0	0	0	0	0	0	0	0	0	0	0	0	0	0	0	0
sp|O35215|DOPD_MOUSE;tr|G3UZN1|G3UZN1_MOUSE	sp|O35215|DOPD_MOUSE	7;3	3;0	3;0	sp|O35215|DOPD_MOUSE D-dopachrome decarboxylase OS=Mus musculus OX=10090 GN=Ddt PE=1 SV=3	2	7	3	3	0	2	0	0	0	1	0	2	0	2	0	2	0	3	0	1	0	0	0	3	0	2	0	3	0	4	0	4	0	4	0	4	0	2	1	3	0	0	0	0
sp|O35218|CPSF2_MOUSE	sp|O35218|CPSF2_MOUSE	8	8	8	sp|O35218|CPSF2_MOUSE Cleavage and polyadenylation specificity factor subunit 2 OS=Mus musculus OX=10090 GN=Cpsf2 PE=1 SV=1	1	8	8	8	0	0	0	0	0	0	0	0	0	0	0	0	0	0	0	0	0	0	0	1	0	0	0	0	0	0	0	0	0	0	0	1	0	1	0	0	0	0	2	0
sp|O35226|PSMD4_MOUSE	sp|O35226|PSMD4_MOUSE	3	3	2	sp|O35226|PSMD4_MOUSE 26S proteasome non-ATPase regulatory subunit 4 OS=Mus musculus OX=10090 GN=Psmd4 PE=1 SV=1	1	3	3	2	0	0	0	0	0	0	0	0	0	0	0	0	0	0	0	0	0	0	0	0	0	0	0	0	0	0	0	0	0	0	0	0	0	0	0	0	0	2	0	2
sp|O35245|PKD2_MOUSE	sp|O35245|PKD2_MOUSE	2	2	2	sp|O35245|PKD2_MOUSE Polycystin-2 OS=Mus musculus OX=10090 GN=Pkd2 PE=1 SV=2	1	2	2	2	1	0	1	0	1	0	1	0	1	0	0	0	1	0	1	0	0	0	0	0	0	0	0	0	0	0	0	0	0	0	0	0	0	0	0	0	0	1	0	1
tr|A2AAN0|A2AAN0_MOUSE;sp|O35250|EXOC7_MOUSE;tr|A2AAN3|A2AAN3_MOUSE;tr|A2AAN4|A2AAN4_MOUSE	tr|A2AAN0|A2AAN0_MOUSE;sp|O35250|EXOC7_MOUSE	20;20;7;2	20;20;7;2	20;20;7;2	tr|A2AAN0|A2AAN0_MOUSE Exocyst complex component 7 OS=Mus musculus OX=10090 GN=Exoc7 PE=1 SV=1;sp|O35250|EXOC7_MOUSE Exocyst complex component 7 OS=Mus musculus OX=10090 GN=Exoc7 PE=1 SV=2	4	20	20	20	0	0	0	0	0	0	0	0	0	0	0	0	0	0	0	0	0	0	0	0	0	0	0	0	0	0	0	0	0	0	0	0	0	0	0	0	5	0	6	0
sp|O35286|DHX15_MOUSE;tr|Q497W9|Q497W9_MOUSE;tr|A0A0G2JG10|A0A0G2JG10_MOUSE;tr|A0A0G2JGQ5|A0A0G2JGQ5_MOUSE	sp|O35286|DHX15_MOUSE;tr|Q497W9|Q497W9_MOUSE;tr|A0A0G2JG10|A0A0G2JG10_MOUSE	39;37;30;8	39;37;30;8	38;36;29;8	sp|O35286|DHX15_MOUSE Pre-mRNA-splicing factor ATP-dependent RNA helicase DHX15 OS=Mus musculus OX=10090 GN=Dhx15 PE=1 SV=2;tr|Q497W9|Q497W9_MOUSE DEAH (Asp-Glu-Ala-His) box polypeptide 15 OS=Mus musculus OX=10090 GN=Dhx15 PE=1 SV=1;tr|A0A0G2JG10|A0A0G2JG1	4	39	39	38	0	0	0	0	0	0	0	0	0	0	0	0	0	0	0	0	0	0	0	0	0	0	0	0	0	0	0	0	0	0	0	0	0	0	0	0	21	0	22	2
sp|O35290|ECP3_MOUSE;sp|P97426|ECP1_MOUSE	sp|O35290|ECP3_MOUSE	3;1	3;1	3;1	sp|O35290|ECP3_MOUSE Eosinophil cationic-type ribonuclease 3 OS=Mus musculus OX=10090 GN=Ear3 PE=1 SV=1	2	3	3	3	0	0	0	0	0	0	0	0	0	0	0	0	0	0	0	0	0	1	0	2	0	2	0	3	0	1	0	1	0	1	0	1	0	2	0	3	0	0	0	0
sp|O35295|PURB_MOUSE;sp|Q8R4E6|PURG_MOUSE	sp|O35295|PURB_MOUSE	14;2	14;2	11;2	sp|O35295|PURB_MOUSE Transcriptional activator protein Pur-beta OS=Mus musculus OX=10090 GN=Purb PE=1 SV=3	2	14	14	11	0	2	0	1	0	1	0	1	0	2	0	2	0	1	0	2	0	1	0	1	0	1	0	1	0	1	0	1	0	1	0	1	0	1	0	2	0	6	0	9
sp|O35309|NMI_MOUSE	sp|O35309|NMI_MOUSE	3	3	3	sp|O35309|NMI_MOUSE N-myc-interactor OS=Mus musculus OX=10090 GN=Nmi PE=1 SV=1	1	3	3	3	0	0	0	0	0	0	0	0	0	0	0	0	0	0	0	0	0	0	0	0	0	0	0	0	0	0	0	0	0	0	0	0	0	0	0	0	0	0	0	2
sp|O35316|SC6A6_MOUSE;tr|A0A0U1RQA5|A0A0U1RQA5_MOUSE;tr|A0A0U1RP20|A0A0U1RP20_MOUSE;tr|A0A0U1RQA0|A0A0U1RQA0_MOUSE	sp|O35316|SC6A6_MOUSE	5;2;2;2	4;1;1;1	4;1;1;1	sp|O35316|SC6A6_MOUSE Sodium- and chloride-dependent taurine transporter OS=Mus musculus OX=10090 GN=Slc6a6 PE=1 SV=2	4	5	4	4	1	0	1	0	1	0	1	0	1	0	1	0	1	0	0	0	1	0	0	0	0	0	0	0	0	0	0	0	0	0	0	0	0	0	0	0	2	0	2	0
sp|O35326|SRSF5_MOUSE;tr|Q9D8S5|Q9D8S5_MOUSE;tr|S4R2G3|S4R2G3_MOUSE;sp|Q8VE97|SRSF4_MOUSE;tr|Q542V3|Q542V3_MOUSE	sp|O35326|SRSF5_MOUSE;tr|Q9D8S5|Q9D8S5_MOUSE	4;4;1;1;1	3;3;1;0;0	3;3;1;0;0	sp|O35326|SRSF5_MOUSE Serine/arginine-rich splicing factor 5 OS=Mus musculus OX=10090 GN=Srsf5 PE=1 SV=2;tr|Q9D8S5|Q9D8S5_MOUSE MCG7614, isoform CRA_c OS=Mus musculus OX=10090 GN=Srsf5 PE=1 SV=1	5	4	3	3	0	1	0	1	0	0	0	0	0	1	0	1	0	0	0	0	0	1	0	0	0	0	0	0	0	0	0	0	0	0	0	0	0	0	0	0	0	0	0	1
sp|O35343|IMA3_MOUSE;tr|A0A0B4J1E7|A0A0B4J1E7_MOUSE;tr|D3YTN1|D3YTN1_MOUSE	sp|O35343|IMA3_MOUSE;tr|A0A0B4J1E7|A0A0B4J1E7_MOUSE;tr|D3YTN1|D3YTN1_MOUSE	8;7;4	5;4;2	5;4;2	sp|O35343|IMA3_MOUSE Importin subunit alpha-3 OS=Mus musculus OX=10090 GN=Kpna4 PE=1 SV=1;tr|A0A0B4J1E7|A0A0B4J1E7_MOUSE Importin subunit alpha-3 OS=Mus musculus OX=10090 GN=Kpna4 PE=1 SV=1;tr|D3YTN1|D3YTN1_MOUSE Importin subunit alpha-3 (Fragment) OS=Mus	3	8	5	5	0	0	0	0	0	0	0	0	0	0	0	0	0	0	0	0	0	0	0	0	0	0	0	0	0	0	0	0	0	0	0	0	0	0	0	0	0	4	0	4
sp|O35344|IMA4_MOUSE	sp|O35344|IMA4_MOUSE	8	8	5	sp|O35344|IMA4_MOUSE Importin subunit alpha-4 OS=Mus musculus OX=10090 GN=Kpna3 PE=1 SV=1	1	8	8	5	0	0	0	0	0	0	0	0	0	0	0	0	0	0	0	0	0	0	0	0	0	0	0	0	0	0	0	0	0	0	0	0	0	0	0	0	0	4	0	5
sp|O35345|IMA7_MOUSE;tr|Q4FJZ2|Q4FJZ2_MOUSE	sp|O35345|IMA7_MOUSE;tr|Q4FJZ2|Q4FJZ2_MOUSE	3;2	3;2	2;1	sp|O35345|IMA7_MOUSE Importin subunit alpha-7 OS=Mus musculus OX=10090 GN=Kpna6 PE=1 SV=2;tr|Q4FJZ2|Q4FJZ2_MOUSE Importin subunit alpha OS=Mus musculus OX=10090 GN=Kpna6 PE=1 SV=1	2	3	3	2	0	0	0	0	0	0	0	0	0	0	0	0	0	0	0	0	0	0	0	0	0	0	0	0	0	0	0	0	0	0	0	0	0	0	0	0	0	2	0	1
sp|O35350|CAN1_MOUSE;tr|A0A494BBB0|A0A494BBB0_MOUSE;tr|A0A494BAS0|A0A494BAS0_MOUSE;tr|A0A494BAC4|A0A494BAC4_MOUSE	sp|O35350|CAN1_MOUSE;tr|A0A494BBB0|A0A494BBB0_MOUSE	40;38;5;2	40;38;5;2	40;38;5;2	sp|O35350|CAN1_MOUSE Calpain-1 catalytic subunit OS=Mus musculus OX=10090 GN=Capn1 PE=1 SV=1;tr|A0A494BBB0|A0A494BBB0_MOUSE Calpain-1 catalytic subunit (Fragment) OS=Mus musculus OX=10090 GN=Capn1 PE=1 SV=1	4	40	40	40	0	1	0	0	0	0	0	1	0	1	0	1	0	1	0	1	0	1	0	0	0	0	0	0	0	0	0	0	0	0	0	0	0	0	0	0	25	1	23	1
sp|O35379|MRP1_MOUSE;tr|E9Q1I5|E9Q1I5_MOUSE;tr|D3YYJ6|D3YYJ6_MOUSE	sp|O35379|MRP1_MOUSE	23;7;1	22;7;1	22;7;1	sp|O35379|MRP1_MOUSE Multidrug resistance-associated protein 1 OS=Mus musculus OX=10090 GN=Abcc1 PE=1 SV=1	3	23	22	22	1	0	0	0	0	0	0	0	0	0	1	0	0	0	0	0	1	0	1	1	0	0	1	0	0	0	0	0	0	0	1	0	0	0	0	0	4	0	5	0
tr|F6UFG6|F6UFG6_MOUSE;tr|D3YYE1|D3YYE1_MOUSE;tr|D3Z7M9|D3Z7M9_MOUSE;sp|O35381|AN32A_MOUSE	tr|F6UFG6|F6UFG6_MOUSE;tr|D3YYE1|D3YYE1_MOUSE;tr|D3Z7M9|D3Z7M9_MOUSE;sp|O35381|AN32A_MOUSE	4;4;4;4	4;4;4;4	4;4;4;4	tr|F6UFG6|F6UFG6_MOUSE Acidic leucine-rich nuclear phosphoprotein 32 family member A (Fragment) OS=Mus musculus OX=10090 GN=Anp32a PE=1 SV=1;tr|D3YYE1|D3YYE1_MOUSE Acidic leucine-rich nuclear phosphoprotein 32 family member A (Fragment) OS=Mus musculus OX=	4	4	4	4	0	0	0	0	0	0	0	0	0	0	0	0	0	0	0	0	0	0	0	0	0	0	0	0	0	0	0	0	0	0	0	0	0	0	0	0	0	0	0	0
sp|O35382|EXOC4_MOUSE;tr|Q8C391|Q8C391_MOUSE;tr|Q9CXE1|Q9CXE1_MOUSE	sp|O35382|EXOC4_MOUSE;tr|Q8C391|Q8C391_MOUSE;tr|Q9CXE1|Q9CXE1_MOUSE	24;15;13	24;15;13	24;15;13	sp|O35382|EXOC4_MOUSE Exocyst complex component 4 OS=Mus musculus OX=10090 GN=Exoc4 PE=1 SV=2;tr|Q8C391|Q8C391_MOUSE Exocyst complex component 4 OS=Mus musculus OX=10090 GN=Exoc4 PE=1 SV=1;tr|Q9CXE1|Q9CXE1_MOUSE Exocyst complex component 4 OS=Mus musculus	3	24	24	24	0	0	0	0	0	0	0	0	0	0	0	0	0	0	0	0	0	0	0	0	0	0	0	0	0	0	0	0	0	0	0	0	0	0	0	0	12	0	12	0
sp|O35386|PAHX_MOUSE	sp|O35386|PAHX_MOUSE	29	29	29	sp|O35386|PAHX_MOUSE Phytanoyl-CoA dioxygenase, peroxisomal OS=Mus musculus OX=10090 GN=Phyh PE=1 SV=1	1	29	29	29	0	18	0	21	0	21	0	20	0	21	0	22	0	21	0	20	0	19	0	24	0	28	0	27	0	26	0	26	0	28	0	25	0	27	0	25	0	4	0	0
tr|A0A0G2JDP0|A0A0G2JDP0_MOUSE;sp|O35387|HAX1_MOUSE;tr|A0A0G2JEE6|A0A0G2JEE6_MOUSE;tr|A0A0G2JE46|A0A0G2JE46_MOUSE;tr|A0A0G2JFF9|A0A0G2JFF9_MOUSE;tr|A0A0G2JFE1|A0A0G2JFE1_MOUSE;tr|A0A0G2JGR0|A0A0G2JGR0_MOUSE	tr|A0A0G2JDP0|A0A0G2JDP0_MOUSE;sp|O35387|HAX1_MOUSE;tr|A0A0G2JEE6|A0A0G2JEE6_MOUSE;tr|A0A0G2JE46|A0A0G2JE46_MOUSE;tr|A0A0G2JFF9|A0A0G2JFF9_MOUSE	10;10;8;8;8;3;2	10;10;8;8;8;3;2	10;10;8;8;8;3;2	tr|A0A0G2JDP0|A0A0G2JDP0_MOUSE HCLS1-associated protein X-1 OS=Mus musculus OX=10090 GN=Hax1 PE=1 SV=1;sp|O35387|HAX1_MOUSE HCLS1-associated protein X-1 OS=Mus musculus OX=10090 GN=Hax1 PE=1 SV=1;tr|A0A0G2JEE6|A0A0G2JEE6_MOUSE HCLS1-associated protein X-1	7	10	10	10	0	3	0	5	0	4	0	5	0	4	0	3	0	4	0	5	0	4	0	6	0	8	0	6	0	8	0	6	0	6	1	8	0	8	0	7	0	1	0	1
sp|O35400|ST2B1_MOUSE;tr|A0A1B0GR49|A0A1B0GR49_MOUSE;tr|A0A1B0GST5|A0A1B0GST5_MOUSE;tr|A0A1B0GRK8|A0A1B0GRK8_MOUSE	sp|O35400|ST2B1_MOUSE;tr|A0A1B0GR49|A0A1B0GR49_MOUSE;tr|A0A1B0GST5|A0A1B0GST5_MOUSE;tr|A0A1B0GRK8|A0A1B0GRK8_MOUSE	3;3;3;2	3;3;3;2	3;3;3;2	sp|O35400|ST2B1_MOUSE Sulfotransferase 2B1 OS=Mus musculus OX=10090 GN=Sult2b1 PE=1 SV=2;tr|A0A1B0GR49|A0A1B0GR49_MOUSE Sulfotransferase OS=Mus musculus OX=10090 GN=Sult2b1 PE=1 SV=1;tr|A0A1B0GST5|A0A1B0GST5_MOUSE Sulfotransferase OS=Mus musculus OX=10090	4	3	3	3	0	0	0	0	0	0	0	0	0	0	0	0	0	0	0	0	0	0	0	0	0	0	0	0	0	0	0	0	0	0	0	0	0	0	0	0	0	0	0	1
tr|Q059N0|Q059N0_MOUSE;sp|O35403|ST3A1_MOUSE	tr|Q059N0|Q059N0_MOUSE;sp|O35403|ST3A1_MOUSE	4;4	4;4	4;4	tr|Q059N0|Q059N0_MOUSE Sulfotransferase OS=Mus musculus OX=10090 GN=Sult3a1 PE=1 SV=1;sp|O35403|ST3A1_MOUSE Amine sulfotransferase OS=Mus musculus OX=10090 GN=Sult3a1 PE=2 SV=1	2	4	4	4	0	1	0	1	0	1	0	1	0	1	0	1	0	1	0	1	0	0	0	3	0	2	0	2	0	2	0	3	0	3	0	3	0	2	0	2	0	0	0	0
sp|O35405|PLD3_MOUSE	sp|O35405|PLD3_MOUSE	11	11	11	sp|O35405|PLD3_MOUSE Phospholipase D3 OS=Mus musculus OX=10090 GN=Pld3 PE=1 SV=1	1	11	11	11	2	3	0	4	0	3	0	1	1	4	0	4	2	4	0	4	0	2	1	7	1	8	2	7	1	5	1	9	1	7	3	6	1	5	0	8	0	0	0	0
sp|O35423|SPYA_MOUSE	sp|O35423|SPYA_MOUSE	33	33	33	sp|O35423|SPYA_MOUSE Serine--pyruvate aminotransferase, mitochondrial OS=Mus musculus OX=10090 GN=Agxt PE=1 SV=3	1	33	33	33	1	19	0	20	1	19	0	21	0	20	1	21	3	21	1	21	1	22	0	28	0	29	0	28	1	31	0	28	1	32	3	25	2	27	0	30	0	0	0	0
sp|O35435|PYRD_MOUSE;tr|E9Q1V3|E9Q1V3_MOUSE;tr|F6TCT7|F6TCT7_MOUSE;tr|D3YZY5|D3YZY5_MOUSE;tr|F6ZQJ5|F6ZQJ5_MOUSE	sp|O35435|PYRD_MOUSE;tr|E9Q1V3|E9Q1V3_MOUSE	25;17;9;7;4	25;17;9;7;4	25;17;9;7;4	sp|O35435|PYRD_MOUSE Dihydroorotate dehydrogenase (quinone), mitochondrial OS=Mus musculus OX=10090 GN=Dhodh PE=1 SV=2;tr|E9Q1V3|E9Q1V3_MOUSE Dihydroorotate dehydrogenase (quinone), mitochondrial OS=Mus musculus OX=10090 GN=Dhodh PE=1 SV=1	5	25	25	25	0	3	0	2	0	2	0	4	0	5	0	2	0	3	0	2	0	2	0	9	0	7	0	8	0	10	0	11	0	11	1	10	0	8	0	11	0	16	0	19
sp|O35445|RNF5_MOUSE	sp|O35445|RNF5_MOUSE	5	5	5	sp|O35445|RNF5_MOUSE E3 ubiquitin-protein ligase RNF5 OS=Mus musculus OX=10090 GN=Rnf5 PE=1 SV=1	1	5	5	5	0	1	0	2	0	1	0	2	0	1	0	2	0	0	0	0	0	0	0	0	0	0	0	0	0	0	0	0	0	0	0	0	0	0	0	0	0	2	0	1
tr|F6SPQ1|F6SPQ1_MOUSE;sp|O35448|PPT2_MOUSE;tr|E9Q0T0|E9Q0T0_MOUSE;tr|G5E8W7|G5E8W7_MOUSE;tr|E9PVM9|E9PVM9_MOUSE	tr|F6SPQ1|F6SPQ1_MOUSE;sp|O35448|PPT2_MOUSE;tr|E9Q0T0|E9Q0T0_MOUSE;tr|G5E8W7|G5E8W7_MOUSE	3;3;2;2;1	3;3;2;2;1	3;3;2;2;1	tr|F6SPQ1|F6SPQ1_MOUSE Lysosomal thioesterase PPT2 (Fragment) OS=Mus musculus OX=10090 GN=Ppt2 PE=1 SV=1;sp|O35448|PPT2_MOUSE Lysosomal thioesterase PPT2 OS=Mus musculus OX=10090 GN=Ppt2 PE=1 SV=1;tr|E9Q0T0|E9Q0T0_MOUSE Lysosomal thioesterase PPT2 (Fragmen	5	3	3	3	0	0	0	0	0	0	0	1	0	0	0	0	0	1	0	0	0	0	0	3	0	1	0	2	0	2	0	2	0	2	0	2	0	2	0	3	0	0	0	0
tr|G3UWE8|G3UWE8_MOUSE;sp|O35453|HEPS_MOUSE;tr|E9Q5P0|E9Q5P0_MOUSE;tr|F6W6S4|F6W6S4_MOUSE;tr|F7C9T6|F7C9T6_MOUSE;tr|A0A0U1RNM3|A0A0U1RNM3_MOUSE	tr|G3UWE8|G3UWE8_MOUSE;sp|O35453|HEPS_MOUSE;tr|E9Q5P0|E9Q5P0_MOUSE	5;5;5;2;1;1	5;5;5;2;1;1	5;5;5;2;1;1	tr|G3UWE8|G3UWE8_MOUSE Hepsin, isoform CRA_c OS=Mus musculus OX=10090 GN=Hpn PE=1 SV=1;sp|O35453|HEPS_MOUSE Serine protease hepsin OS=Mus musculus OX=10090 GN=Hpn PE=1 SV=3;tr|E9Q5P0|E9Q5P0_MOUSE Serine protease hepsin OS=Mus musculus OX=10090 GN=Hpn PE=1	6	5	5	5	0	0	0	0	0	0	0	0	0	0	0	0	0	1	0	1	0	1	0	1	0	3	0	2	0	2	0	0	0	2	0	4	0	4	0	2	0	0	0	0
sp|O35459|ECH1_MOUSE;tr|F7B227|F7B227_MOUSE	sp|O35459|ECH1_MOUSE	31;14	31;14	31;14	sp|O35459|ECH1_MOUSE Delta(3,5)-Delta(2,4)-dienoyl-CoA isomerase, mitochondrial OS=Mus musculus OX=10090 GN=Ech1 PE=1 SV=1	2	31	31	31	0	22	0	21	0	22	0	21	0	24	0	20	1	22	1	24	0	23	1	27	0	28	0	28	0	28	0	30	0	28	2	25	1	25	0	27	0	10	0	10
sp|O35465|FKBP8_MOUSE;tr|F6WP10|F6WP10_MOUSE;tr|D3Z597|D3Z597_MOUSE	sp|O35465|FKBP8_MOUSE	15;2;1	15;2;1	15;2;1	sp|O35465|FKBP8_MOUSE Peptidyl-prolyl cis-trans isomerase FKBP8 OS=Mus musculus OX=10090 GN=Fkbp8 PE=1 SV=2	3	15	15	15	0	6	0	6	0	6	0	6	0	6	0	7	0	6	0	5	0	4	0	11	0	11	0	11	0	7	0	7	0	8	1	8	1	11	0	11	2	8	1	8
sp|O35488|S27A2_MOUSE;tr|A2ANX6|A2ANX6_MOUSE	sp|O35488|S27A2_MOUSE;tr|A2ANX6|A2ANX6_MOUSE	79;64	79;64	79;64	sp|O35488|S27A2_MOUSE Very long-chain acyl-CoA synthetase OS=Mus musculus OX=10090 GN=Slc27a2 PE=1 SV=2;tr|A2ANX6|A2ANX6_MOUSE Very long-chain acyl-CoA synthetase OS=Mus musculus OX=10090 GN=Slc27a2 PE=1 SV=2	2	79	79	79	53	3	51	5	48	7	51	4	52	5	56	3	53	4	50	3	42	4	67	6	63	9	66	10	66	6	63	5	69	8	61	5	63	5	64	7	9	0	9	2
sp|O35490|BHMT1_MOUSE	sp|O35490|BHMT1_MOUSE	45	45	38	sp|O35490|BHMT1_MOUSE Betaine--homocysteine S-methyltransferase 1 OS=Mus musculus OX=10090 GN=Bhmt PE=1 SV=1	1	45	45	38	0	29	0	22	1	28	1	32	3	32	1	31	3	33	2	26	0	27	0	33	1	31	2	32	2	37	2	40	5	40	4	42	2	32	1	36	1	0	0	0
sp|O35492|CLK3_MOUSE	sp|O35492|CLK3_MOUSE	2	2	2	sp|O35492|CLK3_MOUSE Dual specificity protein kinase CLK3 OS=Mus musculus OX=10090 GN=Clk3 PE=1 SV=2	1	2	2	2	0	0	0	0	0	0	0	0	0	0	0	0	0	0	0	0	0	0	0	0	0	0	0	0	0	0	0	0	0	0	0	0	0	0	0	0	0	0	0	0
tr|J3QJV7|J3QJV7_MOUSE;sp|O35551|RABE1_MOUSE	tr|J3QJV7|J3QJV7_MOUSE;sp|O35551|RABE1_MOUSE	2;2	2;2	2;2	tr|J3QJV7|J3QJV7_MOUSE Rab GTPase-binding effector protein 1 OS=Mus musculus OX=10090 GN=Rabep1 PE=1 SV=1;sp|O35551|RABE1_MOUSE Rab GTPase-binding effector protein 1 OS=Mus musculus OX=10090 GN=Rabep1 PE=1 SV=2	2	2	2	2	0	0	0	0	0	0	0	0	0	0	0	0	0	0	0	0	0	0	0	1	0	0	0	1	0	0	0	1	0	1	0	0	0	0	0	1	0	0	0	0
sp|O35593|PSDE_MOUSE	sp|O35593|PSDE_MOUSE	11	11	11	sp|O35593|PSDE_MOUSE 26S proteasome non-ATPase regulatory subunit 14 OS=Mus musculus OX=10090 GN=Psmd14 PE=1 SV=2	1	11	11	11	0	0	0	0	0	0	0	0	0	0	0	0	0	0	0	0	0	0	0	0	0	0	0	0	0	0	0	0	0	0	0	0	0	0	0	0	0	7	0	8
sp|O35598|ADA10_MOUSE;tr|E9PYF2|E9PYF2_MOUSE;tr|D3Z1E6|D3Z1E6_MOUSE	sp|O35598|ADA10_MOUSE;tr|E9PYF2|E9PYF2_MOUSE	20;13;6	20;13;6	20;13;6	sp|O35598|ADA10_MOUSE Disintegrin and metalloproteinase domain-containing protein 10 OS=Mus musculus OX=10090 GN=Adam10 PE=1 SV=2;tr|E9PYF2|E9PYF2_MOUSE Disintegrin and metalloproteinase domain-containing protein 10 OS=Mus musculus OX=10090 GN=Adam10 PE=1	3	20	20	20	1	0	0	0	1	0	0	0	0	0	0	0	0	0	0	0	1	0	0	0	0	0	0	0	0	0	0	0	0	0	0	0	0	0	0	0	12	1	6	2
sp|O35604|NPC1_MOUSE	sp|O35604|NPC1_MOUSE	13	13	13	sp|O35604|NPC1_MOUSE NPC intracellular cholesterol transporter 1 OS=Mus musculus OX=10090 GN=Npc1 PE=1 SV=2	1	13	13	13	9	0	7	0	10	0	8	0	9	0	10	0	7	0	8	0	8	0	12	0	8	0	11	0	11	0	9	0	12	0	12	0	9	0	9	0	2	0	1	0
tr|E9Q855|E9Q855_MOUSE;sp|O35609|SCAM3_MOUSE;tr|Q3UXS0|Q3UXS0_MOUSE	tr|E9Q855|E9Q855_MOUSE;sp|O35609|SCAM3_MOUSE;tr|Q3UXS0|Q3UXS0_MOUSE	8;8;7	8;8;7	8;8;7	tr|E9Q855|E9Q855_MOUSE Secretory carrier-associated membrane protein OS=Mus musculus OX=10090 GN=Scamp3 PE=1 SV=1;sp|O35609|SCAM3_MOUSE Secretory carrier-associated membrane protein 3 OS=Mus musculus OX=10090 GN=Scamp3 PE=1 SV=3;tr|Q3UXS0|Q3UXS0_MOUSE Secr	3	8	8	8	2	0	0	0	1	0	1	0	1	0	1	0	1	0	0	0	1	0	2	1	2	2	1	1	1	1	1	1	3	1	1	0	2	0	3	1	0	4	0	5
sp|O35615|FOG1_MOUSE	sp|O35615|FOG1_MOUSE	2	2	2	sp|O35615|FOG1_MOUSE Zinc finger protein ZFPM1 OS=Mus musculus OX=10090 GN=Zfpm1 PE=1 SV=1	1	2	2	2	0	0	0	0	0	0	0	0	0	0	0	0	0	0	0	0	0	0	0	0	0	0	0	0	0	0	0	0	0	0	0	0	0	0	0	0	0	0	0	0
tr|Q9D6D9|Q9D6D9_MOUSE;tr|A0A2R8W6J8|A0A2R8W6J8_MOUSE;sp|O35621|PMM1_MOUSE;tr|Q91W01|Q91W01_MOUSE	tr|Q9D6D9|Q9D6D9_MOUSE;tr|A0A2R8W6J8|A0A2R8W6J8_MOUSE;sp|O35621|PMM1_MOUSE;tr|Q91W01|Q91W01_MOUSE	3;3;3;2	1;1;1;0	1;1;1;0	tr|Q9D6D9|Q9D6D9_MOUSE Phosphomannomutase OS=Mus musculus OX=10090 GN=Pmm1 PE=1 SV=1;tr|A0A2R8W6J8|A0A2R8W6J8_MOUSE Phosphomannomutase (Fragment) OS=Mus musculus OX=10090 GN=Pmm1 PE=1 SV=1;sp|O35621|PMM1_MOUSE Phosphomannomutase 1 OS=Mus musculus OX=10090	4	3	1	1	0	0	0	0	0	0	0	0	0	0	0	0	0	0	0	0	0	0	1	0	1	0	0	0	0	0	1	0	0	0	0	0	1	0	1	0	0	2	0	2
sp|O35623|BET1_MOUSE	sp|O35623|BET1_MOUSE	3	3	3	sp|O35623|BET1_MOUSE BET1 homolog OS=Mus musculus OX=10090 GN=Bet1 PE=1 SV=1	1	3	3	3	0	1	0	1	0	1	0	1	0	1	0	0	0	1	0	0	0	0	0	1	0	1	0	1	0	1	0	1	0	1	0	1	0	1	0	1	0	2	0	2
sp|O35632|HYAL2_MOUSE	sp|O35632|HYAL2_MOUSE	1	1	1	sp|O35632|HYAL2_MOUSE Hyaluronidase-2 OS=Mus musculus OX=10090 GN=Hyal2 PE=1 SV=2	1	1	1	1	0	0	0	0	0	0	0	0	0	0	0	0	0	0	0	0	0	0	0	0	0	0	0	0	0	0	0	0	0	0	0	0	0	0	0	0	0	0	0	1
sp|O35638|STAG2_MOUSE;tr|A2AFF6|A2AFF6_MOUSE;tr|D6REF2|D6REF2_MOUSE;tr|D6RHQ7|D6RHQ7_MOUSE	sp|O35638|STAG2_MOUSE;tr|A2AFF6|A2AFF6_MOUSE	10;10;2;1	10;10;2;1	8;8;0;0	sp|O35638|STAG2_MOUSE Cohesin subunit SA-2 OS=Mus musculus OX=10090 GN=Stag2 PE=1 SV=3;tr|A2AFF6|A2AFF6_MOUSE Cohesin subunit SA-2 OS=Mus musculus OX=10090 GN=Stag2 PE=1 SV=1	4	10	10	8	0	0	0	0	0	0	0	0	0	0	0	0	0	0	0	0	0	0	0	0	0	0	0	0	0	0	0	0	0	0	0	0	0	0	0	0	4	0	5	0
sp|O35639|ANXA3_MOUSE;tr|A0A0G2JGL7|A0A0G2JGL7_MOUSE;tr|Q3TET3|Q3TET3_MOUSE	sp|O35639|ANXA3_MOUSE;tr|A0A0G2JGL7|A0A0G2JGL7_MOUSE;tr|Q3TET3|Q3TET3_MOUSE	2;1;1	2;1;1	2;1;1	sp|O35639|ANXA3_MOUSE Annexin A3 OS=Mus musculus OX=10090 GN=Anxa3 PE=1 SV=4;tr|A0A0G2JGL7|A0A0G2JGL7_MOUSE Annexin A3 (Fragment) OS=Mus musculus OX=10090 GN=Anxa3 PE=1 SV=1;tr|Q3TET3|Q3TET3_MOUSE Annexin OS=Mus musculus OX=10090 GN=Anxa3 PE=1 SV=1	3	2	2	2	0	0	0	0	0	0	0	0	0	0	0	0	0	0	0	0	0	0	0	0	0	0	0	0	0	0	0	0	0	0	0	0	0	0	0	0	0	0	0	0
tr|Q5SVG5|Q5SVG5_MOUSE;tr|Q5SVG4|Q5SVG4_MOUSE;sp|O35643|AP1B1_MOUSE	tr|Q5SVG5|Q5SVG5_MOUSE;tr|Q5SVG4|Q5SVG4_MOUSE;sp|O35643|AP1B1_MOUSE	57;57;57	32;32;32	32;32;32	tr|Q5SVG5|Q5SVG5_MOUSE AP complex subunit beta OS=Mus musculus OX=10090 GN=Ap1b1 PE=1 SV=1;tr|Q5SVG4|Q5SVG4_MOUSE AP complex subunit beta OS=Mus musculus OX=10090 GN=Ap1b1 PE=1 SV=1;sp|O35643|AP1B1_MOUSE AP-1 complex subunit beta-1 OS=Mus musculus OX=10090	3	57	32	32	9	0	9	0	9	0	7	0	10	0	11	0	10	0	10	1	4	1	15	0	15	2	10	0	14	0	14	0	18	1	17	0	15	0	13	1	29	0	28	1
sp|O35654|DPOD2_MOUSE;tr|A8Y5G7|A8Y5G7_MOUSE	sp|O35654|DPOD2_MOUSE;tr|A8Y5G7|A8Y5G7_MOUSE	7;6	7;6	7;6	sp|O35654|DPOD2_MOUSE DNA polymerase delta subunit 2 OS=Mus musculus OX=10090 GN=Pold2 PE=1 SV=2;tr|A8Y5G7|A8Y5G7_MOUSE DNA polymerase delta subunit 2 (Fragment) OS=Mus musculus OX=10090 GN=Pold2 PE=1 SV=1	2	7	7	7	0	0	0	0	0	0	0	0	0	0	0	0	0	0	0	0	0	0	0	0	0	0	0	0	0	0	0	0	0	0	0	0	0	0	0	0	0	3	0	3
sp|O35657|NEUR1_MOUSE	sp|O35657|NEUR1_MOUSE	4	4	4	sp|O35657|NEUR1_MOUSE Sialidase-1 OS=Mus musculus OX=10090 GN=Neu1 PE=1 SV=1	1	4	4	4	0	2	0	2	0	2	0	2	0	2	0	1	0	2	0	1	0	2	0	2	0	3	0	3	0	3	0	3	0	2	0	3	0	3	0	3	0	0	0	0
sp|O35660|GSTM6_MOUSE;tr|G5E8M7|G5E8M7_MOUSE;tr|D3YVP9|D3YVP9_MOUSE;tr|D3YVP8|D3YVP8_MOUSE;tr|A0A087WNU8|A0A087WNU8_MOUSE	sp|O35660|GSTM6_MOUSE;tr|G5E8M7|G5E8M7_MOUSE;tr|D3YVP9|D3YVP9_MOUSE	7;7;5;3;1	3;3;1;2;0	3;3;1;2;0	sp|O35660|GSTM6_MOUSE Glutathione S-transferase Mu 6 OS=Mus musculus OX=10090 GN=Gstm6 PE=1 SV=4;tr|G5E8M7|G5E8M7_MOUSE Glutathione S-transferase Mu 6 OS=Mus musculus OX=10090 GN=Gstm6 PE=1 SV=1;tr|D3YVP9|D3YVP9_MOUSE Glutathione S-transferase (Fragment) O	5	7	3	3	0	2	0	1	0	2	0	1	0	1	0	1	0	1	0	1	0	1	0	2	0	1	0	2	0	1	0	1	0	1	0	1	0	1	0	1	2	5	2	4
tr|Q3UFN1|Q3UFN1_MOUSE;sp|O35678|MGLL_MOUSE;tr|E9Q3B9|E9Q3B9_MOUSE;tr|D3YYS6|D3YYS6_MOUSE;tr|A0A0N4SUZ2|A0A0N4SUZ2_MOUSE	tr|Q3UFN1|Q3UFN1_MOUSE;sp|O35678|MGLL_MOUSE;tr|E9Q3B9|E9Q3B9_MOUSE;tr|D3YYS6|D3YYS6_MOUSE	4;4;4;4;1	4;4;4;4;1	4;4;4;4;1	tr|Q3UFN1|Q3UFN1_MOUSE Monoglyceride lipase OS=Mus musculus OX=10090 GN=Mgll PE=1 SV=1;sp|O35678|MGLL_MOUSE Monoglyceride lipase OS=Mus musculus OX=10090 GN=Mgll PE=1 SV=1;tr|E9Q3B9|E9Q3B9_MOUSE Monoglyceride lipase OS=Mus musculus OX=10090 GN=Mgll PE=1 SV	5	4	4	4	0	2	0	2	0	2	0	2	0	2	0	1	0	2	0	1	0	2	0	2	0	2	0	2	0	2	0	4	0	1	0	2	0	1	0	1	0	0	0	0
tr|E9PUY1|E9PUY1_MOUSE;sp|O35680|RT12_MOUSE	tr|E9PUY1|E9PUY1_MOUSE;sp|O35680|RT12_MOUSE	1;1	1;1	1;1	tr|E9PUY1|E9PUY1_MOUSE 28S ribosomal protein S12, mitochondrial (Fragment) OS=Mus musculus OX=10090 GN=Mrps12 PE=1 SV=1;sp|O35680|RT12_MOUSE 28S ribosomal protein S12, mitochondrial OS=Mus musculus OX=10090 GN=Mrps12 PE=2 SV=1	2	1	1	1	0	1	0	1	0	1	0	1	0	1	0	1	0	1	0	1	0	1	0	1	0	1	0	0	0	1	0	1	0	1	0	1	0	1	0	1	0	0	0	1
tr|A0A0N4SW94|A0A0N4SW94_MOUSE;sp|O35682|MYADM_MOUSE	tr|A0A0N4SW94|A0A0N4SW94_MOUSE;sp|O35682|MYADM_MOUSE	3;3	3;3	3;3	tr|A0A0N4SW94|A0A0N4SW94_MOUSE Myeloid-associated differentiation marker (Fragment) OS=Mus musculus OX=10090 GN=Myadm PE=1 SV=1;sp|O35682|MYADM_MOUSE Myeloid-associated differentiation marker OS=Mus musculus OX=10090 GN=Myadm PE=1 SV=2	2	3	3	3	0	0	0	0	0	0	0	0	1	0	1	0	1	0	0	0	1	0	1	0	0	0	0	0	1	0	0	0	1	0	1	0	1	0	0	0	0	3	0	2
sp|O35683|NDUA1_MOUSE	sp|O35683|NDUA1_MOUSE	6	6	6	sp|O35683|NDUA1_MOUSE NADH dehydrogenase [ubiquinone] 1 alpha subcomplex subunit 1 OS=Mus musculus OX=10090 GN=Ndufa1 PE=1 SV=1	1	6	6	6	0	2	0	3	0	3	0	2	0	3	0	3	0	3	0	3	0	3	0	5	0	5	0	5	0	5	0	5	0	5	0	5	0	6	0	6	0	1	0	1
sp|O35685|NUDC_MOUSE	sp|O35685|NUDC_MOUSE	18	18	18	sp|O35685|NUDC_MOUSE Nuclear migration protein nudC OS=Mus musculus OX=10090 GN=Nudc PE=1 SV=1	1	18	18	18	0	0	0	0	0	0	0	0	0	0	0	0	0	0	0	0	0	0	0	0	0	0	0	0	0	0	0	0	0	0	0	0	0	0	0	0	0	10	0	11
sp|O35691|PININ_MOUSE;tr|Q3TUQ5|Q3TUQ5_MOUSE;tr|A0A1W2P6S1|A0A1W2P6S1_MOUSE	sp|O35691|PININ_MOUSE;tr|Q3TUQ5|Q3TUQ5_MOUSE	9;9;2	9;9;2	9;9;2	sp|O35691|PININ_MOUSE Pinin OS=Mus musculus OX=10090 GN=Pnn PE=1 SV=4;tr|Q3TUQ5|Q3TUQ5_MOUSE Pinin OS=Mus musculus OX=10090 GN=Pnn PE=1 SV=1	3	9	9	9	0	0	0	0	0	0	0	0	0	0	0	0	0	1	0	0	0	0	0	0	0	0	0	0	0	0	0	0	0	0	0	0	0	0	0	0	0	0	1	0
sp|O35704|SPTC1_MOUSE	sp|O35704|SPTC1_MOUSE	10	10	10	sp|O35704|SPTC1_MOUSE Serine palmitoyltransferase 1 OS=Mus musculus OX=10090 GN=Sptlc1 PE=1 SV=2	1	10	10	10	0	0	0	0	0	0	0	0	0	0	0	0	0	0	0	0	0	0	0	0	0	0	0	0	0	0	0	0	0	0	0	0	0	0	0	0	0	6	0	6
tr|G3X957|G3X957_MOUSE;sp|O35711|LIPB2_MOUSE;tr|A0A140LJ14|A0A140LJ14_MOUSE	tr|G3X957|G3X957_MOUSE;sp|O35711|LIPB2_MOUSE	12;12;1	12;12;1	11;11;1	tr|G3X957|G3X957_MOUSE Liprin-beta-2 OS=Mus musculus OX=10090 GN=Ppfibp2 PE=1 SV=1;sp|O35711|LIPB2_MOUSE Liprin-beta-2 OS=Mus musculus OX=10090 GN=Ppfibp2 PE=1 SV=3	3	12	12	11	0	0	0	0	0	0	0	0	0	0	0	0	0	0	0	0	0	0	0	0	0	0	0	0	0	0	0	0	0	0	0	0	0	1	0	0	4	0	3	0
sp|O35730|RING1_MOUSE	sp|O35730|RING1_MOUSE	1	1	1	sp|O35730|RING1_MOUSE E3 ubiquitin-protein ligase RING1 OS=Mus musculus OX=10090 GN=Ring1 PE=1 SV=2	1	1	1	1	0	0	0	0	0	0	0	0	0	0	0	0	0	0	0	0	0	0	0	0	0	0	0	0	0	0	0	0	0	0	0	0	0	0	0	0	0	0	0	0
sp|O35737|HNRH1_MOUSE;tr|Q8C2Q7|Q8C2Q7_MOUSE	sp|O35737|HNRH1_MOUSE;tr|Q8C2Q7|Q8C2Q7_MOUSE	5;5	3;3	1;1	sp|O35737|HNRH1_MOUSE Heterogeneous nuclear ribonucleoprotein H OS=Mus musculus OX=10090 GN=Hnrnph1 PE=1 SV=3;tr|Q8C2Q7|Q8C2Q7_MOUSE Heterogeneous nuclear ribonucleoprotein H OS=Mus musculus OX=10090 GN=Hnrnph1 PE=1 SV=1	2	5	3	1	0	0	0	0	0	0	0	0	0	0	0	0	0	0	0	0	0	0	0	0	0	0	0	0	0	0	0	0	0	0	0	0	0	0	0	0	1	4	2	5
sp|O35744|CHIL3_MOUSE;sp|Q91Z98|CHIL4_MOUSE	sp|O35744|CHIL3_MOUSE	4;1	4;1	4;1	sp|O35744|CHIL3_MOUSE Chitinase-like protein 3 OS=Mus musculus OX=10090 GN=Chil3 PE=1 SV=2	2	4	4	4	0	0	0	0	0	0	0	0	0	1	0	0	0	1	0	2	0	1	0	2	0	2	0	2	0	3	0	1	0	0	0	3	0	3	0	2	0	0	0	0
sp|O35841|API5_MOUSE	sp|O35841|API5_MOUSE	17	17	17	sp|O35841|API5_MOUSE Apoptosis inhibitor 5 OS=Mus musculus OX=10090 GN=Api5 PE=1 SV=2	1	17	17	17	0	0	0	0	0	0	0	0	0	0	0	0	0	0	0	0	0	0	0	0	0	0	0	0	0	0	0	0	0	0	0	0	0	0	0	0	0	9	1	6
tr|O88374|O88374_MOUSE;tr|A0A1B0GX27|A0A1B0GX27_MOUSE;sp|O35855|BCAT2_MOUSE;tr|A0A1B0GQY4|A0A1B0GQY4_MOUSE	tr|O88374|O88374_MOUSE;tr|A0A1B0GX27|A0A1B0GX27_MOUSE;sp|O35855|BCAT2_MOUSE;tr|A0A1B0GQY4|A0A1B0GQY4_MOUSE	2;2;2;1	2;2;2;1	2;2;2;1	tr|O88374|O88374_MOUSE Branched-chain-amino-acid aminotransferase OS=Mus musculus OX=10090 GN=Bcat2 PE=1 SV=1;tr|A0A1B0GX27|A0A1B0GX27_MOUSE Branched-chain-amino-acid aminotransferase OS=Mus musculus OX=10090 GN=Bcat2 PE=1 SV=1;sp|O35855|BCAT2_MOUSE Branch	4	2	2	2	0	0	0	0	0	0	0	0	0	0	0	0	0	0	0	0	0	0	0	1	0	0	0	1	0	0	0	0	0	1	0	0	0	0	0	0	0	0	0	0
sp|O35857|TIM44_MOUSE	sp|O35857|TIM44_MOUSE	36	36	36	sp|O35857|TIM44_MOUSE Mitochondrial import inner membrane translocase subunit TIM44 OS=Mus musculus OX=10090 GN=Timm44 PE=1 SV=2	1	36	36	36	0	13	0	14	0	15	0	16	0	14	0	16	1	14	0	14	0	16	0	19	1	17	1	19	1	18	1	19	0	20	1	18	1	20	1	18	1	14	1	16
sp|O35864|CSN5_MOUSE;tr|A0A087WQA8|A0A087WQA8_MOUSE;tr|A0A087WQ60|A0A087WQ60_MOUSE;tr|A0A087WRH6|A0A087WRH6_MOUSE	sp|O35864|CSN5_MOUSE;tr|A0A087WQA8|A0A087WQA8_MOUSE	7;4;2;1	7;4;2;1	7;4;2;1	sp|O35864|CSN5_MOUSE COP9 signalosome complex subunit 5 OS=Mus musculus OX=10090 GN=Cops5 PE=1 SV=3;tr|A0A087WQA8|A0A087WQA8_MOUSE COP9 signalosome complex subunit 5 (Fragment) OS=Mus musculus OX=10090 GN=Cops5 PE=1 SV=1	4	7	7	7	0	0	0	0	0	0	0	0	0	0	0	0	0	0	0	0	0	0	0	0	0	0	0	0	0	0	0	0	0	0	0	0	0	0	0	0	0	4	0	3
sp|O35874|SATT_MOUSE;tr|Q5SSP3|Q5SSP3_MOUSE	sp|O35874|SATT_MOUSE;tr|Q5SSP3|Q5SSP3_MOUSE	8;6	8;6	8;6	sp|O35874|SATT_MOUSE Neutral amino acid transporter A OS=Mus musculus OX=10090 GN=Slc1a4 PE=1 SV=1;tr|Q5SSP3|Q5SSP3_MOUSE Neutral amino acid transporter A OS=Mus musculus OX=10090 GN=Slc1a4 PE=1 SV=1	2	8	8	8	0	0	0	0	0	0	0	0	0	0	0	0	0	0	0	0	0	0	0	0	0	0	0	0	0	0	0	0	0	0	0	0	0	0	0	0	7	1	6	1
sp|O35887|CALU_MOUSE;tr|G3V004|G3V004_MOUSE;tr|G3UY49|G3UY49_MOUSE;tr|G3UWR0|G3UWR0_MOUSE;tr|G3UXA8|G3UXA8_MOUSE;tr|G3UXA3|G3UXA3_MOUSE;tr|G3UWV3|G3UWV3_MOUSE	sp|O35887|CALU_MOUSE;tr|G3V004|G3V004_MOUSE	13;7;6;6;5;4;4	13;7;6;6;5;4;4	4;0;4;4;0;0;0	sp|O35887|CALU_MOUSE Calumenin OS=Mus musculus OX=10090 GN=Calu PE=1 SV=1;tr|G3V004|G3V004_MOUSE Calumenin OS=Mus musculus OX=10090 GN=Calu PE=1 SV=1	7	13	13	4	0	5	0	5	0	4	0	3	0	5	0	5	0	5	1	4	0	5	1	9	0	6	0	7	0	8	0	6	0	7	0	7	0	6	0	8	0	3	0	0
sp|O35900|LSM2_MOUSE;tr|O35901|O35901_MOUSE	sp|O35900|LSM2_MOUSE;tr|O35901|O35901_MOUSE	1;1	1;1	1;1	sp|O35900|LSM2_MOUSE U6 snRNA-associated Sm-like protein LSm2 OS=Mus musculus OX=10090 GN=Lsm2 PE=1 SV=1;tr|O35901|O35901_MOUSE U6 snRNA-associated Sm-like protein LSm2 OS=Mus musculus OX=10090 GN=Lsm2 PE=1 SV=1	2	1	1	1	0	0	0	0	0	0	0	0	0	0	0	0	0	0	0	0	0	0	0	0	0	0	0	0	0	0	0	0	0	0	0	0	0	0	0	0	0	0	0	0
tr|D3Z470|D3Z470_MOUSE;tr|Q3V2F3|Q3V2F3_MOUSE;sp|O35903|CCL25_MOUSE;tr|D3YWJ1|D3YWJ1_MOUSE	tr|D3Z470|D3Z470_MOUSE;tr|Q3V2F3|Q3V2F3_MOUSE;sp|O35903|CCL25_MOUSE;tr|D3YWJ1|D3YWJ1_MOUSE	2;2;2;2	2;2;2;2	2;2;2;2	tr|D3Z470|D3Z470_MOUSE C-C motif chemokine 25 (Fragment) OS=Mus musculus OX=10090 GN=Ccl25 PE=4 SV=2;tr|Q3V2F3|Q3V2F3_MOUSE C-C motif chemokine 25 OS=Mus musculus OX=10090 GN=Ccl25 PE=2 SV=1;sp|O35903|CCL25_MOUSE C-C motif chemokine 25 OS=Mus musculus OX=1	4	2	2	2	0	0	0	0	0	0	0	0	0	0	0	0	0	0	0	0	0	0	0	0	0	0	0	0	0	0	0	0	0	0	0	0	0	0	0	0	0	0	0	0
sp|O35943|FRDA_MOUSE	sp|O35943|FRDA_MOUSE	4	4	4	sp|O35943|FRDA_MOUSE Frataxin, mitochondrial OS=Mus musculus OX=10090 GN=Fxn PE=1 SV=1	1	4	4	4	0	1	0	1	0	1	0	1	0	0	0	1	0	1	0	0	0	1	0	3	0	2	0	1	0	1	0	1	0	2	0	2	0	1	0	3	0	1	0	0
sp|O35945|AL1A7_MOUSE	sp|O35945|AL1A7_MOUSE	23	12	12	sp|O35945|AL1A7_MOUSE Aldehyde dehydrogenase, cytosolic 1 OS=Mus musculus OX=10090 GN=Aldh1a7 PE=1 SV=1	1	23	12	12	1	3	1	2	1	3	1	3	1	2	1	2	1	2	1	2	1	2	0	5	0	4	1	5	0	4	0	5	0	3	1	5	0	3	0	4	5	18	3	18
sp|O35955|PSB10_MOUSE	sp|O35955|PSB10_MOUSE	5	5	5	sp|O35955|PSB10_MOUSE Proteasome subunit beta type-10 OS=Mus musculus OX=10090 GN=Psmb10 PE=1 SV=1	1	5	5	5	0	0	0	0	0	0	0	0	0	0	0	0	0	0	0	0	0	0	0	0	0	0	0	0	0	0	0	0	0	0	0	0	0	0	0	0	0	2	0	2
sp|O35972|RM23_MOUSE;tr|A0A1B0GSZ9|A0A1B0GSZ9_MOUSE;tr|A0A1B0GQZ1|A0A1B0GQZ1_MOUSE	sp|O35972|RM23_MOUSE;tr|A0A1B0GSZ9|A0A1B0GSZ9_MOUSE;tr|A0A1B0GQZ1|A0A1B0GQZ1_MOUSE	7;6;4	7;6;4	7;6;4	sp|O35972|RM23_MOUSE 39S ribosomal protein L23, mitochondrial OS=Mus musculus OX=10090 GN=Mrpl23 PE=1 SV=1;tr|A0A1B0GSZ9|A0A1B0GSZ9_MOUSE 39S ribosomal protein L23, mitochondrial OS=Mus musculus OX=10090 GN=Mrpl23 PE=1 SV=1;tr|A0A1B0GQZ1|A0A1B0GQZ1_MOUSE 3	3	7	7	7	0	1	0	1	0	1	0	1	0	1	0	1	0	1	0	1	0	2	0	2	0	3	0	3	0	3	0	3	0	3	0	3	0	3	0	3	0	6	0	6
sp|O35988|SDC4_MOUSE	sp|O35988|SDC4_MOUSE	3	3	3	sp|O35988|SDC4_MOUSE Syndecan-4 OS=Mus musculus OX=10090 GN=Sdc4 PE=1 SV=1	1	3	3	3	1	0	1	0	0	0	1	0	1	0	1	0	0	0	1	0	1	0	1	0	1	0	0	0	1	0	1	0	1	0	1	0	1	0	1	0	2	0	0	0
sp|O54692|ZW10_MOUSE;tr|A0A1L1SST9|A0A1L1SST9_MOUSE	sp|O54692|ZW10_MOUSE	13;3	13;3	13;3	sp|O54692|ZW10_MOUSE Centromere/kinetochore protein zw10 homolog OS=Mus musculus OX=10090 GN=Zw10 PE=1 SV=3	2	13	13	13	0	0	0	0	0	0	0	0	0	0	0	0	0	0	1	0	0	0	0	0	0	0	0	0	0	0	0	0	0	0	0	0	0	0	0	0	9	0	8	0
sp|O54734|OST48_MOUSE	sp|O54734|OST48_MOUSE	29	29	29	sp|O54734|OST48_MOUSE Dolichyl-diphosphooligosaccharide--protein glycosyltransferase 48 kDa subunit OS=Mus musculus OX=10090 GN=Ddost PE=1 SV=2	1	29	29	29	2	14	1	16	1	16	1	15	1	16	0	13	4	14	2	14	1	16	0	22	0	22	0	22	0	22	1	23	1	23	1	23	0	23	0	22	0	15	0	15
sp|O54749|CP2J5_MOUSE	sp|O54749|CP2J5_MOUSE	31	31	28	sp|O54749|CP2J5_MOUSE Cytochrome P450 2J5 OS=Mus musculus OX=10090 GN=Cyp2j5 PE=1 SV=1	1	31	31	28	0	16	0	17	0	14	0	16	0	15	0	13	1	16	0	16	0	19	0	18	0	22	0	17	0	20	0	19	0	17	1	23	1	20	0	24	0	1	0	1
sp|O54750|CP2J6_MOUSE;tr|Q924D1|Q924D1_MOUSE	sp|O54750|CP2J6_MOUSE	18;3	16;1	12;0	sp|O54750|CP2J6_MOUSE Cytochrome P450 2J6 OS=Mus musculus OX=10090 GN=Cyp2j6 PE=2 SV=2	2	18	16	12	0	1	0	1	0	1	0	1	0	1	0	1	0	1	0	1	0	1	0	2	0	2	0	2	0	2	0	1	0	2	0	2	0	2	0	2	0	6	0	9
sp|O54774|AP3D1_MOUSE;tr|A0A1W2P6Q6|A0A1W2P6Q6_MOUSE	sp|O54774|AP3D1_MOUSE	29;2	29;2	29;2	sp|O54774|AP3D1_MOUSE AP-3 complex subunit delta-1 OS=Mus musculus OX=10090 GN=Ap3d1 PE=1 SV=1	2	29	29	29	1	0	0	0	0	0	0	0	0	0	0	0	0	0	0	0	0	0	0	0	0	0	0	0	0	0	0	0	0	0	0	0	0	0	0	0	14	0	13	0
sp|O54782|MA2B2_MOUSE;tr|F6TMZ3|F6TMZ3_MOUSE	sp|O54782|MA2B2_MOUSE	19;8	19;8	19;8	sp|O54782|MA2B2_MOUSE Epididymis-specific alpha-mannosidase OS=Mus musculus OX=10090 GN=Man2b2 PE=1 SV=2	2	19	19	19	0	7	0	6	0	7	0	6	0	9	0	6	0	6	0	8	0	7	0	11	0	13	0	12	0	13	0	14	1	14	0	12	0	14	0	14	0	0	0	0
sp|O54785|LIMK2_MOUSE;tr|Q5NC03|Q5NC03_MOUSE;tr|F6PZ73|F6PZ73_MOUSE;tr|E9PVB6|E9PVB6_MOUSE;sp|P53668|LIMK1_MOUSE	sp|O54785|LIMK2_MOUSE;tr|Q5NC03|Q5NC03_MOUSE	9;8;1;1;1	9;8;1;1;1	9;8;1;1;1	sp|O54785|LIMK2_MOUSE LIM domain kinase 2 OS=Mus musculus OX=10090 GN=Limk2 PE=1 SV=2;tr|Q5NC03|Q5NC03_MOUSE LIM domain kinase 2 OS=Mus musculus OX=10090 GN=Limk2 PE=1 SV=1	5	9	9	9	0	0	0	0	0	0	0	0	0	0	0	0	0	0	0	0	0	0	0	0	0	0	0	0	0	0	0	0	0	0	0	0	0	0	0	0	3	0	3	0
sp|O54786|DFFA_MOUSE	sp|O54786|DFFA_MOUSE	1	1	1	sp|O54786|DFFA_MOUSE DNA fragmentation factor subunit alpha OS=Mus musculus OX=10090 GN=Dffa PE=1 SV=2	1	1	1	1	0	0	0	0	0	0	0	0	0	0	0	0	0	0	0	0	0	0	0	0	0	0	0	0	0	0	0	0	0	0	0	0	0	0	0	0	0	0	0	0
tr|F6S062|F6S062_MOUSE;sp|O54804|CHKA_MOUSE	tr|F6S062|F6S062_MOUSE;sp|O54804|CHKA_MOUSE	1;1	1;1	1;1	tr|F6S062|F6S062_MOUSE Choline kinase alpha (Fragment) OS=Mus musculus OX=10090 GN=Chka PE=1 SV=1;sp|O54804|CHKA_MOUSE Choline kinase alpha OS=Mus musculus OX=10090 GN=Chka PE=1 SV=3	2	1	1	1	0	0	0	0	0	0	0	0	0	0	0	0	0	0	0	0	0	0	0	0	0	0	0	0	0	0	0	0	0	0	0	0	0	0	0	0	0	0	0	0
sp|O54825|BYST_MOUSE	sp|O54825|BYST_MOUSE	7	7	7	sp|O54825|BYST_MOUSE Bystin OS=Mus musculus OX=10090 GN=Bysl PE=1 SV=3	1	7	7	7	0	0	0	0	0	0	0	0	0	0	0	0	0	0	0	0	0	0	0	0	0	0	0	0	0	0	0	0	0	0	0	0	0	0	0	0	0	1	0	1
sp|O54833|CSK22_MOUSE;tr|A0A1D5RLE4|A0A1D5RLE4_MOUSE;tr|A0A1D5RM74|A0A1D5RM74_MOUSE;tr|A0A1D5RM55|A0A1D5RM55_MOUSE	sp|O54833|CSK22_MOUSE;tr|A0A1D5RLE4|A0A1D5RLE4_MOUSE;tr|A0A1D5RM74|A0A1D5RM74_MOUSE;tr|A0A1D5RM55|A0A1D5RM55_MOUSE	10;9;8;5	10;9;8;5	10;9;8;5	sp|O54833|CSK22_MOUSE Casein kinase II subunit alpha OS=Mus musculus OX=10090 GN=Csnk2a2 PE=1 SV=1;tr|A0A1D5RLE4|A0A1D5RLE4_MOUSE Casein kinase II subunit alpha (Fragment) OS=Mus musculus OX=10090 GN=Csnk2a2 PE=1 SV=1;tr|A0A1D5RM74|A0A1D5RM74_MOUSE Casei	4	10	10	10	0	0	0	0	0	0	0	0	0	0	0	0	0	0	0	0	0	0	0	0	0	0	0	0	0	0	0	0	0	0	0	0	0	0	0	0	1	2	0	1
sp|O54879|HMGB3_MOUSE;tr|A2AP78|A2AP78_MOUSE	sp|O54879|HMGB3_MOUSE;tr|A2AP78|A2AP78_MOUSE	5;3	5;3	5;3	sp|O54879|HMGB3_MOUSE High mobility group protein B3 OS=Mus musculus OX=10090 GN=Hmgb3 PE=1 SV=3;tr|A2AP78|A2AP78_MOUSE High mobility group protein B3 (Fragment) OS=Mus musculus OX=10090 GN=Hmgb3 PE=1 SV=1	2	5	5	5	0	0	0	0	0	0	0	0	0	0	0	0	0	0	0	0	0	0	0	0	0	0	0	0	0	0	0	0	0	0	0	0	0	0	0	0	0	1	0	1
sp|O54890|ITB3_MOUSE	sp|O54890|ITB3_MOUSE	1	1	1	sp|O54890|ITB3_MOUSE Integrin beta-3 OS=Mus musculus OX=10090 GN=Itgb3 PE=1 SV=2	1	1	1	1	1	0	0	0	0	0	1	0	0	0	1	0	1	0	1	0	1	0	0	0	0	0	0	0	0	0	0	0	0	0	0	0	0	0	0	0	0	0	0	0
sp|O54891|LEG6_MOUSE	sp|O54891|LEG6_MOUSE	9	3	3	sp|O54891|LEG6_MOUSE Galectin-6 OS=Mus musculus OX=10090 GN=Lgals6 PE=2 SV=1	1	9	3	3	0	0	0	0	0	0	0	0	0	0	0	0	0	0	0	0	0	0	0	0	0	0	0	0	0	0	0	0	0	0	0	0	0	0	0	0	2	7	2	7
tr|D3Z2E3|D3Z2E3_MOUSE;tr|F6R6F1|F6R6F1_MOUSE;tr|E9Q632|E9Q632_MOUSE;sp|O54916|REPS1_MOUSE;tr|F6YT69|F6YT69_MOUSE	tr|D3Z2E3|D3Z2E3_MOUSE;tr|F6R6F1|F6R6F1_MOUSE;tr|E9Q632|E9Q632_MOUSE;sp|O54916|REPS1_MOUSE	3;3;3;3;1	3;3;3;3;1	3;3;3;3;1	tr|D3Z2E3|D3Z2E3_MOUSE RalBP1-associated Eps domain-containing protein 1 OS=Mus musculus OX=10090 GN=Reps1 PE=1 SV=1;tr|F6R6F1|F6R6F1_MOUSE RalBP1-associated Eps domain-containing protein 1 (Fragment) OS=Mus musculus OX=10090 GN=Reps1 PE=1 SV=1;tr|E9Q632|E	5	3	3	3	0	0	0	0	0	0	0	0	0	0	0	0	0	0	0	0	0	0	0	0	0	0	0	0	0	0	0	0	0	0	0	0	0	0	0	0	0	0	0	0
tr|M0QWT9|M0QWT9_MOUSE;tr|E9Q647|E9Q647_MOUSE;sp|O54927|WSB1_MOUSE	tr|M0QWT9|M0QWT9_MOUSE;tr|E9Q647|E9Q647_MOUSE;sp|O54927|WSB1_MOUSE	1;1;1	1;1;1	1;1;1	tr|M0QWT9|M0QWT9_MOUSE WD repeat and SOCS box-containing protein 1 OS=Mus musculus OX=10090 GN=Wsb1 PE=4 SV=1;tr|E9Q647|E9Q647_MOUSE WD repeat and SOCS box-containing protein 1 OS=Mus musculus OX=10090 GN=Wsb1 PE=4 SV=1;sp|O54927|WSB1_MOUSE WD repeat and S	3	1	1	1	0	0	0	0	0	0	0	0	0	0	0	0	0	0	0	1	0	0	0	0	0	0	0	0	0	0	0	0	0	0	0	0	0	0	0	0	0	0	0	0
sp|O54941|SMCE1_MOUSE	sp|O54941|SMCE1_MOUSE	8	8	8	sp|O54941|SMCE1_MOUSE SWI/SNF-related matrix-associated actin-dependent regulator of chromatin subfamily E member 1 OS=Mus musculus OX=10090 GN=Smarce1 PE=1 SV=1	1	8	8	8	0	0	0	0	0	0	0	0	0	0	0	0	0	0	0	0	0	0	0	0	0	0	0	0	0	0	0	0	0	0	0	0	0	0	0	0	0	0	0	0
sp|O54950|AAKG1_MOUSE;tr|A0A2R8VHU2|A0A2R8VHU2_MOUSE;tr|A0A2R8W6Y3|A0A2R8W6Y3_MOUSE	sp|O54950|AAKG1_MOUSE;tr|A0A2R8VHU2|A0A2R8VHU2_MOUSE	10;5;3	10;5;3	10;5;3	sp|O54950|AAKG1_MOUSE 5-AMP-activated protein kinase subunit gamma-1 OS=Mus musculus OX=10090 GN=Prkag1 PE=1 SV=2;tr|A0A2R8VHU2|A0A2R8VHU2_MOUSE 5-AMP-activated protein kinase subunit gamma-1 (Fragment) OS=Mus musculus OX=10090 GN=Prkag1 PE=1 SV=1	3	10	10	10	0	0	0	0	0	0	0	0	0	0	0	0	0	0	0	0	0	0	0	0	0	0	0	0	0	0	0	0	0	0	0	0	0	0	0	0	0	0	0	1
sp|O54962|BAF_MOUSE	sp|O54962|BAF_MOUSE	7	7	7	sp|O54962|BAF_MOUSE Barrier-to-autointegration factor OS=Mus musculus OX=10090 GN=Banf1 PE=1 SV=1	1	7	7	7	0	0	0	0	0	0	0	0	0	0	0	0	0	0	0	0	0	0	0	0	0	0	0	0	0	0	0	0	0	0	0	0	0	0	0	0	0	3	0	4
sp|O54965|RNF13_MOUSE;tr|Q8C4F9|Q8C4F9_MOUSE;tr|Q8CB78|Q8CB78_MOUSE;tr|A0A0G2JDP6|A0A0G2JDP6_MOUSE;tr|A0A0G2JEM4|A0A0G2JEM4_MOUSE;tr|A0A0G2JGT7|A0A0G2JGT7_MOUSE	sp|O54965|RNF13_MOUSE;tr|Q8C4F9|Q8C4F9_MOUSE;tr|Q8CB78|Q8CB78_MOUSE	4;3;3;1;1;1	4;3;3;1;1;1	4;3;3;1;1;1	sp|O54965|RNF13_MOUSE E3 ubiquitin-protein ligase RNF13 OS=Mus musculus OX=10090 GN=Rnf13 PE=1 SV=2;tr|Q8C4F9|Q8C4F9_MOUSE E3 ubiquitin-protein ligase RNF13 OS=Mus musculus OX=10090 GN=Rnf13 PE=1 SV=1;tr|Q8CB78|Q8CB78_MOUSE E3 ubiquitin-protein ligase RNF1	6	4	4	4	0	0	0	0	0	0	0	0	0	0	0	0	0	0	0	0	0	0	0	0	0	1	0	1	0	1	0	1	0	0	0	1	0	1	0	1	0	1	0	1
sp|O54984|ASNA_MOUSE;tr|A0A1B0GRE1|A0A1B0GRE1_MOUSE	sp|O54984|ASNA_MOUSE	9;2	9;2	9;2	sp|O54984|ASNA_MOUSE ATPase Asna1 OS=Mus musculus OX=10090 GN=Asna1 PE=1 SV=2	2	9	9	9	0	0	0	0	0	0	0	0	0	0	0	0	0	0	0	0	0	0	0	0	0	0	0	0	0	0	0	0	0	0	0	0	0	0	0	0	0	6	0	6
sp|O54988|SLK_MOUSE;sp|O55098|STK10_MOUSE	sp|O54988|SLK_MOUSE	26;1	26;1	26;1	sp|O54988|SLK_MOUSE STE20-like serine/threonine-protein kinase OS=Mus musculus OX=10090 GN=Slk PE=1 SV=2	2	26	26	26	0	0	0	0	0	0	0	0	0	0	0	0	0	0	0	0	0	0	0	0	0	0	0	0	0	0	0	0	0	0	0	0	0	0	0	0	11	0	11	0
sp|O55003|BNIP3_MOUSE;tr|A0A1B0GT26|A0A1B0GT26_MOUSE	sp|O55003|BNIP3_MOUSE;tr|A0A1B0GT26|A0A1B0GT26_MOUSE	5;4	5;4	5;4	sp|O55003|BNIP3_MOUSE BCL2/adenovirus E1B 19 kDa protein-interacting protein 3 OS=Mus musculus OX=10090 GN=Bnip3 PE=1 SV=1;tr|A0A1B0GT26|A0A1B0GT26_MOUSE BCL2/adenovirus E1B 19 kDa protein-interacting protein 3 OS=Mus musculus OX=10090 GN=Bnip3 PE=1 SV=1	2	5	5	5	0	0	0	0	0	0	0	0	0	0	0	0	0	0	0	0	0	0	0	3	0	3	0	3	0	3	0	0	0	2	0	2	0	2	0	3	0	0	0	0
sp|O55013|TPPC3_MOUSE	sp|O55013|TPPC3_MOUSE	5	5	5	sp|O55013|TPPC3_MOUSE Trafficking protein particle complex subunit 3 OS=Mus musculus OX=10090 GN=Trappc3 PE=1 SV=1	1	5	5	5	0	0	0	0	0	0	0	0	0	0	0	0	0	0	0	0	0	0	0	0	0	0	0	0	0	0	0	0	0	0	0	0	0	0	0	0	0	3	0	4
sp|O55022|PGRC1_MOUSE	sp|O55022|PGRC1_MOUSE	33	33	32	sp|O55022|PGRC1_MOUSE Membrane-associated progesterone receptor component 1 OS=Mus musculus OX=10090 GN=Pgrmc1 PE=1 SV=4	1	33	33	32	1	25	1	23	0	25	2	22	0	23	1	24	6	23	1	24	0	24	1	28	0	28	0	33	0	28	0	26	0	28	7	28	4	28	3	27	2	17	3	16
sp|O55026|ENTP2_MOUSE	sp|O55026|ENTP2_MOUSE	8	8	8	sp|O55026|ENTP2_MOUSE Ectonucleoside triphosphate diphosphohydrolase 2 OS=Mus musculus OX=10090 GN=Entpd2 PE=1 SV=2	1	8	8	8	0	0	0	0	0	0	0	0	0	0	0	0	0	0	0	0	0	0	0	0	0	0	0	0	0	0	0	0	0	0	0	0	0	0	0	0	5	0	6	0
sp|O55028|BCKD_MOUSE;tr|A0A0U1RNL7|A0A0U1RNL7_MOUSE;tr|A0A0U1RPT4|A0A0U1RPT4_MOUSE;tr|D3Z7R0|D3Z7R0_MOUSE;tr|A0A0U1RQ97|A0A0U1RQ97_MOUSE;tr|A0A0U1RQ50|A0A0U1RQ50_MOUSE	sp|O55028|BCKD_MOUSE;tr|A0A0U1RNL7|A0A0U1RNL7_MOUSE;tr|A0A0U1RPT4|A0A0U1RPT4_MOUSE;tr|D3Z7R0|D3Z7R0_MOUSE;tr|A0A0U1RQ97|A0A0U1RQ97_MOUSE	11;9;9;7;7;2	11;9;9;7;7;2	11;9;9;7;7;2	sp|O55028|BCKD_MOUSE [3-methyl-2-oxobutanoate dehydrogenase [lipoamide]] kinase, mitochondrial OS=Mus musculus OX=10090 GN=Bckdk PE=1 SV=1;tr|A0A0U1RNL7|A0A0U1RNL7_MOUSE Protein-serine/threonine kinase OS=Mus musculus OX=10090 GN=Bckdk PE=1 SV=1;tr|A0A0U1R	6	11	11	11	0	2	0	1	0	2	0	1	0	2	0	1	0	2	0	2	0	2	0	3	0	5	0	4	0	2	0	4	0	2	0	3	0	3	0	2	0	4	0	5
sp|O55029|COPB2_MOUSE	sp|O55029|COPB2_MOUSE	44	44	44	sp|O55029|COPB2_MOUSE Coatomer subunit beta OS=Mus musculus OX=10090 GN=Copb2 PE=1 SV=2	1	44	44	44	1	0	1	0	1	0	1	0	1	0	1	0	1	0	0	0	0	0	3	0	1	0	2	0	1	0	2	0	4	0	4	0	2	0	1	0	29	0	29	0
sp|O55033|NCK2_MOUSE;tr|A0A0A0MQF0|A0A0A0MQF0_MOUSE;tr|A0A0J9YUK4|A0A0J9YUK4_MOUSE	sp|O55033|NCK2_MOUSE;tr|A0A0A0MQF0|A0A0A0MQF0_MOUSE;tr|A0A0J9YUK4|A0A0J9YUK4_MOUSE	2;1;1	2;1;1	2;1;1	sp|O55033|NCK2_MOUSE Cytoplasmic protein NCK2 OS=Mus musculus OX=10090 GN=Nck2 PE=1 SV=1;tr|A0A0A0MQF0|A0A0A0MQF0_MOUSE Cytoplasmic protein NCK2 (Fragment) OS=Mus musculus OX=10090 GN=Nck2 PE=1 SV=1;tr|A0A0J9YUK4|A0A0J9YUK4_MOUSE Cytoplasmic protein NCK2 (	3	2	2	2	0	0	0	0	0	0	0	0	0	0	0	0	0	0	0	0	0	0	0	0	0	0	0	0	0	0	0	0	0	0	0	0	0	0	0	0	0	0	0	1
sp|O55070|DNSL3_MOUSE	sp|O55070|DNSL3_MOUSE	1	1	1	sp|O55070|DNSL3_MOUSE Deoxyribonuclease gamma OS=Mus musculus OX=10090 GN=Dnase1l3 PE=1 SV=1	1	1	1	1	0	0	0	0	0	0	0	0	0	0	0	0	0	0	0	0	0	0	0	0	0	0	0	0	0	0	0	0	0	0	0	0	0	0	0	0	0	0	0	0
sp|O55071|CP2BJ_MOUSE	sp|O55071|CP2BJ_MOUSE	21	1	1	sp|O55071|CP2BJ_MOUSE Cytochrome P450 2B19 OS=Mus musculus OX=10090 GN=Cyp2b19 PE=2 SV=1	1	21	1	1	0	2	0	3	0	3	0	2	0	5	0	5	0	4	0	5	0	4	0	7	0	7	0	7	0	7	0	8	0	10	0	11	0	11	0	10	0	12	0	10
sp|O55074|AKA7A_MOUSE;sp|Q7TN79|AKA7G_MOUSE	sp|O55074|AKA7A_MOUSE;sp|Q7TN79|AKA7G_MOUSE	5;5	5;5	5;5	sp|O55074|AKA7A_MOUSE A-kinase anchor protein 7 isoform alpha OS=Mus musculus OX=10090 GN=Akap7 PE=1 SV=4;sp|Q7TN79|AKA7G_MOUSE A-kinase anchor protein 7 isoform gamma OS=Mus musculus OX=10090 GN=Akap7 PE=1 SV=2	2	5	5	5	0	0	0	0	0	0	0	0	0	0	0	0	0	0	0	0	0	0	0	0	0	0	0	0	0	0	0	0	0	0	0	0	0	0	0	0	0	1	0	2
tr|H3BIZ8|H3BIZ8_MOUSE;tr|B0QZP8|B0QZP8_MOUSE;sp|O55101|SNG2_MOUSE;tr|H3BJY1|H3BJY1_MOUSE;tr|H3BKF4|H3BKF4_MOUSE;tr|H3BJ78|H3BJ78_MOUSE	tr|H3BIZ8|H3BIZ8_MOUSE;tr|B0QZP8|B0QZP8_MOUSE;sp|O55101|SNG2_MOUSE;tr|H3BJY1|H3BJY1_MOUSE;tr|H3BKF4|H3BKF4_MOUSE	3;3;3;2;2;1	3;3;3;2;2;1	3;3;3;2;2;1	tr|H3BIZ8|H3BIZ8_MOUSE Synaptogyrin 2, isoform CRA_b OS=Mus musculus OX=10090 GN=Syngr2 PE=4 SV=1;tr|B0QZP8|B0QZP8_MOUSE Synaptogyrin 2, isoform CRA_c OS=Mus musculus OX=10090 GN=Syngr2 PE=4 SV=1;sp|O55101|SNG2_MOUSE Synaptogyrin-2 OS=Mus musculus OX=10090	6	3	3	3	0	0	0	0	0	0	0	0	0	0	0	0	0	0	0	0	0	0	0	0	0	0	0	0	0	0	0	0	0	0	0	0	0	0	0	0	0	2	0	2
sp|O55106|STRN_MOUSE;tr|F8WH41|F8WH41_MOUSE;tr|F6Z700|F6Z700_MOUSE	sp|O55106|STRN_MOUSE;tr|F8WH41|F8WH41_MOUSE	15;10;5	15;10;5	13;10;5	sp|O55106|STRN_MOUSE Striatin OS=Mus musculus OX=10090 GN=Strn PE=1 SV=2;tr|F8WH41|F8WH41_MOUSE Striatin OS=Mus musculus OX=10090 GN=Strn PE=1 SV=1	3	15	15	13	0	0	0	0	0	0	0	0	0	0	0	0	0	0	0	0	0	0	0	0	0	0	0	0	0	0	0	0	0	0	0	0	0	0	0	0	7	0	5	0
sp|O55111|DSG2_MOUSE;tr|Q8VCE3|Q8VCE3_MOUSE;tr|Q811I1|Q811I1_MOUSE	sp|O55111|DSG2_MOUSE	40;8;8	40;8;8	40;8;8	sp|O55111|DSG2_MOUSE Desmoglein-2 OS=Mus musculus OX=10090 GN=Dsg2 PE=1 SV=3	3	40	40	40	1	0	0	0	0	0	1	0	0	0	1	0	1	0	0	0	0	0	0	0	0	0	0	0	0	0	0	0	0	1	0	1	0	1	0	0	33	2	33	4
sp|O55125|NIPS1_MOUSE;tr|Q5SVG6|Q5SVG6_MOUSE	sp|O55125|NIPS1_MOUSE;tr|Q5SVG6|Q5SVG6_MOUSE	38;22	38;22	38;22	sp|O55125|NIPS1_MOUSE Protein NipSnap homolog 1 OS=Mus musculus OX=10090 GN=Nipsnap1 PE=1 SV=1;tr|Q5SVG6|Q5SVG6_MOUSE Protein NipSnap homolog 1 (Fragment) OS=Mus musculus OX=10090 GN=Nipsnap1 PE=1 SV=1	2	38	38	38	1	30	0	30	0	31	0	29	0	31	0	30	0	29	1	30	1	31	1	36	1	36	1	36	1	36	1	36	1	36	4	35	1	35	2	35	0	11	0	9
tr|Q7TMG8|Q7TMG8_MOUSE;sp|O55126|NIPS2_MOUSE;tr|A0A0G2JEV1|A0A0G2JEV1_MOUSE	tr|Q7TMG8|Q7TMG8_MOUSE;sp|O55126|NIPS2_MOUSE	12;12;1	12;12;1	12;12;1	tr|Q7TMG8|Q7TMG8_MOUSE Glioblastoma amplified sequence OS=Mus musculus OX=10090 GN=Nipsnap2 PE=1 SV=1;sp|O55126|NIPS2_MOUSE Protein NipSnap homolog 2 OS=Mus musculus OX=10090 GN=Nipsnap2 PE=1 SV=1	3	12	12	12	1	1	1	1	1	1	1	1	1	0	1	1	1	1	1	1	1	1	0	1	0	2	0	1	0	1	0	2	0	3	0	3	0	2	0	1	0	4	0	3
sp|O55131|SEPT7_MOUSE;tr|E9Q9F5|E9Q9F5_MOUSE;tr|E9Q1G8|E9Q1G8_MOUSE;tr|S4R2P6|S4R2P6_MOUSE;sp|Q9DA97|SEP14_MOUSE	sp|O55131|SEPT7_MOUSE;tr|E9Q9F5|E9Q9F5_MOUSE;tr|E9Q1G8|E9Q1G8_MOUSE	22;22;22;1;1	22;22;22;1;1	21;21;21;0;0	sp|O55131|SEPT7_MOUSE Septin-7 OS=Mus musculus OX=10090 GN=Septin7 PE=1 SV=1;tr|E9Q9F5|E9Q9F5_MOUSE Septin 7 OS=Mus musculus OX=10090 GN=Sept7 PE=1 SV=2;tr|E9Q1G8|E9Q1G8_MOUSE Septin 7 OS=Mus musculus OX=10090 GN=Sept7 PE=1 SV=2	5	22	22	21	0	3	0	4	0	4	0	4	0	3	0	4	0	5	0	5	0	5	0	4	0	7	0	3	0	7	0	7	0	8	0	8	0	7	0	9	0	10	0	10
sp|O55135|IF6_MOUSE;tr|A6PWZ2|A6PWZ2_MOUSE	sp|O55135|IF6_MOUSE	7;3	7;3	7;3	sp|O55135|IF6_MOUSE Eukaryotic translation initiation factor 6 OS=Mus musculus OX=10090 GN=Eif6 PE=1 SV=2	2	7	7	7	0	0	0	0	0	0	0	0	0	0	0	0	0	0	0	0	0	0	0	0	0	0	0	0	0	0	0	0	0	0	0	0	0	0	0	0	0	4	0	4
sp|O55137|ACOT1_MOUSE	sp|O55137|ACOT1_MOUSE	22	2	2	sp|O55137|ACOT1_MOUSE Acyl-coenzyme A thioesterase 1 OS=Mus musculus OX=10090 GN=Acot1 PE=1 SV=1	1	22	2	2	1	14	0	14	0	14	0	14	2	16	0	15	3	14	0	16	1	15	1	17	1	15	1	17	1	18	2	17	1	17	4	18	2	18	1	16	0	8	0	8
sp|O55142|RL35A_MOUSE	sp|O55142|RL35A_MOUSE	14	14	14	sp|O55142|RL35A_MOUSE 60S ribosomal protein L35a OS=Mus musculus OX=10090 GN=Rpl35a PE=1 SV=2	1	14	14	14	0	2	0	1	0	2	0	1	0	2	0	2	0	1	0	2	0	3	0	4	0	4	0	4	0	5	0	5	0	5	0	5	0	4	0	5	0	7	0	7
sp|O55143|AT2A2_MOUSE	sp|O55143|AT2A2_MOUSE	71	71	46	sp|O55143|AT2A2_MOUSE Sarcoplasmic/endoplasmic reticulum calcium ATPase 2 OS=Mus musculus OX=10090 GN=Atp2a2 PE=1 SV=2	1	71	71	46	33	2	29	1	33	2	32	2	25	3	36	2	36	1	29	1	25	1	30	1	31	2	36	3	36	1	27	2	36	1	40	1	34	1	35	2	46	0	41	0
sp|O55144|TLX3_MOUSE	sp|O55144|TLX3_MOUSE	1	1	1	sp|O55144|TLX3_MOUSE T-cell leukemia homeobox protein 3 OS=Mus musculus OX=10090 GN=Tlx3 PE=2 SV=2	1	1	1	1	0	0	0	0	0	0	0	0	0	0	0	0	0	0	0	0	0	0	0	0	0	0	0	0	0	0	0	0	0	0	0	0	0	0	0	0	0	0	0	0
sp|O55201|SPT5H_MOUSE;tr|A0A140LJ34|A0A140LJ34_MOUSE	sp|O55201|SPT5H_MOUSE	24;3	24;3	24;3	sp|O55201|SPT5H_MOUSE Transcription elongation factor SPT5 OS=Mus musculus OX=10090 GN=Supt5h PE=1 SV=1	2	24	24	24	0	0	0	0	0	0	0	0	0	0	0	0	0	0	0	0	0	0	0	0	0	0	0	0	0	0	0	0	0	0	0	0	0	0	0	0	12	0	12	0
sp|O55222|ILK_MOUSE;tr|D3YZA5|D3YZA5_MOUSE;tr|A0A1B0GRF6|A0A1B0GRF6_MOUSE;tr|A0A1B0GR42|A0A1B0GR42_MOUSE	sp|O55222|ILK_MOUSE;tr|D3YZA5|D3YZA5_MOUSE	13;7;2;1	13;7;2;1	13;7;2;1	sp|O55222|ILK_MOUSE Integrin-linked protein kinase OS=Mus musculus OX=10090 GN=Ilk PE=1 SV=2;tr|D3YZA5|D3YZA5_MOUSE Integrin-linked protein kinase (Fragment) OS=Mus musculus OX=10090 GN=Ilk PE=1 SV=2	4	13	13	13	0	0	0	0	0	1	0	0	0	1	0	1	0	0	0	0	0	1	0	2	0	1	0	1	0	0	0	0	0	1	0	2	0	1	0	1	0	3	0	2
sp|O55229|CHKB_MOUSE;tr|F6RRT7|F6RRT7_MOUSE;tr|A0A2R8VJW3|A0A2R8VJW3_MOUSE	sp|O55229|CHKB_MOUSE;tr|F6RRT7|F6RRT7_MOUSE	5;3;2	5;3;2	5;3;2	sp|O55229|CHKB_MOUSE Choline/ethanolamine kinase OS=Mus musculus OX=10090 GN=Chkb PE=1 SV=3;tr|F6RRT7|F6RRT7_MOUSE Choline/ethanolamine kinase (Fragment) OS=Mus musculus OX=10090 GN=Chkb PE=1 SV=1	3	5	5	5	0	0	0	0	0	0	0	0	0	0	0	0	0	0	0	0	0	0	0	0	0	0	0	0	0	0	0	0	0	0	0	0	0	0	0	0	0	2	0	1
sp|O55234|PSB5_MOUSE;tr|Q8BTY5|Q8BTY5_MOUSE	sp|O55234|PSB5_MOUSE;tr|Q8BTY5|Q8BTY5_MOUSE	11;7	11;7	11;7	sp|O55234|PSB5_MOUSE Proteasome subunit beta type-5 OS=Mus musculus OX=10090 GN=Psmb5 PE=1 SV=3;tr|Q8BTY5|Q8BTY5_MOUSE Proteasome subunit beta type-5 OS=Mus musculus OX=10090 GN=Psmb5 PE=1 SV=1	2	11	11	11	0	0	0	0	0	0	0	0	0	0	0	0	0	0	0	0	0	0	0	0	0	0	0	0	0	0	0	0	0	0	0	0	0	0	0	0	0	5	0	4
tr|Q9DCC1|Q9DCC1_MOUSE;sp|O55236|MCE1_MOUSE	tr|Q9DCC1|Q9DCC1_MOUSE;sp|O55236|MCE1_MOUSE	2;2	2;2	2;2	tr|Q9DCC1|Q9DCC1_MOUSE mRNA-capping enzyme OS=Mus musculus OX=10090 GN=Rngtt PE=1 SV=1;sp|O55236|MCE1_MOUSE mRNA-capping enzyme OS=Mus musculus OX=10090 GN=Rngtt PE=1 SV=1	2	2	2	2	0	0	0	0	0	0	0	0	0	0	0	0	0	0	0	0	0	0	0	0	0	0	0	0	0	0	0	0	0	0	0	0	0	0	0	0	0	0	0	0
sp|O55242|SGMR1_MOUSE	sp|O55242|SGMR1_MOUSE	6	6	6	sp|O55242|SGMR1_MOUSE Sigma non-opioid intracellular receptor 1 OS=Mus musculus OX=10090 GN=Sigmar1 PE=1 SV=1	1	6	6	6	0	3	0	1	0	2	0	2	0	2	0	2	0	2	0	2	0	3	0	4	0	4	0	2	0	4	0	4	0	4	0	4	0	4	0	5	0	1	0	2
tr|D6RFN5|D6RFN5_MOUSE;sp|O70131|NINJ1_MOUSE;tr|D3YW25|D3YW25_MOUSE	tr|D6RFN5|D6RFN5_MOUSE;sp|O70131|NINJ1_MOUSE;tr|D3YW25|D3YW25_MOUSE	1;1;1	1;1;1	1;1;1	tr|D6RFN5|D6RFN5_MOUSE Ninjurin-1 OS=Mus musculus OX=10090 GN=Ninj1 PE=1 SV=1;sp|O70131|NINJ1_MOUSE Ninjurin-1 OS=Mus musculus OX=10090 GN=Ninj1 PE=1 SV=1;tr|D3YW25|D3YW25_MOUSE Ninjurin 1, isoform CRA_a OS=Mus musculus OX=10090 GN=Ninj1 PE=1 SV=1	3	1	1	1	0	0	0	0	0	0	0	0	0	0	0	0	0	0	0	0	0	0	0	1	0	1	0	1	0	1	0	1	0	1	1	1	1	1	0	1	0	0	0	0
sp|O70152|DPM1_MOUSE;tr|A2BDX2|A2BDX2_MOUSE;tr|F8WII3|F8WII3_MOUSE	sp|O70152|DPM1_MOUSE;tr|A2BDX2|A2BDX2_MOUSE	18;14;6	18;14;6	18;14;6	sp|O70152|DPM1_MOUSE Dolichol-phosphate mannosyltransferase subunit 1 OS=Mus musculus OX=10090 GN=Dpm1 PE=1 SV=1;tr|A2BDX2|A2BDX2_MOUSE Dolichol-phosphate mannosyltransferase subunit 1 OS=Mus musculus OX=10090 GN=Dpm1 PE=1 SV=1	3	18	18	18	0	2	0	1	0	2	0	2	0	1	0	1	0	2	0	0	0	2	0	2	0	4	0	2	0	2	0	3	0	4	0	5	0	4	0	3	0	5	0	7
sp|O70194|EIF3D_MOUSE;tr|A0A2R8VK20|A0A2R8VK20_MOUSE	sp|O70194|EIF3D_MOUSE	13;2	13;2	13;2	sp|O70194|EIF3D_MOUSE Eukaryotic translation initiation factor 3 subunit D OS=Mus musculus OX=10090 GN=Eif3d PE=1 SV=2	2	13	13	13	0	0	0	0	0	0	0	0	0	0	0	0	0	0	0	0	0	0	0	0	0	0	1	0	0	0	0	0	0	0	1	0	1	0	1	0	10	0	11	0
tr|Q8C4G3|Q8C4G3_MOUSE;tr|Q8C288|Q8C288_MOUSE;sp|O70228|ATP9A_MOUSE;tr|A2AQC3|A2AQC3_MOUSE;tr|A2AUZ1|A2AUZ1_MOUSE;tr|A2AUZ0|A2AUZ0_MOUSE;tr|A2AQC9|A2AQC9_MOUSE	tr|Q8C4G3|Q8C4G3_MOUSE;tr|Q8C288|Q8C288_MOUSE;sp|O70228|ATP9A_MOUSE;tr|A2AQC3|A2AQC3_MOUSE	13;13;13;13;1;1;1	13;13;13;13;1;1;1	13;13;13;13;1;1;1	tr|Q8C4G3|Q8C4G3_MOUSE Phospholipid-transporting ATPase OS=Mus musculus OX=10090 GN=Atp9a PE=1 SV=1;tr|Q8C288|Q8C288_MOUSE Phospholipid-transporting ATPase OS=Mus musculus OX=10090 GN=Atp9a PE=1 SV=1;sp|O70228|ATP9A_MOUSE Probable phospholipid-transporting	7	13	13	13	0	0	0	0	0	0	0	0	0	0	0	0	0	0	0	0	0	0	0	0	0	0	0	0	0	0	0	0	0	0	0	0	0	0	0	0	5	0	3	0
sp|O70250|PGAM2_MOUSE	sp|O70250|PGAM2_MOUSE	7	1	1	sp|O70250|PGAM2_MOUSE Phosphoglycerate mutase 2 OS=Mus musculus OX=10090 GN=Pgam2 PE=1 SV=3	1	7	1	1	0	1	0	0	0	0	0	1	0	1	0	1	0	1	0	0	0	1	0	1	0	0	0	2	0	2	0	1	0	0	0	1	0	1	0	2	2	3	1	5
tr|A0A087WS46|A0A087WS46_MOUSE;sp|O70251|EF1B_MOUSE;tr|M0QWK5|M0QWK5_MOUSE;tr|M0QWH8|M0QWH8_MOUSE;tr|G3UX43|G3UX43_MOUSE;tr|G3UZ47|G3UZ47_MOUSE	tr|A0A087WS46|A0A087WS46_MOUSE;sp|O70251|EF1B_MOUSE	5;5;2;2;2;1	5;5;2;2;2;1	5;5;2;2;2;1	tr|A0A087WS46|A0A087WS46_MOUSE Eukaryotic translation elongation factor 1 beta 2 OS=Mus musculus OX=10090 GN=Eef1b2 PE=1 SV=1;sp|O70251|EF1B_MOUSE Elongation factor 1-beta OS=Mus musculus OX=10090 GN=Eef1b PE=1 SV=5	6	5	5	5	0	0	0	0	0	0	0	0	0	0	0	0	0	0	0	0	0	0	0	2	0	2	0	2	0	2	0	2	0	2	0	2	0	2	0	2	0	5	0	5
sp|O70252|HMOX2_MOUSE;tr|D3YX62|D3YX62_MOUSE;tr|D3YXN4|D3YXN4_MOUSE;tr|D3Z4A2|D3Z4A2_MOUSE	sp|O70252|HMOX2_MOUSE;tr|D3YX62|D3YX62_MOUSE	16;13;5;1	16;13;5;1	16;13;5;1	sp|O70252|HMOX2_MOUSE Heme oxygenase 2 OS=Mus musculus OX=10090 GN=Hmox2 PE=1 SV=1;tr|D3YX62|D3YX62_MOUSE Heme oxygenase 2 (Fragment) OS=Mus musculus OX=10090 GN=Hmox2 PE=1 SV=1	4	16	16	16	0	1	0	1	0	1	0	1	0	1	0	1	0	1	0	0	0	1	0	2	0	3	0	1	0	3	0	2	0	3	0	3	0	0	0	3	0	9	0	8
tr|A0A1L1STN6|A0A1L1STN6_MOUSE;tr|F6RG10|F6RG10_MOUSE;sp|O70255|MPZL2_MOUSE;tr|A0A1L1SST8|A0A1L1SST8_MOUSE	tr|A0A1L1STN6|A0A1L1STN6_MOUSE;tr|F6RG10|F6RG10_MOUSE;sp|O70255|MPZL2_MOUSE;tr|A0A1L1SST8|A0A1L1SST8_MOUSE	2;2;2;1	2;2;2;1	2;2;2;1	tr|A0A1L1STN6|A0A1L1STN6_MOUSE Myelin protein zero-like protein 2 OS=Mus musculus OX=10090 GN=Mpzl2 PE=4 SV=1;tr|F6RG10|F6RG10_MOUSE Epithelial V-like antigen 1 OS=Mus musculus OX=10090 GN=Mpzl2 PE=2 SV=1;sp|O70255|MPZL2_MOUSE Myelin protein zero-like prot	4	2	2	2	0	0	0	0	0	0	0	0	0	0	0	0	0	0	0	0	0	0	0	0	0	0	0	0	0	0	0	0	0	0	0	0	0	0	0	0	0	2	0	2
sp|O70274|TP4A2_MOUSE;sp|Q63739|TP4A1_MOUSE	sp|O70274|TP4A2_MOUSE	5;2	5;2	5;2	sp|O70274|TP4A2_MOUSE Protein tyrosine phosphatase type IVA 2 OS=Mus musculus OX=10090 GN=Ptp4a2 PE=1 SV=1	2	5	5	5	0	0	0	0	0	0	0	0	0	0	0	0	0	0	0	0	0	0	0	0	0	0	0	0	0	0	0	0	0	0	0	0	0	0	0	0	0	3	0	3
sp|O70281|TPST1_MOUSE	sp|O70281|TPST1_MOUSE	3	3	3	sp|O70281|TPST1_MOUSE Protein-tyrosine sulfotransferase 1 OS=Mus musculus OX=10090 GN=Tpst1 PE=1 SV=1	1	3	3	3	0	0	0	0	0	0	0	0	0	0	0	0	0	0	0	0	0	0	0	2	0	1	0	0	0	2	0	0	0	3	0	2	0	1	0	3	0	0	0	0
sp|O70303|CIDEB_MOUSE	sp|O70303|CIDEB_MOUSE	8	8	8	sp|O70303|CIDEB_MOUSE Cell death activator CIDE-B OS=Mus musculus OX=10090 GN=Cideb PE=1 SV=2	1	8	8	8	0	0	0	0	0	0	0	0	0	0	0	0	0	0	0	0	0	0	0	0	0	0	0	0	0	0	0	0	0	0	0	0	0	0	0	0	0	3	0	3
sp|O70305|ATX2_MOUSE;tr|E9QM77|E9QM77_MOUSE;tr|F6U2C2|F6U2C2_MOUSE;tr|F7B6X4|F7B6X4_MOUSE;tr|F6V8M6|F6V8M6_MOUSE	sp|O70305|ATX2_MOUSE;tr|E9QM77|E9QM77_MOUSE;tr|F6U2C2|F6U2C2_MOUSE;tr|F7B6X4|F7B6X4_MOUSE	12;12;10;8;4	12;12;10;8;4	4;4;4;4;4	sp|O70305|ATX2_MOUSE Ataxin-2 OS=Mus musculus OX=10090 GN=Atxn2 PE=1 SV=1;tr|E9QM77|E9QM77_MOUSE Ataxin-2 OS=Mus musculus OX=10090 GN=Atxn2 PE=1 SV=1;tr|F6U2C2|F6U2C2_MOUSE Ataxin-2 (Fragment) OS=Mus musculus OX=10090 GN=Atxn2 PE=1 SV=1;tr|F7B6X4|F7B6X4_MO	5	12	12	4	0	0	0	0	0	0	0	0	0	0	0	0	0	0	0	0	0	0	0	0	0	0	0	0	0	0	0	0	0	0	0	0	0	0	0	0	4	0	3	0
sp|O70310|NMT1_MOUSE	sp|O70310|NMT1_MOUSE	11	11	9	sp|O70310|NMT1_MOUSE Glycylpeptide N-tetradecanoyltransferase 1 OS=Mus musculus OX=10090 GN=Nmt1 PE=1 SV=1	1	11	11	9	0	0	0	0	0	0	0	0	0	0	0	0	0	0	0	0	0	0	0	0	0	0	0	0	0	0	0	0	0	0	0	0	0	0	0	0	0	5	0	7
tr|S4R1E5|S4R1E5_MOUSE;sp|O70325|GPX4_MOUSE	tr|S4R1E5|S4R1E5_MOUSE;sp|O70325|GPX4_MOUSE	7;7	7;7	7;7	tr|S4R1E5|S4R1E5_MOUSE Glutathione peroxidase OS=Mus musculus OX=10090 GN=Gpx4 PE=1 SV=1;sp|O70325|GPX4_MOUSE Phospholipid hydroperoxide glutathione peroxidase OS=Mus musculus OX=10090 GN=Gpx4 PE=1 SV=4	2	7	7	7	0	2	0	2	0	1	0	1	0	2	0	2	0	2	0	1	0	2	0	3	0	3	0	3	0	3	0	2	0	3	0	3	0	2	0	3	0	2	0	1
sp|O70355|BTNL2_MOUSE;tr|J3QP12|J3QP12_MOUSE	sp|O70355|BTNL2_MOUSE;tr|J3QP12|J3QP12_MOUSE	1;1	1;1	1;1	sp|O70355|BTNL2_MOUSE Butyrophilin-like protein 2 OS=Mus musculus OX=10090 GN=Btnl2 PE=2 SV=2;tr|J3QP12|J3QP12_MOUSE Butyrophilin-like protein 2 OS=Mus musculus OX=10090 GN=Btnl2 PE=1 SV=1	2	1	1	1	0	0	0	0	0	0	0	0	0	0	0	0	0	0	0	0	0	0	0	0	0	0	0	0	0	0	0	0	0	0	0	0	0	0	0	0	0	0	0	0
sp|O70370|CATS_MOUSE;tr|F6WR04|F6WR04_MOUSE	sp|O70370|CATS_MOUSE;tr|F6WR04|F6WR04_MOUSE	10;10	10;10	10;10	sp|O70370|CATS_MOUSE Cathepsin S OS=Mus musculus OX=10090 GN=Ctss PE=1 SV=2;tr|F6WR04|F6WR04_MOUSE Cathepsin S OS=Mus musculus OX=10090 GN=Ctss PE=1 SV=1	2	10	10	10	0	5	0	3	0	2	0	2	0	4	0	3	0	4	0	5	0	4	0	6	0	7	0	8	0	8	0	9	0	9	0	5	0	7	0	7	0	0	0	0
sp|O70378|EMC8_MOUSE;tr|M0QWP2|M0QWP2_MOUSE;tr|M0QWY0|M0QWY0_MOUSE;tr|M0QWS0|M0QWS0_MOUSE;tr|M0QWI7|M0QWI7_MOUSE;tr|M0QWE2|M0QWE2_MOUSE;tr|M0QWC9|M0QWC9_MOUSE	sp|O70378|EMC8_MOUSE;tr|M0QWP2|M0QWP2_MOUSE;tr|M0QWY0|M0QWY0_MOUSE	7;6;4;1;1;1;1	7;6;4;1;1;1;1	7;6;4;1;1;1;1	sp|O70378|EMC8_MOUSE ER membrane protein complex subunit 8 OS=Mus musculus OX=10090 GN=Emc8 PE=1 SV=1;tr|M0QWP2|M0QWP2_MOUSE ER membrane protein complex subunit 8 (Fragment) OS=Mus musculus OX=10090 GN=Emc8 PE=1 SV=1;tr|M0QWY0|M0QWY0_MOUSE ER membrane prot	7	7	7	7	0	1	0	1	0	1	0	1	0	2	0	1	0	1	0	2	0	1	0	2	0	2	0	2	0	2	0	3	0	3	0	2	0	3	0	3	0	3	0	2
sp|O70400|PDLI1_MOUSE;tr|S4R1V0|S4R1V0_MOUSE	sp|O70400|PDLI1_MOUSE;tr|S4R1V0|S4R1V0_MOUSE	10;7	10;7	10;7	sp|O70400|PDLI1_MOUSE PDZ and LIM domain protein 1 OS=Mus musculus OX=10090 GN=Pdlim1 PE=1 SV=4;tr|S4R1V0|S4R1V0_MOUSE PDZ and LIM domain protein 1 (Fragment) OS=Mus musculus OX=10090 GN=Pdlim1 PE=1 SV=1	2	10	10	10	0	0	0	0	0	0	0	0	0	0	0	0	0	0	0	0	0	0	0	0	0	0	0	0	0	0	0	0	0	0	0	0	0	0	0	0	1	5	1	5
tr|A0A0R4J0R1|A0A0R4J0R1_MOUSE;sp|O70404|VAMP8_MOUSE;tr|A0A0U1RPE8|A0A0U1RPE8_MOUSE	tr|A0A0R4J0R1|A0A0R4J0R1_MOUSE;sp|O70404|VAMP8_MOUSE	7;7;3	7;7;3	7;7;3	tr|A0A0R4J0R1|A0A0R4J0R1_MOUSE Vesicle-associated membrane protein 8 OS=Mus musculus OX=10090 GN=Vamp8 PE=1 SV=1;sp|O70404|VAMP8_MOUSE Vesicle-associated membrane protein 8 OS=Mus musculus OX=10090 GN=Vamp8 PE=1 SV=1	3	7	7	7	0	3	0	3	0	2	0	2	0	3	0	3	0	3	0	2	0	2	0	1	0	1	0	1	0	1	0	2	0	2	0	1	0	1	0	1	0	2	0	3
sp|O70435|PSA3_MOUSE;tr|E0CX62|E0CX62_MOUSE;tr|E0CZ34|E0CZ34_MOUSE;tr|F8WH02|F8WH02_MOUSE;tr|E0CYL6|E0CYL6_MOUSE	sp|O70435|PSA3_MOUSE;tr|E0CX62|E0CX62_MOUSE	12;6;2;2;2	12;6;2;2;2	12;6;2;2;2	sp|O70435|PSA3_MOUSE Proteasome subunit alpha type-3 OS=Mus musculus OX=10090 GN=Psma3 PE=1 SV=3;tr|E0CX62|E0CX62_MOUSE Proteasome endopeptidase complex OS=Mus musculus OX=10090 GN=Psma3 PE=1 SV=2	5	12	12	12	0	0	0	0	0	0	0	0	0	0	0	0	0	0	0	0	0	0	0	0	0	1	0	0	0	1	0	1	0	1	0	1	0	0	0	0	2	6	2	7
sp|O70456|1433S_MOUSE	sp|O70456|1433S_MOUSE	11	9	9	sp|O70456|1433S_MOUSE 14-3-3 protein sigma OS=Mus musculus OX=10090 GN=Sfn PE=1 SV=2	1	11	9	9	0	0	0	0	0	0	0	0	0	0	0	0	0	0	0	0	0	0	0	1	0	1	0	1	0	0	0	1	0	1	0	1	0	1	0	1	1	4	2	5
sp|O70472|TM131_MOUSE;tr|A0A087WRG7|A0A087WRG7_MOUSE	sp|O70472|TM131_MOUSE	7;1	7;1	7;1	sp|O70472|TM131_MOUSE Transmembrane protein 131 OS=Mus musculus OX=10090 GN=Tmem131 PE=2 SV=2	2	7	7	7	0	0	0	0	0	0	0	0	0	0	0	0	0	0	0	0	0	0	0	0	0	0	0	0	0	0	0	0	0	0	0	0	0	0	0	0	1	0	0	0
sp|O70475|UGDH_MOUSE;tr|D3YXP9|D3YXP9_MOUSE	sp|O70475|UGDH_MOUSE	51;8	51;8	51;8	sp|O70475|UGDH_MOUSE UDP-glucose 6-dehydrogenase OS=Mus musculus OX=10090 GN=Ugdh PE=1 SV=1	2	51	51	51	0	3	0	0	0	3	0	0	0	0	0	0	0	0	0	0	0	0	0	6	0	2	0	5	0	0	0	1	0	0	0	5	0	0	0	3	15	39	14	38
tr|A0A0A6YY66|A0A0A6YY66_MOUSE;tr|Q8BSN6|Q8BSN6_MOUSE;sp|O70480|VAMP4_MOUSE	tr|A0A0A6YY66|A0A0A6YY66_MOUSE;tr|Q8BSN6|Q8BSN6_MOUSE;sp|O70480|VAMP4_MOUSE	2;2;2	2;2;2	2;2;2	tr|A0A0A6YY66|A0A0A6YY66_MOUSE Vesicle-associated membrane protein 4 OS=Mus musculus OX=10090 GN=Vamp4 PE=1 SV=1;tr|Q8BSN6|Q8BSN6_MOUSE Vesicle-associated membrane protein 4 OS=Mus musculus OX=10090 GN=Vamp4 PE=1 SV=1;sp|O70480|VAMP4_MOUSE Vesicle-associat	3	2	2	2	0	0	0	0	0	0	0	0	0	0	0	0	0	0	0	0	0	0	0	0	0	0	0	0	0	0	0	0	0	0	0	0	0	0	0	0	0	0	0	0
sp|O70481|UBR1_MOUSE	sp|O70481|UBR1_MOUSE	2	2	2	sp|O70481|UBR1_MOUSE E3 ubiquitin-protein ligase UBR1 OS=Mus musculus OX=10090 GN=Ubr1 PE=1 SV=2	1	2	2	2	0	0	0	0	0	0	0	0	0	0	0	0	0	0	0	0	0	0	0	0	0	0	0	0	0	0	0	0	0	0	0	0	0	0	0	0	0	0	1	0
sp|O70494|SP3_MOUSE	sp|O70494|SP3_MOUSE	1	1	1	sp|O70494|SP3_MOUSE Transcription factor Sp3 OS=Mus musculus OX=10090 GN=Sp3 PE=1 SV=2	1	1	1	1	0	0	0	0	0	0	0	0	0	0	0	0	0	0	0	0	0	0	0	0	0	0	0	0	0	0	0	0	0	0	0	0	0	0	0	0	0	0	0	0
sp|O70503|DHB12_MOUSE	sp|O70503|DHB12_MOUSE	26	26	26	sp|O70503|DHB12_MOUSE Very-long-chain 3-oxoacyl-CoA reductase OS=Mus musculus OX=10090 GN=Hsd17b12 PE=1 SV=1	1	26	26	26	0	9	0	11	0	11	0	13	0	11	0	10	0	14	0	11	0	12	0	17	0	18	0	18	1	19	0	16	0	18	0	18	0	14	1	18	0	13	0	13
sp|O70514|FGFP1_MOUSE	sp|O70514|FGFP1_MOUSE	1	1	1	sp|O70514|FGFP1_MOUSE Fibroblast growth factor-binding protein 1 OS=Mus musculus OX=10090 GN=Fgfbp1 PE=1 SV=1	1	1	1	1	0	0	0	0	0	0	0	0	0	0	0	0	0	0	0	0	0	0	0	0	0	0	0	0	0	0	0	0	0	0	0	0	0	0	0	0	0	1	0	1
sp|O70551|SRPK1_MOUSE;tr|A0A3B2W883|A0A3B2W883_MOUSE;tr|F8WGJ7|F8WGJ7_MOUSE;tr|A0A3B2W430|A0A3B2W430_MOUSE;tr|A0A3B2W4B9|A0A3B2W4B9_MOUSE;tr|A0A3B2W7I6|A0A3B2W7I6_MOUSE;sp|Q9Z0G2|SRPK3_MOUSE;sp|O54781|SRPK2_MOUSE;tr|A0A0R4J124|A0A0R4J124_MOUSE;tr|A0A0G2JDY2|A0A0G2JDY2_MOUSE	sp|O70551|SRPK1_MOUSE;tr|A0A3B2W883|A0A3B2W883_MOUSE	16;10;6;6;5;3;2;2;2;1	16;10;6;6;5;3;2;2;2;1	16;10;6;6;5;3;2;2;2;1	sp|O70551|SRPK1_MOUSE SRSF protein kinase 1 OS=Mus musculus OX=10090 GN=Srpk1 PE=1 SV=2;tr|A0A3B2W883|A0A3B2W883_MOUSE SRSF protein kinase 1 (Fragment) OS=Mus musculus OX=10090 GN=Srpk1 PE=1 SV=1	10	16	16	16	0	0	0	0	0	0	0	0	0	0	0	0	0	0	0	0	0	0	0	0	0	0	0	0	0	0	0	0	0	0	0	0	0	0	0	0	5	0	5	0
sp|O70570|PIGR_MOUSE;tr|D3YVM4|D3YVM4_MOUSE;tr|D3Z2D3|D3Z2D3_MOUSE	sp|O70570|PIGR_MOUSE	36;4;4	36;4;4	36;4;4	sp|O70570|PIGR_MOUSE Polymeric immunoglobulin receptor OS=Mus musculus OX=10090 GN=Pigr PE=1 SV=1	3	36	36	36	13	0	12	0	8	0	11	0	5	0	10	0	12	0	8	0	7	0	12	0	10	1	10	0	14	0	6	0	14	1	10	0	12	0	11	0	21	2	17	6
sp|O70571|PDK4_MOUSE	sp|O70571|PDK4_MOUSE	1	1	1	sp|O70571|PDK4_MOUSE [Pyruvate dehydrogenase (acetyl-transferring)] kinase isozyme 4, mitochondrial OS=Mus musculus OX=10090 GN=Pdk4 PE=1 SV=1	1	1	1	1	0	0	0	0	0	0	0	1	0	0	0	0	0	1	0	0	0	1	0	0	0	0	0	0	0	0	0	0	0	0	0	0	0	0	0	0	0	0	0	0
sp|O70572|NSMA_MOUSE;tr|D6RGM4|D6RGM4_MOUSE	sp|O70572|NSMA_MOUSE	9;2	9;2	9;2	sp|O70572|NSMA_MOUSE Sphingomyelin phosphodiesterase 2 OS=Mus musculus OX=10090 GN=Smpd2 PE=1 SV=1	2	9	9	9	0	0	0	0	0	0	0	0	0	0	0	0	0	0	0	0	0	0	0	0	0	1	0	2	0	0	0	2	0	1	0	0	0	0	0	1	0	5	0	5
sp|O70579|PM34_MOUSE;tr|A0A2R8VI88|A0A2R8VI88_MOUSE	sp|O70579|PM34_MOUSE	12;4	12;4	12;4	sp|O70579|PM34_MOUSE Peroxisomal membrane protein PMP34 OS=Mus musculus OX=10090 GN=Slc25a17 PE=1 SV=1	2	12	12	12	1	1	0	1	0	1	1	1	0	1	0	1	0	0	0	1	0	1	0	3	0	2	0	0	0	1	0	0	0	0	0	1	0	1	1	1	0	1	0	1
sp|O70589|CSKP_MOUSE;tr|A0A067XG53|A0A067XG53_MOUSE;tr|F6Y9I5|F6Y9I5_MOUSE;tr|F6ZQR2|F6ZQR2_MOUSE;tr|B1AUH5|B1AUH5_MOUSE;tr|F7CD87|F7CD87_MOUSE;tr|B1AUH6|B1AUH6_MOUSE	sp|O70589|CSKP_MOUSE;tr|A0A067XG53|A0A067XG53_MOUSE	38;37;13;11;5;5;3	38;37;13;11;5;5;3	38;37;13;11;5;5;3	sp|O70589|CSKP_MOUSE Peripheral plasma membrane protein CASK OS=Mus musculus OX=10090 GN=Cask PE=1 SV=2;tr|A0A067XG53|A0A067XG53_MOUSE Peripheral plasma membrane protein CASK (Fragment) OS=Mus musculus OX=10090 GN=Cask PE=1 SV=1	7	38	38	38	2	0	0	0	1	0	3	0	3	0	4	0	4	0	4	0	1	0	0	1	0	1	0	0	0	1	0	1	1	1	1	1	1	1	0	1	19	2	14	2
sp|O70591|PFD2_MOUSE;tr|F8WJ30|F8WJ30_MOUSE	sp|O70591|PFD2_MOUSE;tr|F8WJ30|F8WJ30_MOUSE	2;1	2;1	2;1	sp|O70591|PFD2_MOUSE Prefoldin subunit 2 OS=Mus musculus OX=10090 GN=Pfdn2 PE=1 SV=2;tr|F8WJ30|F8WJ30_MOUSE Prefoldin subunit 2 (Fragment) OS=Mus musculus OX=10090 GN=Pfdn2 PE=1 SV=1	2	2	2	2	0	0	0	0	0	0	0	0	0	0	0	0	0	0	0	0	0	0	0	0	0	0	0	0	0	0	0	0	0	0	0	0	0	0	0	0	0	2	0	2
tr|A0A494B9U5|A0A494B9U5_MOUSE;tr|A0A494BBD2|A0A494BBD2_MOUSE;tr|D3Z408|D3Z408_MOUSE;tr|A0A494BAJ0|A0A494BAJ0_MOUSE;tr|D3YTQ4|D3YTQ4_MOUSE;sp|O70628|PDE9A_MOUSE;tr|A0A494BAI3|A0A494BAI3_MOUSE;tr|F6ZAU1|F6ZAU1_MOUSE;tr|A0A494BAI4|A0A494BAI4_MOUSE	tr|A0A494B9U5|A0A494B9U5_MOUSE;tr|A0A494BBD2|A0A494BBD2_MOUSE;tr|D3Z408|D3Z408_MOUSE;tr|A0A494BAJ0|A0A494BAJ0_MOUSE;tr|D3YTQ4|D3YTQ4_MOUSE;sp|O70628|PDE9A_MOUSE;tr|A0A494BAI3|A0A494BAI3_MOUSE;tr|F6ZAU1|F6ZAU1_MOUSE;tr|A0A494BAI4|A0A494BAI4_MOUSE	2;2;2;2;2;2;1;1;1	2;2;2;2;2;2;1;1;1	2;2;2;2;2;2;1;1;1	tr|A0A494B9U5|A0A494B9U5_MOUSE High affinity cGMP-specific 3,5-cyclic phosphodiesterase 9A OS=Mus musculus OX=10090 GN=Pde9a PE=1 SV=1;tr|A0A494BBD2|A0A494BBD2_MOUSE High affinity cGMP-specific 3,5-cyclic phosphodiesterase 9A OS=Mus musculus OX=10090 G	9	2	2	2	0	0	0	0	0	0	0	0	0	0	0	0	0	0	0	0	0	0	0	0	0	0	0	0	0	0	0	0	0	0	0	0	0	0	0	0	0	0	0	0
tr|G5E8J8|G5E8J8_MOUSE;tr|F6ZBR8|F6ZBR8_MOUSE;sp|O88286|WIZ_MOUSE;tr|A0A494BAG6|A0A494BAG6_MOUSE	tr|G5E8J8|G5E8J8_MOUSE;tr|F6ZBR8|F6ZBR8_MOUSE;sp|O88286|WIZ_MOUSE;tr|A0A494BAG6|A0A494BAG6_MOUSE	2;2;2;2	2;2;2;2	2;2;2;2	tr|G5E8J8|G5E8J8_MOUSE MCG14253, isoform CRA_a OS=Mus musculus OX=10090 GN=Wiz PE=1 SV=1;tr|F6ZBR8|F6ZBR8_MOUSE Protein Wiz OS=Mus musculus OX=10090 GN=Wiz PE=1 SV=2;sp|O88286|WIZ_MOUSE Protein Wiz OS=Mus musculus OX=10090 GN=Wiz PE=1 SV=2;tr|A0A494BAG6|A0	4	2	2	2	0	0	0	0	0	0	0	0	0	0	0	0	0	0	0	0	0	0	0	0	0	0	0	0	0	0	0	0	0	0	0	0	0	0	0	0	0	0	1	0
tr|A0A0R4J098|A0A0R4J098_MOUSE;sp|O88291|ZN326_MOUSE;tr|D3YXQ7|D3YXQ7_MOUSE	tr|A0A0R4J098|A0A0R4J098_MOUSE;sp|O88291|ZN326_MOUSE;tr|D3YXQ7|D3YXQ7_MOUSE	2;2;1	2;2;1	2;2;1	tr|A0A0R4J098|A0A0R4J098_MOUSE Zinc finger protein 326 OS=Mus musculus OX=10090 GN=Zfp326 PE=1 SV=1;sp|O88291|ZN326_MOUSE DBIRD complex subunit ZNF326 OS=Mus musculus OX=10090 GN=Znf326 PE=1 SV=1;tr|D3YXQ7|D3YXQ7_MOUSE Zinc finger protein 326 (Fragment) OS	3	2	2	2	0	0	0	0	0	0	0	0	0	0	0	0	0	0	0	0	0	0	0	0	0	0	0	0	0	0	0	0	0	0	0	0	0	0	0	0	1	1	1	0
sp|O88307|SORL_MOUSE	sp|O88307|SORL_MOUSE	22	22	22	sp|O88307|SORL_MOUSE Sortilin-related receptor OS=Mus musculus OX=10090 GN=Sorl1 PE=1 SV=3	1	22	22	22	0	0	0	0	0	0	0	0	0	0	0	0	0	0	0	0	0	0	0	0	0	0	0	0	0	0	0	0	0	0	0	0	0	0	0	0	7	1	6	1
sp|O88310|ITL1A_MOUSE;tr|F6YSS8|F6YSS8_MOUSE	sp|O88310|ITL1A_MOUSE	22;10	22;10	17;8	sp|O88310|ITL1A_MOUSE Intelectin-1a OS=Mus musculus OX=10090 GN=Itln1 PE=1 SV=1	2	22	22	17	0	0	0	0	0	0	0	0	0	0	0	0	0	0	0	0	0	0	0	0	0	0	0	0	0	0	0	0	0	0	0	0	0	0	0	0	8	19	5	14
sp|O88312|AGR2_MOUSE;sp|Q8R3W7|AGR3_MOUSE	sp|O88312|AGR2_MOUSE	15;1	15;1	15;1	sp|O88312|AGR2_MOUSE Anterior gradient protein 2 homolog OS=Mus musculus OX=10090 GN=Agr2 PE=1 SV=1	2	15	15	15	0	0	0	0	0	0	0	0	0	0	0	0	0	0	0	0	0	0	0	0	0	0	0	0	0	0	0	0	0	0	0	0	0	0	0	0	1	9	0	8
sp|O88322|NID2_MOUSE;tr|A0A286YCQ5|A0A286YCQ5_MOUSE	sp|O88322|NID2_MOUSE;tr|A0A286YCQ5|A0A286YCQ5_MOUSE	11;10	10;10	10;10	sp|O88322|NID2_MOUSE Nidogen-2 OS=Mus musculus OX=10090 GN=Nid2 PE=1 SV=2;tr|A0A286YCQ5|A0A286YCQ5_MOUSE Nidogen-2 (Fragment) OS=Mus musculus OX=10090 GN=Nid2 PE=1 SV=1	2	11	10	10	1	1	1	1	1	2	1	1	1	1	1	1	1	1	1	1	1	1	1	0	0	1	0	0	1	0	1	1	1	0	1	1	1	1	1	0	1	0	1	0
sp|O88329|MYO1A_MOUSE	sp|O88329|MYO1A_MOUSE	89	89	84	sp|O88329|MYO1A_MOUSE Unconventional myosin-Ia OS=Mus musculus OX=10090 GN=Myo1a PE=2 SV=2	1	89	89	84	1	0	1	0	1	0	1	0	1	0	1	0	1	0	1	0	1	0	1	0	1	0	1	0	1	0	1	0	1	0	1	0	0	0	1	0	66	3	62	7
sp|O88342|WDR1_MOUSE;tr|A0A0J9YU05|A0A0J9YU05_MOUSE	sp|O88342|WDR1_MOUSE	24;6	24;6	24;6	sp|O88342|WDR1_MOUSE WD repeat-containing protein 1 OS=Mus musculus OX=10090 GN=Wdr1 PE=1 SV=3	2	24	24	24	0	1	0	0	0	0	0	0	0	2	0	1	0	1	0	1	0	1	0	1	0	0	0	1	0	0	0	1	0	2	0	0	0	2	0	2	0	14	0	14
tr|A7E1Z5|A7E1Z5_MOUSE;sp|O88343|S4A4_MOUSE;tr|E9Q8N8|E9Q8N8_MOUSE;tr|D3Z7G8|D3Z7G8_MOUSE;tr|A0A571BE55|A0A571BE55_MOUSE;tr|D3YVG0|D3YVG0_MOUSE;tr|D3YX36|D3YX36_MOUSE;tr|E9Q3M5|E9Q3M5_MOUSE	tr|A7E1Z5|A7E1Z5_MOUSE;sp|O88343|S4A4_MOUSE;tr|E9Q8N8|E9Q8N8_MOUSE	24;24;22;7;2;1;1;1	24;24;22;7;2;1;1;1	24;24;22;7;2;1;1;1	tr|A7E1Z5|A7E1Z5_MOUSE Anion exchange protein OS=Mus musculus OX=10090 GN=Slc4a4 PE=1 SV=1;sp|O88343|S4A4_MOUSE Electrogenic sodium bicarbonate cotransporter 1 OS=Mus musculus OX=10090 GN=Slc4a4 PE=1 SV=2;tr|E9Q8N8|E9Q8N8_MOUSE Anion exchange protein OS=Mu	8	24	24	24	0	0	0	0	1	1	0	0	1	0	0	0	1	0	0	0	2	0	1	0	2	0	2	0	2	0	1	0	3	0	3	0	3	0	1	0	12	0	13	0
tr|A0A0R4J0T4|A0A0R4J0T4_MOUSE;tr|Q5D0E0|Q5D0E0_MOUSE;sp|O88351|IKKB_MOUSE;tr|Q3U141|Q3U141_MOUSE;tr|F6XPL0|F6XPL0_MOUSE;tr|F6ULQ4|F6ULQ4_MOUSE	tr|A0A0R4J0T4|A0A0R4J0T4_MOUSE;tr|Q5D0E0|Q5D0E0_MOUSE;sp|O88351|IKKB_MOUSE;tr|Q3U141|Q3U141_MOUSE	6;6;6;3;1;1	6;6;6;3;1;1	6;6;6;3;1;1	tr|A0A0R4J0T4|A0A0R4J0T4_MOUSE Inhibitor of nuclear factor kappa-B kinase subunit beta OS=Mus musculus OX=10090 GN=Ikbkb PE=1 SV=1;tr|Q5D0E0|Q5D0E0_MOUSE Ikbkb protein OS=Mus musculus OX=10090 GN=Ikbkb PE=1 SV=1;sp|O88351|IKKB_MOUSE Inhibitor of nuclear fa	6	6	6	6	0	0	0	0	0	0	0	0	0	0	0	0	0	0	0	0	0	0	0	0	0	0	0	0	0	0	0	0	0	0	0	0	0	0	0	0	0	0	0	0
tr|G3UWZ0|G3UWZ0_MOUSE;sp|O88379|BAZ1A_MOUSE;tr|G3UZD1|G3UZD1_MOUSE;tr|G3UXR5|G3UXR5_MOUSE;tr|G3UZ82|G3UZ82_MOUSE	tr|G3UWZ0|G3UWZ0_MOUSE;sp|O88379|BAZ1A_MOUSE	3;3;1;1;1	3;3;1;1;1	3;3;1;1;1	tr|G3UWZ0|G3UWZ0_MOUSE Bromodomain adjacent to zinc finger domain protein 1A OS=Mus musculus OX=10090 GN=Baz1a PE=1 SV=1;sp|O88379|BAZ1A_MOUSE Bromodomain adjacent to zinc finger domain protein 1A OS=Mus musculus OX=10090 GN=Baz1a PE=1 SV=3	5	3	3	3	0	0	0	0	1	0	1	0	0	0	0	0	0	0	0	0	0	0	0	1	0	1	0	1	0	1	0	0	0	1	0	1	0	1	0	0	0	0	0	0
tr|Q91XH6|Q91XH6_MOUSE;sp|O88384|VTI1B_MOUSE;tr|F6UHS3|F6UHS3_MOUSE;tr|E0CYE5|E0CYE5_MOUSE;tr|F6T4B9|F6T4B9_MOUSE	tr|Q91XH6|Q91XH6_MOUSE;sp|O88384|VTI1B_MOUSE;tr|F6UHS3|F6UHS3_MOUSE	14;14;8;3;3	14;14;8;3;3	14;14;8;3;3	tr|Q91XH6|Q91XH6_MOUSE Vesicle transport through interaction with t-SNAREs 1B homolog OS=Mus musculus OX=10090 GN=Vti1b PE=1 SV=1;sp|O88384|VTI1B_MOUSE Vesicle transport through interaction with t-SNAREs homolog 1B OS=Mus musculus OX=10090 GN=Vti1b PE=1 SV	5	14	14	14	0	2	0	1	0	2	0	2	0	1	0	2	0	2	0	2	0	1	0	1	0	1	0	2	0	1	0	1	0	1	0	1	0	2	0	1	0	7	0	9
sp|O88428|PAPS2_MOUSE	sp|O88428|PAPS2_MOUSE	61	61	4	sp|O88428|PAPS2_MOUSE Bifunctional 3-phosphoadenosine 5-phosphosulfate synthase 2 OS=Mus musculus OX=10090 GN=Papss2 PE=1 SV=2	1	61	61	4	0	0	0	0	0	0	1	0	0	0	0	0	0	0	0	0	0	0	0	0	0	0	0	0	0	0	0	0	1	0	0	0	0	0	0	0	44	9	42	12
sp|O88441|MTX2_MOUSE	sp|O88441|MTX2_MOUSE	22	22	22	sp|O88441|MTX2_MOUSE Metaxin-2 OS=Mus musculus OX=10090 GN=Mtx2 PE=1 SV=1	1	22	22	22	0	5	0	5	0	5	0	6	0	6	0	4	0	4	0	5	0	4	0	13	0	12	0	12	0	13	0	11	0	13	0	13	0	12	0	12	0	5	0	4
sp|O88451|RDH7_MOUSE;tr|A0A1W2P7F4|A0A1W2P7F4_MOUSE	sp|O88451|RDH7_MOUSE	30;1	30;1	19;0	sp|O88451|RDH7_MOUSE Retinol dehydrogenase 7 OS=Mus musculus OX=10090 GN=Rdh7 PE=1 SV=1	2	30	30	19	0	14	0	19	0	17	0	14	0	17	0	16	1	16	0	17	0	17	0	25	0	23	0	17	0	20	0	18	0	22	0	21	0	21	0	20	0	7	0	8
sp|O88455|DHCR7_MOUSE;tr|A0A140LIT2|A0A140LIT2_MOUSE;tr|D3Z7G1|D3Z7G1_MOUSE;tr|D3YXR4|D3YXR4_MOUSE	sp|O88455|DHCR7_MOUSE;tr|A0A140LIT2|A0A140LIT2_MOUSE	12;12;1;1	12;12;1;1	12;12;1;1	sp|O88455|DHCR7_MOUSE 7-dehydrocholesterol reductase OS=Mus musculus OX=10090 GN=Dhcr7 PE=1 SV=1;tr|A0A140LIT2|A0A140LIT2_MOUSE 7-dehydrocholesterol reductase OS=Mus musculus OX=10090 GN=Dhcr7 PE=1 SV=1	4	12	12	12	1	7	0	6	0	7	0	7	1	7	1	7	2	6	1	6	1	6	1	9	1	10	0	8	1	9	1	11	1	10	2	9	1	8	2	10	0	3	0	2
tr|A0A0R4IZW8|A0A0R4IZW8_MOUSE;sp|O88456|CPNS1_MOUSE;tr|A0A0R4J1C2|A0A0R4J1C2_MOUSE;sp|Q9D7J7|CPNS2_MOUSE	tr|A0A0R4IZW8|A0A0R4IZW8_MOUSE;sp|O88456|CPNS1_MOUSE;tr|A0A0R4J1C2|A0A0R4J1C2_MOUSE	5;5;3;1	5;5;3;1	5;5;3;1	tr|A0A0R4IZW8|A0A0R4IZW8_MOUSE Calpain small subunit 1 OS=Mus musculus OX=10090 GN=Capns1 PE=1 SV=1;sp|O88456|CPNS1_MOUSE Calpain small subunit 1 OS=Mus musculus OX=10090 GN=Capns1 PE=1 SV=1;tr|A0A0R4J1C2|A0A0R4J1C2_MOUSE Calpain small subunit 1 OS=Mus mus	4	5	5	5	0	0	0	0	0	1	0	0	0	1	0	1	0	1	0	1	0	0	0	1	0	0	0	1	0	1	0	0	0	1	0	1	0	0	0	1	0	2	0	2
sp|O88487|DC1I2_MOUSE;tr|A2BFF8|A2BFF8_MOUSE;tr|Q3TPJ8|Q3TPJ8_MOUSE;tr|A2BFF9|A2BFF9_MOUSE;tr|A2BFF5|A2BFF5_MOUSE;tr|Q3TYJ3|Q3TYJ3_MOUSE;sp|O88485|DC1I1_MOUSE;tr|D3Z0M6|D3Z0M6_MOUSE	sp|O88487|DC1I2_MOUSE;tr|A2BFF8|A2BFF8_MOUSE;tr|Q3TPJ8|Q3TPJ8_MOUSE;tr|A2BFF9|A2BFF9_MOUSE;tr|A2BFF5|A2BFF5_MOUSE	17;16;16;15;14;1;1;1	17;16;16;15;14;1;1;1	17;16;16;15;14;1;1;1	sp|O88487|DC1I2_MOUSE Cytoplasmic dynein 1 intermediate chain 2 OS=Mus musculus OX=10090 GN=Dync1i2 PE=1 SV=1;tr|A2BFF8|A2BFF8_MOUSE Cytoplasmic dynein 1 intermediate chain 2 OS=Mus musculus OX=10090 GN=Dync1i2 PE=1 SV=1;tr|Q3TPJ8|Q3TPJ8_MOUSE Cytoplasmic	8	17	17	17	1	0	1	0	1	0	1	0	1	0	1	0	1	0	1	0	1	0	1	0	0	0	1	0	0	0	1	0	1	0	1	0	0	0	1	0	14	1	14	0
sp|O88508|DNM3A_MOUSE;tr|G3UY43|G3UY43_MOUSE;tr|G3UZG8|G3UZG8_MOUSE;tr|G3UX07|G3UX07_MOUSE;tr|G3UXY2|G3UXY2_MOUSE	sp|O88508|DNM3A_MOUSE	3;1;1;1;1	3;1;1;1;1	3;1;1;1;1	sp|O88508|DNM3A_MOUSE DNA (cytosine-5)-methyltransferase 3A OS=Mus musculus OX=10090 GN=Dnmt3a PE=1 SV=2	5	3	3	3	0	0	0	0	0	0	0	0	0	0	0	0	0	0	0	0	0	0	0	0	0	0	0	0	0	0	0	0	0	0	0	0	0	0	0	0	0	0	0	0
sp|O88512|AP1G2_MOUSE	sp|O88512|AP1G2_MOUSE	24	22	16	sp|O88512|AP1G2_MOUSE AP-1 complex subunit gamma-like 2 OS=Mus musculus OX=10090 GN=Ap1g2 PE=1 SV=2	1	24	22	16	0	0	0	0	0	0	0	0	0	0	0	0	0	0	0	0	0	0	0	0	0	0	0	0	0	0	0	0	0	0	0	0	0	0	0	0	17	0	17	0
tr|A0A494BAG1|A0A494BAG1_MOUSE;sp|O88520|SHOC2_MOUSE	tr|A0A494BAG1|A0A494BAG1_MOUSE;sp|O88520|SHOC2_MOUSE	5;5	5;5	5;5	tr|A0A494BAG1|A0A494BAG1_MOUSE Leucine-rich repeat protein SHOC-2 (Fragment) OS=Mus musculus OX=10090 GN=Shoc2 PE=1 SV=1;sp|O88520|SHOC2_MOUSE Leucine-rich repeat protein SHOC-2 OS=Mus musculus OX=10090 GN=Shoc2 PE=1 SV=2	2	5	5	5	0	0	0	0	0	0	0	0	0	0	0	0	0	0	0	0	0	0	0	0	0	0	0	0	0	0	0	0	0	0	0	0	0	0	0	0	1	1	1	1
tr|A3KG44|A3KG44_MOUSE;tr|A3KG40|A3KG40_MOUSE;tr|A3KG41|A3KG41_MOUSE;tr|A3KG38|A3KG38_MOUSE;tr|Q8VC91|Q8VC91_MOUSE;sp|O88522|NEMO_MOUSE;tr|E9Q2Y3|E9Q2Y3_MOUSE;tr|Q7TSS3|Q7TSS3_MOUSE	tr|A3KG44|A3KG44_MOUSE;tr|A3KG40|A3KG40_MOUSE;tr|A3KG41|A3KG41_MOUSE;tr|A3KG38|A3KG38_MOUSE;tr|Q8VC91|Q8VC91_MOUSE;sp|O88522|NEMO_MOUSE;tr|E9Q2Y3|E9Q2Y3_MOUSE;tr|Q7TSS3|Q7TSS3_MOUSE	2;2;2;2;2;2;2;2	2;2;2;2;2;2;2;2	2;2;2;2;2;2;2;2	tr|A3KG44|A3KG44_MOUSE NF-kappa-B essential modulator (Fragment) OS=Mus musculus OX=10090 GN=Ikbkg PE=1 SV=1;tr|A3KG40|A3KG40_MOUSE NF-kappa-B essential modulator (Fragment) OS=Mus musculus OX=10090 GN=Ikbkg PE=1 SV=1;tr|A3KG41|A3KG41_MOUSE NF-kappa-B esse	8	2	2	2	0	0	0	0	0	0	0	0	0	0	0	0	0	0	0	0	0	0	0	0	0	0	0	0	0	1	0	0	0	0	0	1	0	0	0	0	0	0	0	0
sp|O88531|PPT1_MOUSE;tr|B1B0P8|B1B0P8_MOUSE;tr|B1B0P9|B1B0P9_MOUSE	sp|O88531|PPT1_MOUSE	16;5;5	16;5;5	16;5;5	sp|O88531|PPT1_MOUSE Palmitoyl-protein thioesterase 1 OS=Mus musculus OX=10090 GN=Ppt1 PE=1 SV=2	3	16	16	16	0	11	0	9	0	11	0	9	0	12	0	12	0	12	0	12	0	11	0	15	0	15	0	16	0	14	0	15	0	14	0	15	0	14	0	14	0	5	0	4
sp|O88532|ZFR_MOUSE;tr|F6V459|F6V459_MOUSE;tr|F6QJP7|F6QJP7_MOUSE;tr|D3Z5G4|D3Z5G4_MOUSE	sp|O88532|ZFR_MOUSE	4;1;1;1	4;1;1;1	4;1;1;1	sp|O88532|ZFR_MOUSE Zinc finger RNA-binding protein OS=Mus musculus OX=10090 GN=Zfr PE=1 SV=2	4	4	4	4	1	0	1	0	1	0	1	0	1	0	1	0	1	0	1	0	0	0	0	0	0	0	0	0	0	0	0	0	0	0	0	0	0	0	0	0	1	0	1	0
sp|O88533|DDC_MOUSE;tr|Q5SUV9|Q5SUV9_MOUSE	sp|O88533|DDC_MOUSE	14;6	14;6	14;6	sp|O88533|DDC_MOUSE Aromatic-L-amino-acid decarboxylase OS=Mus musculus OX=10090 GN=Ddc PE=1 SV=1	2	14	14	14	0	0	0	0	0	0	0	0	0	0	0	0	0	0	0	0	0	0	0	0	0	0	0	0	0	0	0	0	0	0	0	0	0	0	0	0	2	7	2	11
sp|O88543|CSN3_MOUSE;tr|F6YCA7|F6YCA7_MOUSE;tr|D3Z036|D3Z036_MOUSE	sp|O88543|CSN3_MOUSE	6;2;1	6;2;1	6;2;1	sp|O88543|CSN3_MOUSE COP9 signalosome complex subunit 3 OS=Mus musculus OX=10090 GN=Cops3 PE=1 SV=3	3	6	6	6	0	0	0	0	0	0	0	0	0	0	0	0	0	0	0	0	0	0	0	0	0	0	0	0	0	0	0	0	0	0	0	0	0	0	0	0	1	5	1	5
sp|O88544|CSN4_MOUSE;tr|F6QTS1|F6QTS1_MOUSE;tr|D3Z1R9|D3Z1R9_MOUSE;tr|D3YV99|D3YV99_MOUSE;tr|D6RG47|D6RG47_MOUSE	sp|O88544|CSN4_MOUSE;tr|F6QTS1|F6QTS1_MOUSE	9;6;3;3;1	9;6;3;3;1	9;6;3;3;1	sp|O88544|CSN4_MOUSE COP9 signalosome complex subunit 4 OS=Mus musculus OX=10090 GN=Cops4 PE=1 SV=1;tr|F6QTS1|F6QTS1_MOUSE COP9 signalosome complex subunit 4 (Fragment) OS=Mus musculus OX=10090 GN=Cops4 PE=1 SV=1	5	9	9	9	0	0	0	0	0	0	0	0	0	0	0	0	0	0	0	0	0	0	0	0	0	0	0	0	0	0	0	0	0	0	0	0	0	0	0	0	1	3	0	4
tr|D3Z0F5|D3Z0F5_MOUSE;sp|O88545|CSN6_MOUSE;tr|F6QK86|F6QK86_MOUSE	tr|D3Z0F5|D3Z0F5_MOUSE;sp|O88545|CSN6_MOUSE;tr|F6QK86|F6QK86_MOUSE	7;7;4	7;7;4	7;7;4	tr|D3Z0F5|D3Z0F5_MOUSE COP9 signalosome complex subunit 6 OS=Mus musculus OX=10090 GN=Cops6 PE=1 SV=1;sp|O88545|CSN6_MOUSE COP9 signalosome complex subunit 6 OS=Mus musculus OX=10090 GN=Cops6 PE=1 SV=1;tr|F6QK86|F6QK86_MOUSE COP9 signalosome complex subuni	3	7	7	7	0	0	0	0	0	0	0	0	0	0	0	0	0	0	0	0	0	0	0	0	0	0	0	0	0	0	0	0	0	0	0	0	0	0	0	0	0	2	0	3
sp|O88552|CLD2_MOUSE	sp|O88552|CLD2_MOUSE	1	1	1	sp|O88552|CLD2_MOUSE Claudin-2 OS=Mus musculus OX=10090 GN=Cldn2 PE=1 SV=1	1	1	1	1	0	0	0	0	0	0	0	0	0	0	0	0	0	0	0	0	0	0	0	0	0	0	0	0	0	0	0	0	0	0	0	0	0	0	0	0	0	1	0	1
sp|O88569|ROA2_MOUSE;tr|A0A0N4SUM2|A0A0N4SUM2_MOUSE	sp|O88569|ROA2_MOUSE	24;9	24;9	24;9	sp|O88569|ROA2_MOUSE Heterogeneous nuclear ribonucleoproteins A2/B1 OS=Mus musculus OX=10090 GN=Hnrnpa2b1 PE=1 SV=2	2	24	24	24	0	0	0	0	0	0	0	0	0	0	0	0	0	0	0	0	0	0	0	0	0	0	0	0	0	0	0	0	0	0	0	0	0	0	0	0	1	12	2	12
tr|A0A0R4J0A9|A0A0R4J0A9_MOUSE;sp|O88572|LRP6_MOUSE	tr|A0A0R4J0A9|A0A0R4J0A9_MOUSE;sp|O88572|LRP6_MOUSE	2;2	2;2	2;2	tr|A0A0R4J0A9|A0A0R4J0A9_MOUSE Low-density lipoprotein receptor-related protein OS=Mus musculus OX=10090 GN=Lrp6 PE=1 SV=1;sp|O88572|LRP6_MOUSE Low-density lipoprotein receptor-related protein 6 OS=Mus musculus OX=10090 GN=Lrp6 PE=1 SV=1	2	2	2	2	0	0	0	0	0	0	0	0	0	0	0	0	0	0	0	0	0	0	0	0	0	0	0	0	0	0	0	0	0	0	0	0	0	0	0	0	0	0	0	0
sp|O88587|COMT_MOUSE;tr|D3Z227|D3Z227_MOUSE	sp|O88587|COMT_MOUSE	17;6	17;6	17;6	sp|O88587|COMT_MOUSE Catechol O-methyltransferase OS=Mus musculus OX=10090 GN=Comt PE=1 SV=2	2	17	17	17	0	3	0	3	0	2	0	2	0	3	0	3	0	2	0	2	0	3	0	11	0	11	0	11	0	12	0	10	0	11	0	11	0	11	0	10	0	7	0	7
sp|O88593|PGRP1_MOUSE	sp|O88593|PGRP1_MOUSE	2	2	2	sp|O88593|PGRP1_MOUSE Peptidoglycan recognition protein 1 OS=Mus musculus OX=10090 GN=Pglyrp1 PE=1 SV=1	1	2	2	2	0	0	0	0	0	0	0	0	0	0	0	0	0	0	0	0	0	0	0	0	0	0	0	0	0	0	0	0	0	0	0	0	0	0	0	0	0	1	0	2
sp|O88630|GOSR1_MOUSE	sp|O88630|GOSR1_MOUSE	9	9	9	sp|O88630|GOSR1_MOUSE Golgi SNAP receptor complex member 1 OS=Mus musculus OX=10090 GN=Gosr1 PE=1 SV=2	1	9	9	9	0	1	0	1	0	0	0	1	0	1	0	2	0	1	0	1	0	1	0	2	0	2	0	1	0	3	0	2	0	2	0	2	0	2	0	0	0	2	0	2
sp|O88653|LTOR3_MOUSE;tr|A0A0G2JGQ3|A0A0G2JGQ3_MOUSE	sp|O88653|LTOR3_MOUSE	5;2	5;2	5;2	sp|O88653|LTOR3_MOUSE Ragulator complex protein LAMTOR3 OS=Mus musculus OX=10090 GN=Lamtor3 PE=1 SV=1	2	5	5	5	0	1	0	0	0	1	0	1	0	0	0	1	0	1	0	1	0	0	0	2	0	2	0	2	0	2	0	2	0	2	0	2	0	2	0	2	0	3	0	3
sp|O88668|CREG1_MOUSE;tr|K4DI63|K4DI63_MOUSE;tr|J3QP41|J3QP41_MOUSE	sp|O88668|CREG1_MOUSE;tr|K4DI63|K4DI63_MOUSE	10;7;3	10;7;3	10;7;3	sp|O88668|CREG1_MOUSE Protein CREG1 OS=Mus musculus OX=10090 GN=Creg1 PE=1 SV=1;tr|K4DI63|K4DI63_MOUSE Cellular repressor of E1A-stimulated genes 1, isoform CRA_a OS=Mus musculus OX=10090 GN=Creg1 PE=1 SV=1	3	10	10	10	0	7	0	7	0	7	0	6	0	7	0	6	0	7	0	5	0	6	0	9	0	10	0	9	0	8	0	6	0	8	0	8	0	7	0	7	0	4	0	3
sp|O88685|PRS6A_MOUSE;tr|B7ZCF1|B7ZCF1_MOUSE;tr|A2AGN7|A2AGN7_MOUSE;tr|F6Q2E3|F6Q2E3_MOUSE	sp|O88685|PRS6A_MOUSE;tr|B7ZCF1|B7ZCF1_MOUSE;tr|A2AGN7|A2AGN7_MOUSE	23;22;20;10	23;22;20;10	6;5;6;0	sp|O88685|PRS6A_MOUSE 26S proteasome regulatory subunit 6A OS=Mus musculus OX=10090 GN=Psmc3 PE=1 SV=2;tr|B7ZCF1|B7ZCF1_MOUSE 26S proteasome regulatory subunit 6A OS=Mus musculus OX=10090 GN=Psmc3 PE=1 SV=1;tr|A2AGN7|A2AGN7_MOUSE 26S proteasome regulatory	4	23	23	6	0	0	0	0	0	0	0	0	0	0	0	0	0	0	0	0	0	0	0	0	0	0	0	0	0	0	0	0	0	0	0	0	0	0	0	0	0	12	0	12
sp|O88696|CLPP_MOUSE	sp|O88696|CLPP_MOUSE	14	14	14	sp|O88696|CLPP_MOUSE ATP-dependent Clp protease proteolytic subunit, mitochondrial OS=Mus musculus OX=10090 GN=Clpp PE=1 SV=1	1	14	14	14	0	9	0	7	0	9	0	8	0	7	0	7	0	5	0	6	0	7	0	10	0	9	0	12	0	9	0	10	0	7	0	6	0	6	0	10	0	3	0	3
tr|A0A087WQT0|A0A087WQT0_MOUSE;tr|Q05DP1|Q05DP1_MOUSE;sp|O88697|STK16_MOUSE;tr|D3YXM1|D3YXM1_MOUSE	tr|A0A087WQT0|A0A087WQT0_MOUSE;tr|Q05DP1|Q05DP1_MOUSE;sp|O88697|STK16_MOUSE;tr|D3YXM1|D3YXM1_MOUSE	2;2;2;1	2;2;2;1	2;2;2;1	tr|A0A087WQT0|A0A087WQT0_MOUSE Serine/threonine-protein kinase 16 (Fragment) OS=Mus musculus OX=10090 GN=Stk16 PE=1 SV=1;tr|Q05DP1|Q05DP1_MOUSE Serine/threonine-protein kinase 16 OS=Mus musculus OX=10090 GN=Stk16 PE=1 SV=1;sp|O88697|STK16_MOUSE Serine/thre	4	2	2	2	0	0	0	0	0	0	0	0	0	0	0	0	0	0	0	0	0	0	0	1	0	1	0	0	0	1	0	1	0	1	0	0	0	0	0	0	0	1	0	0
sp|O88712|CTBP1_MOUSE;tr|A0A0J9YUM4|A0A0J9YUM4_MOUSE;tr|A0A0J9YU62|A0A0J9YU62_MOUSE;tr|A0A0J9YTW3|A0A0J9YTW3_MOUSE;tr|A0A0J9YUR5|A0A0J9YUR5_MOUSE	sp|O88712|CTBP1_MOUSE;tr|A0A0J9YUM4|A0A0J9YUM4_MOUSE;tr|A0A0J9YU62|A0A0J9YU62_MOUSE;tr|A0A0J9YTW3|A0A0J9YTW3_MOUSE	14;13;13;9;1	14;13;13;9;1	9;8;8;7;1	sp|O88712|CTBP1_MOUSE C-terminal-binding protein 1 OS=Mus musculus OX=10090 GN=Ctbp1 PE=1 SV=2;tr|A0A0J9YUM4|A0A0J9YUM4_MOUSE C-terminal-binding protein 1 OS=Mus musculus OX=10090 GN=Ctbp1 PE=1 SV=1;tr|A0A0J9YU62|A0A0J9YU62_MOUSE C-terminal-binding protein	5	14	14	9	0	0	0	0	0	0	0	0	0	0	0	0	0	0	0	0	0	0	0	0	0	0	0	0	0	0	0	0	0	0	0	0	0	0	0	0	1	7	0	5
sp|O88736|DHB7_MOUSE;tr|Q8C5N9|Q8C5N9_MOUSE	sp|O88736|DHB7_MOUSE;tr|Q8C5N9|Q8C5N9_MOUSE	15;12	15;12	15;12	sp|O88736|DHB7_MOUSE 3-keto-steroid reductase OS=Mus musculus OX=10090 GN=Hsd17b7 PE=1 SV=1;tr|Q8C5N9|Q8C5N9_MOUSE 3-keto-steroid reductase OS=Mus musculus OX=10090 GN=Hsd17b7 PE=1 SV=1	2	15	15	15	0	3	0	2	0	5	0	4	0	4	0	5	0	4	0	4	0	4	0	10	0	10	0	10	0	9	0	9	0	8	0	10	0	8	0	9	0	7	0	5
sp|O88738|BIRC6_MOUSE;tr|S4R1L5|S4R1L5_MOUSE;tr|S4R2P8|S4R2P8_MOUSE;tr|S4R268|S4R268_MOUSE;tr|J3QP64|J3QP64_MOUSE;tr|A0A3Q4EH00|A0A3Q4EH00_MOUSE;tr|S4R1R8|S4R1R8_MOUSE;tr|S4R2N7|S4R2N7_MOUSE;REV__sp|Q5NCS9|MID49_MOUSE;REV__tr|S4R268|S4R268_MOUSE	sp|O88738|BIRC6_MOUSE;tr|S4R1L5|S4R1L5_MOUSE;tr|S4R2P8|S4R2P8_MOUSE	60;59;59;12;6;4;4;3;1;1	60;59;59;12;6;4;4;3;1;1	58;57;57;11;6;4;4;3;0;0	sp|O88738|BIRC6_MOUSE Baculoviral IAP repeat-containing protein 6 OS=Mus musculus OX=10090 GN=Birc6 PE=1 SV=2;tr|S4R1L5|S4R1L5_MOUSE Baculoviral IAP repeat-containing protein 6 OS=Mus musculus OX=10090 GN=Birc6 PE=1 SV=1;tr|S4R2P8|S4R2P8_MOUSE Baculoviral	10	60	60	58	0	0	0	0	0	0	0	0	0	0	0	0	0	0	0	0	0	0	0	0	0	0	0	0	0	0	0	0	0	0	0	0	0	0	0	0	25	0	22	0
sp|O88746|TOM1_MOUSE;tr|Q3UDC3|Q3UDC3_MOUSE;tr|A0A1D5RL90|A0A1D5RL90_MOUSE;tr|A0A1D5RM12|A0A1D5RM12_MOUSE;tr|A0A1D5RM45|A0A1D5RM45_MOUSE;tr|A0A1D5RM84|A0A1D5RM84_MOUSE	sp|O88746|TOM1_MOUSE;tr|Q3UDC3|Q3UDC3_MOUSE	7;7;2;1;1;1	7;7;2;1;1;1	7;7;2;1;1;1	sp|O88746|TOM1_MOUSE Target of Myb protein 1 OS=Mus musculus OX=10090 GN=Tom1 PE=1 SV=1;tr|Q3UDC3|Q3UDC3_MOUSE Target of Myb protein 1 OS=Mus musculus OX=10090 GN=Tom1 PE=1 SV=1	6	7	7	7	0	0	0	0	0	0	0	0	0	0	0	0	0	0	0	0	0	0	0	1	0	1	0	1	0	1	0	1	0	1	0	1	0	0	0	1	0	1	0	0
sp|O88783|FA5_MOUSE	sp|O88783|FA5_MOUSE	7	7	5	sp|O88783|FA5_MOUSE Coagulation factor V OS=Mus musculus OX=10090 GN=F5 PE=1 SV=1	1	7	7	5	2	0	0	0	0	0	1	0	1	0	2	1	3	0	0	0	2	0	0	0	0	0	0	0	0	0	1	0	2	0	0	0	0	0	2	0	0	0	0	0
sp|O88792|JAM1_MOUSE	sp|O88792|JAM1_MOUSE	6	6	6	sp|O88792|JAM1_MOUSE Junctional adhesion molecule A OS=Mus musculus OX=10090 GN=F11r PE=1 SV=2	1	6	6	6	0	0	0	0	0	0	0	0	0	0	0	0	0	0	0	0	0	0	0	0	0	0	0	0	0	0	0	0	0	0	0	0	0	0	0	0	0	2	0	3
sp|O88811|STAM2_MOUSE;tr|Q3UGN9|Q3UGN9_MOUSE;sp|P70297|STAM1_MOUSE	sp|O88811|STAM2_MOUSE	5;1;1	5;1;1	5;1;1	sp|O88811|STAM2_MOUSE Signal transducing adapter molecule 2 OS=Mus musculus OX=10090 GN=Stam2 PE=1 SV=1	3	5	5	5	0	0	0	0	0	0	0	0	0	0	0	0	0	0	0	0	0	0	0	1	0	0	0	1	0	0	0	0	0	0	0	1	0	0	0	1	0	0	0	0
sp|O88822|SC5D_MOUSE;tr|A0A1L1SSH0|A0A1L1SSH0_MOUSE	sp|O88822|SC5D_MOUSE;tr|A0A1L1SSH0|A0A1L1SSH0_MOUSE	10;6	10;6	10;6	sp|O88822|SC5D_MOUSE Lathosterol oxidase OS=Mus musculus OX=10090 GN=Sc5d PE=2 SV=2;tr|A0A1L1SSH0|A0A1L1SSH0_MOUSE Lathosterol oxidase (Fragment) OS=Mus musculus OX=10090 GN=Sc5d PE=3 SV=1	2	10	10	10	1	6	0	5	1	6	1	4	1	5	2	5	2	4	0	5	0	6	0	6	0	5	0	3	0	3	0	5	0	5	1	4	1	4	0	5	0	0	0	0
tr|A0A0R4J1J3|A0A0R4J1J3_MOUSE;sp|O88829|SIAT9_MOUSE	tr|A0A0R4J1J3|A0A0R4J1J3_MOUSE;sp|O88829|SIAT9_MOUSE	2;2	2;2	2;2	tr|A0A0R4J1J3|A0A0R4J1J3_MOUSE Lactosylceramide alpha-2,3-sialyltransferase OS=Mus musculus OX=10090 GN=St3gal5 PE=1 SV=1;sp|O88829|SIAT9_MOUSE Lactosylceramide alpha-2,3-sialyltransferase OS=Mus musculus OX=10090 GN=St3gal5 PE=2 SV=2	2	2	2	2	0	0	0	0	0	0	0	0	0	0	0	0	0	0	0	0	0	0	0	0	0	2	0	0	0	0	0	1	0	0	0	1	0	1	0	0	0	0	0	0
sp|O88833|CP4AA_MOUSE;tr|A2A977|A2A977_MOUSE;tr|A2A8T1|A2A8T1_MOUSE;tr|A2A8S9|A2A8S9_MOUSE;tr|Q91WU1|Q91WU1_MOUSE;tr|A2A8S8|A2A8S8_MOUSE	sp|O88833|CP4AA_MOUSE;tr|A2A977|A2A977_MOUSE;tr|A2A8T1|A2A8T1_MOUSE	9;8;6;2;2;1	9;8;6;2;2;1	5;4;3;0;0;0	sp|O88833|CP4AA_MOUSE Cytochrome P450 4A10 OS=Mus musculus OX=10090 GN=Cyp4a10 PE=2 SV=2;tr|A2A977|A2A977_MOUSE Cytochrome P450 4A10 OS=Mus musculus OX=10090 GN=Cyp4a10 PE=1 SV=1;tr|A2A8T1|A2A8T1_MOUSE Cytochrome P450, family 4, subfamily a, polypeptide 32	6	9	9	5	0	0	0	0	0	0	0	0	0	0	0	0	0	0	0	0	0	0	0	0	0	5	0	7	1	3	1	8	0	5	0	6	1	2	1	4	0	0	0	0
sp|O88844|IDHC_MOUSE;tr|A0A087WPT4|A0A087WPT4_MOUSE;tr|A0A087WRS9|A0A087WRS9_MOUSE;tr|D3YVY3|D3YVY3_MOUSE;tr|A0A087WRM4|A0A087WRM4_MOUSE	sp|O88844|IDHC_MOUSE;tr|A0A087WPT4|A0A087WPT4_MOUSE;tr|A0A087WRS9|A0A087WRS9_MOUSE	52;29;29;22;14	51;28;28;21;14	51;28;28;21;14	sp|O88844|IDHC_MOUSE Isocitrate dehydrogenase [NADP] cytoplasmic OS=Mus musculus OX=10090 GN=Idh1 PE=1 SV=2;tr|A0A087WPT4|A0A087WPT4_MOUSE Isocitrate dehydrogenase [NADP] cytoplasmic (Fragment) OS=Mus musculus OX=10090 GN=Idh1 PE=1 SV=1;tr|A0A087WRS9|A0A08	5	52	51	51	0	23	0	28	1	27	0	26	0	25	0	26	2	28	2	26	0	26	0	36	0	40	0	43	0	32	0	41	0	39	0	41	0	35	0	36	1	17	4	19
sp|O88856|TPST2_MOUSE;tr|Q3TQN1|Q3TQN1_MOUSE;tr|A0A0G2JE92|A0A0G2JE92_MOUSE	sp|O88856|TPST2_MOUSE;tr|Q3TQN1|Q3TQN1_MOUSE	3;3;1	3;3;1	3;3;1	sp|O88856|TPST2_MOUSE Protein-tyrosine sulfotransferase 2 OS=Mus musculus OX=10090 GN=Tpst2 PE=1 SV=1;tr|Q3TQN1|Q3TQN1_MOUSE Protein-tyrosine sulfotransferase OS=Mus musculus OX=10090 GN=Tpst2 PE=1 SV=1	3	3	3	3	0	1	0	1	0	0	0	1	0	1	0	0	0	0	0	0	0	0	0	0	0	1	0	1	0	2	0	2	0	2	0	1	0	2	0	1	0	0	0	0
sp|O88874|CCNK_MOUSE;tr|Q3U3M5|Q3U3M5_MOUSE	sp|O88874|CCNK_MOUSE;tr|Q3U3M5|Q3U3M5_MOUSE	3;3	3;3	3;3	sp|O88874|CCNK_MOUSE Cyclin-K OS=Mus musculus OX=10090 GN=Ccnk PE=1 SV=3;tr|Q3U3M5|Q3U3M5_MOUSE Cyclin-K OS=Mus musculus OX=10090 GN=Ccnk PE=1 SV=1	2	3	3	3	0	0	0	0	0	0	0	0	0	0	0	0	0	0	0	0	0	0	0	0	0	0	0	0	0	0	0	0	0	0	0	0	0	0	0	0	0	0	2	0
tr|G5E8W9|G5E8W9_MOUSE;sp|O88876|DHRS3_MOUSE;tr|B1ARS9|B1ARS9_MOUSE;tr|H7BX54|H7BX54_MOUSE	tr|G5E8W9|G5E8W9_MOUSE;sp|O88876|DHRS3_MOUSE;tr|B1ARS9|B1ARS9_MOUSE	6;6;4;2	6;6;4;2	6;6;4;2	tr|G5E8W9|G5E8W9_MOUSE Dehydrogenase/reductase (SDR family) member 3, isoform CRA_a OS=Mus musculus OX=10090 GN=Dhrs3 PE=1 SV=1;sp|O88876|DHRS3_MOUSE Short-chain dehydrogenase/reductase 3 OS=Mus musculus OX=10090 GN=Dhrs3 PE=1 SV=2;tr|B1ARS9|B1ARS9_MOUSE S	4	6	6	6	0	1	0	1	0	0	0	1	0	1	0	0	0	1	0	1	0	1	0	2	0	2	0	3	0	0	0	1	0	2	0	1	0	2	0	1	0	2	0	1
tr|G3XA09|G3XA09_MOUSE;sp|O88879|APAF_MOUSE;tr|Q80VR5|Q80VR5_MOUSE	tr|G3XA09|G3XA09_MOUSE;sp|O88879|APAF_MOUSE	6;6;1	6;6;1	6;6;1	tr|G3XA09|G3XA09_MOUSE Apoptotic protease-activating factor 1 OS=Mus musculus OX=10090 GN=Apaf1 PE=1 SV=1;sp|O88879|APAF_MOUSE Apoptotic protease-activating factor 1 OS=Mus musculus OX=10090 GN=Apaf1 PE=1 SV=3	3	6	6	6	0	0	0	0	0	0	1	0	0	0	1	0	1	0	0	0	0	0	0	0	0	0	0	0	0	0	0	0	0	0	0	0	0	0	0	0	0	0	0	0
sp|O88895|HDAC3_MOUSE;tr|Q3UM33|Q3UM33_MOUSE	sp|O88895|HDAC3_MOUSE;tr|Q3UM33|Q3UM33_MOUSE	1;1	1;1	1;1	sp|O88895|HDAC3_MOUSE Histone deacetylase 3 OS=Mus musculus OX=10090 GN=Hdac3 PE=1 SV=1;tr|Q3UM33|Q3UM33_MOUSE Histone deacetylase OS=Mus musculus OX=10090 GN=Hdac3 PE=1 SV=1	2	1	1	1	0	0	0	0	0	0	0	0	0	0	0	0	0	0	0	0	0	0	0	0	0	0	0	0	0	0	0	0	0	0	0	0	0	0	0	0	0	0	0	0
sp|O88908|SOAT2_MOUSE;tr|F6SMH4|F6SMH4_MOUSE	sp|O88908|SOAT2_MOUSE;tr|F6SMH4|F6SMH4_MOUSE	13;10	13;10	13;10	sp|O88908|SOAT2_MOUSE Sterol O-acyltransferase 2 OS=Mus musculus OX=10090 GN=Soat2 PE=1 SV=2;tr|F6SMH4|F6SMH4_MOUSE Sterol O-acyltransferase 2 (Fragment) OS=Mus musculus OX=10090 GN=Soat2 PE=1 SV=1	2	13	13	13	2	2	3	2	3	2	3	0	2	1	4	1	4	2	3	2	3	2	5	4	6	7	3	5	3	4	3	6	5	3	7	3	3	5	8	7	0	6	0	5
tr|D3Z4C3|D3Z4C3_MOUSE;sp|O88939|ZBT7A_MOUSE;tr|D3YVF8|D3YVF8_MOUSE;tr|D3YZI8|D3YZI8_MOUSE	tr|D3Z4C3|D3Z4C3_MOUSE;sp|O88939|ZBT7A_MOUSE;tr|D3YVF8|D3YVF8_MOUSE	3;3;2;1	3;3;2;1	3;3;2;1	tr|D3Z4C3|D3Z4C3_MOUSE Zinc finger and BTB domain-containing protein 7A OS=Mus musculus OX=10090 GN=Zbtb7a PE=1 SV=1;sp|O88939|ZBT7A_MOUSE Zinc finger and BTB domain-containing protein 7A OS=Mus musculus OX=10090 GN=Zbtb7a PE=1 SV=2;tr|D3YVF8|D3YVF8_MOUSE	4	3	3	3	0	0	0	0	0	0	0	0	0	0	0	0	0	0	0	0	0	0	0	0	0	0	0	0	0	0	0	0	0	0	0	0	0	0	0	0	1	0	0	0
sp|O88947|FA10_MOUSE;tr|Q3U3V1|Q3U3V1_MOUSE;tr|D3Z521|D3Z521_MOUSE;tr|D3Z215|D3Z215_MOUSE	sp|O88947|FA10_MOUSE;tr|Q3U3V1|Q3U3V1_MOUSE	3;3;1;1	3;3;1;1	3;3;1;1	sp|O88947|FA10_MOUSE Coagulation factor X OS=Mus musculus OX=10090 GN=F10 PE=1 SV=1;tr|Q3U3V1|Q3U3V1_MOUSE Coagulation factor X OS=Mus musculus OX=10090 GN=F10 PE=1 SV=1	4	3	3	3	1	0	0	0	0	0	1	0	0	0	0	0	1	0	0	0	0	0	1	1	1	1	2	0	0	1	1	0	1	1	2	0	1	1	1	2	0	0	0	0
sp|O88952|LIN7C_MOUSE;sp|Q8JZS0|LIN7A_MOUSE;tr|Q3TUM0|Q3TUM0_MOUSE	sp|O88952|LIN7C_MOUSE	14;4;3	14;4;3	11;1;0	sp|O88952|LIN7C_MOUSE Protein lin-7 homolog C OS=Mus musculus OX=10090 GN=Lin7c PE=1 SV=2	3	14	14	11	0	1	0	1	0	1	0	1	0	1	0	1	0	1	0	1	0	1	0	0	0	1	0	1	0	1	0	1	0	1	0	1	0	1	0	1	0	9	0	6
tr|D3Z0R5|D3Z0R5_MOUSE;tr|A0A494B9X2|A0A494B9X2_MOUSE;tr|A0A494BB68|A0A494BB68_MOUSE;tr|D3YWR1|D3YWR1_MOUSE;sp|Q9CRC9|GNPI2_MOUSE;sp|O88958|GNPI1_MOUSE	tr|D3Z0R5|D3Z0R5_MOUSE;tr|A0A494B9X2|A0A494B9X2_MOUSE;tr|A0A494BB68|A0A494BB68_MOUSE;tr|D3YWR1|D3YWR1_MOUSE;sp|Q9CRC9|GNPI2_MOUSE;sp|O88958|GNPI1_MOUSE	1;1;1;1;1;1	1;1;1;1;1;1	1;1;1;1;1;1	tr|D3Z0R5|D3Z0R5_MOUSE Glucosamine-6-phosphate isomerase 1 (Fragment) OS=Mus musculus OX=10090 GN=Gnpda1 PE=1 SV=1;tr|A0A494B9X2|A0A494B9X2_MOUSE Glucosamine-6-phosphate isomerase 1 OS=Mus musculus OX=10090 GN=Gnpda1 PE=1 SV=1;tr|A0A494BB68|A0A494BB68_MOUS	6	1	1	1	0	0	0	0	0	0	0	0	0	0	0	0	0	0	0	0	0	0	0	0	0	0	0	0	0	0	0	0	0	0	0	0	0	0	0	0	0	0	0	0
sp|O88962|CP8B1_MOUSE;tr|A0A0R4J0N7|A0A0R4J0N7_MOUSE	sp|O88962|CP8B1_MOUSE;tr|A0A0R4J0N7|A0A0R4J0N7_MOUSE	23;22	23;22	23;22	sp|O88962|CP8B1_MOUSE 7-alpha-hydroxycholest-4-en-3-one 12-alpha-hydroxylase OS=Mus musculus OX=10090 GN=Cyp8b1 PE=1 SV=1;tr|A0A0R4J0N7|A0A0R4J0N7_MOUSE 7-alpha-hydroxycholest-4-en-3-one 12-alpha-hydroxylase OS=Mus musculus OX=10090 GN=Cyp8b1 PE=1 SV=1	2	23	23	23	0	8	0	5	0	8	0	7	0	9	0	6	0	6	0	8	0	8	1	12	0	13	1	16	1	14	1	17	1	11	1	15	1	12	1	18	0	0	0	0
sp|O88967|YMEL1_MOUSE	sp|O88967|YMEL1_MOUSE	28	28	28	sp|O88967|YMEL1_MOUSE ATP-dependent zinc metalloprotease YME1L1 OS=Mus musculus OX=10090 GN=Yme1l1 PE=1 SV=1	1	28	28	28	0	2	0	1	0	2	0	2	0	4	0	3	1	2	0	1	0	2	0	10	0	11	0	11	0	10	0	11	0	10	2	10	0	9	0	10	1	11	0	10
sp|O88968|TCO2_MOUSE	sp|O88968|TCO2_MOUSE	1	1	1	sp|O88968|TCO2_MOUSE Transcobalamin-2 OS=Mus musculus OX=10090 GN=Tcn2 PE=1 SV=1	1	1	1	1	0	0	0	0	0	0	0	0	0	0	0	0	0	0	0	0	0	0	0	0	0	0	0	0	0	0	0	0	0	0	0	0	0	0	0	0	0	0	0	0
sp|O88983|STX8_MOUSE;tr|Q9D0J1|Q9D0J1_MOUSE;tr|Q8BS59|Q8BS59_MOUSE	sp|O88983|STX8_MOUSE;tr|Q9D0J1|Q9D0J1_MOUSE	7;5;2	7;5;2	7;5;2	sp|O88983|STX8_MOUSE Syntaxin-8 OS=Mus musculus OX=10090 GN=Stx8 PE=1 SV=1;tr|Q9D0J1|Q9D0J1_MOUSE Syntaxin 8, isoform CRA_c OS=Mus musculus OX=10090 GN=Stx8 PE=1 SV=1	3	7	7	7	0	1	0	0	0	0	0	2	0	0	0	0	0	0	0	0	0	0	0	2	0	2	0	2	0	3	0	2	0	3	0	3	0	1	0	3	0	2	0	2
sp|O88986|KBL_MOUSE;tr|E9PWY6|E9PWY6_MOUSE;tr|A0A2R8VHE4|A0A2R8VHE4_MOUSE	sp|O88986|KBL_MOUSE;tr|E9PWY6|E9PWY6_MOUSE	36;27;16	36;27;16	36;27;16	sp|O88986|KBL_MOUSE 2-amino-3-ketobutyrate coenzyme A ligase, mitochondrial OS=Mus musculus OX=10090 GN=Gcat PE=1 SV=2;tr|E9PWY6|E9PWY6_MOUSE 2-amino-3-ketobutyrate coenzyme A ligase, mitochondrial OS=Mus musculus OX=10090 GN=Gcat PE=1 SV=1	3	36	36	36	0	22	0	22	0	25	0	19	0	23	0	24	1	23	0	24	0	24	0	30	0	27	0	35	0	29	0	29	0	34	2	30	0	30	0	30	0	5	0	3
sp|O88990|ACTN3_MOUSE	sp|O88990|ACTN3_MOUSE	13	1	1	sp|O88990|ACTN3_MOUSE Alpha-actinin-3 OS=Mus musculus OX=10090 GN=Actn3 PE=2 SV=1	1	13	1	1	5	0	5	0	4	0	5	0	5	0	5	0	5	0	4	0	4	0	4	0	4	0	4	0	4	0	3	0	4	0	4	0	4	0	3	0	6	1	4	0
sp|O89001|CBPD_MOUSE	sp|O89001|CBPD_MOUSE	27	27	27	sp|O89001|CBPD_MOUSE Carboxypeptidase D OS=Mus musculus OX=10090 GN=Cpd PE=1 SV=2	1	27	27	27	2	0	1	0	1	0	2	0	0	0	2	0	1	0	2	0	0	0	2	0	2	0	1	0	2	0	0	0	3	0	0	0	0	0	2	0	14	0	14	0
sp|O89016|ABCD4_MOUSE;tr|A0A1Y7VMF7|A0A1Y7VMF7_MOUSE	sp|O89016|ABCD4_MOUSE;tr|A0A1Y7VMF7|A0A1Y7VMF7_MOUSE	2;1	2;1	2;1	sp|O89016|ABCD4_MOUSE ATP-binding cassette sub-family D member 4 OS=Mus musculus OX=10090 GN=Abcd4 PE=1 SV=2;tr|A0A1Y7VMF7|A0A1Y7VMF7_MOUSE ATP-binding cassette sub-family D member 4 OS=Mus musculus OX=10090 GN=Abcd4 PE=1 SV=1	2	2	2	2	0	0	0	0	0	0	0	0	0	0	0	0	0	0	0	0	0	0	0	0	0	0	0	0	0	0	0	0	0	0	0	0	0	0	0	0	0	1	0	1
sp|O89017|LGMN_MOUSE	sp|O89017|LGMN_MOUSE	10	10	10	sp|O89017|LGMN_MOUSE Legumain OS=Mus musculus OX=10090 GN=Lgmn PE=1 SV=1	1	10	10	10	0	5	0	4	0	5	0	5	0	5	0	5	1	5	0	5	0	4	0	9	0	9	0	9	0	10	0	10	0	10	0	9	0	10	0	10	0	0	0	0
sp|O89020|AFAM_MOUSE	sp|O89020|AFAM_MOUSE	4	4	3	sp|O89020|AFAM_MOUSE Afamin OS=Mus musculus OX=10090 GN=Afm PE=1 SV=2	1	4	4	3	1	0	0	0	0	0	1	0	1	0	2	0	1	0	1	0	1	0	1	0	1	0	2	0	2	0	1	0	2	0	1	0	1	0	0	0	0	0	0	0
sp|O89023|TPP1_MOUSE	sp|O89023|TPP1_MOUSE	8	8	8	sp|O89023|TPP1_MOUSE Tripeptidyl-peptidase 1 OS=Mus musculus OX=10090 GN=Tpp1 PE=1 SV=2	1	8	8	8	0	4	0	4	0	6	0	3	0	3	0	5	1	5	1	4	0	3	1	5	1	4	1	6	1	4	1	4	1	5	1	4	1	4	1	4	0	3	0	3
sp|O89051|ITM2B_MOUSE;tr|A0A2I3BQ30|A0A2I3BQ30_MOUSE;tr|A0A2I3BPW7|A0A2I3BPW7_MOUSE	sp|O89051|ITM2B_MOUSE	3;1;1	3;1;1	3;1;1	sp|O89051|ITM2B_MOUSE Integral membrane protein 2B OS=Mus musculus OX=10090 GN=Itm2b PE=1 SV=1	3	3	3	3	0	0	0	0	0	0	0	0	0	0	0	0	0	0	0	0	0	0	0	2	0	2	0	3	0	3	0	3	0	3	0	2	0	3	0	3	0	2	0	2
sp|O89079|COPE_MOUSE;tr|D3Z315|D3Z315_MOUSE;tr|F6YFR7|F6YFR7_MOUSE;tr|E9Q6I5|E9Q6I5_MOUSE;tr|F6XIG5|F6XIG5_MOUSE	sp|O89079|COPE_MOUSE;tr|D3Z315|D3Z315_MOUSE;tr|F6YFR7|F6YFR7_MOUSE	11;9;6;3;2	11;9;6;3;2	11;9;6;3;2	sp|O89079|COPE_MOUSE Coatomer subunit epsilon OS=Mus musculus OX=10090 GN=Cope PE=1 SV=3;tr|D3Z315|D3Z315_MOUSE Coatomer subunit epsilon (Fragment) OS=Mus musculus OX=10090 GN=Cope PE=1 SV=1;tr|F6YFR7|F6YFR7_MOUSE Coatomer subunit epsilon (Fragment) OS=Mus	5	11	11	11	0	0	0	0	0	0	0	0	0	0	0	1	0	0	0	0	0	0	0	1	0	0	0	0	0	1	0	1	0	1	0	1	0	1	0	0	0	9	0	10
sp|O89086|RBM3_MOUSE;tr|S4R2M6|S4R2M6_MOUSE	sp|O89086|RBM3_MOUSE	9;4	9;4	3;0	sp|O89086|RBM3_MOUSE RNA-binding protein 3 OS=Mus musculus OX=10090 GN=Rbm3 PE=1 SV=1	2	9	9	3	0	0	0	0	0	0	0	0	0	0	0	0	0	0	0	0	0	0	0	0	0	0	0	0	0	0	0	0	0	0	0	0	0	0	0	0	0	4	0	3
tr|G3X8Q0|G3X8Q0_MOUSE;sp|O89090|SP1_MOUSE	tr|G3X8Q0|G3X8Q0_MOUSE;sp|O89090|SP1_MOUSE	2;2	2;2	2;2	tr|G3X8Q0|G3X8Q0_MOUSE Trans-acting transcription factor 1 OS=Mus musculus OX=10090 GN=Sp1 PE=1 SV=1;sp|O89090|SP1_MOUSE Transcription factor Sp1 OS=Mus musculus OX=10090 GN=Sp1 PE=1 SV=2	2	2	2	2	0	0	0	0	0	0	0	0	0	0	0	0	0	0	0	0	0	0	0	0	0	0	0	0	0	0	0	0	0	0	0	0	0	0	0	0	0	0	1	0
sp|O89100|GRAP2_MOUSE	sp|O89100|GRAP2_MOUSE	1	1	1	sp|O89100|GRAP2_MOUSE GRB2-related adaptor protein 2 OS=Mus musculus OX=10090 GN=Grap2 PE=1 SV=1	1	1	1	1	0	0	0	0	0	0	0	0	0	0	0	0	0	0	0	0	0	0	0	0	0	0	0	0	0	0	0	0	0	0	0	0	0	0	0	0	0	0	0	0
sp|O89106|FHIT_MOUSE;tr|E9PZ91|E9PZ91_MOUSE;tr|F6SV10|F6SV10_MOUSE;tr|E9PVU9|E9PVU9_MOUSE	sp|O89106|FHIT_MOUSE;tr|E9PZ91|E9PZ91_MOUSE;tr|F6SV10|F6SV10_MOUSE;tr|E9PVU9|E9PVU9_MOUSE	2;2;1;1	2;2;1;1	2;2;1;1	sp|O89106|FHIT_MOUSE Bis(5-adenosyl)-triphosphatase OS=Mus musculus OX=10090 GN=Fhit PE=1 SV=3;tr|E9PZ91|E9PZ91_MOUSE Bis(5-adenosyl)-triphosphatase OS=Mus musculus OX=10090 GN=Fhit PE=1 SV=1;tr|F6SV10|F6SV10_MOUSE Bis(5-adenosyl)-triphosphatase (Fragme	4	2	2	2	0	0	0	0	0	0	0	0	0	0	0	0	0	0	0	0	0	0	0	1	0	1	0	2	0	1	0	1	0	1	0	1	0	1	0	2	0	0	0	0
sp|O89110|CASP8_MOUSE;tr|A0A087WQT6|A0A087WQT6_MOUSE	sp|O89110|CASP8_MOUSE;tr|A0A087WQT6|A0A087WQT6_MOUSE	12;12	12;12	12;12	sp|O89110|CASP8_MOUSE Caspase-8 OS=Mus musculus OX=10090 GN=Casp8 PE=1 SV=1;tr|A0A087WQT6|A0A087WQT6_MOUSE Caspase-8 OS=Mus musculus OX=10090 GN=Casp8 PE=1 SV=1	2	12	12	12	0	0	0	0	0	0	0	0	0	0	0	0	0	0	0	0	0	0	0	0	0	0	0	0	0	0	0	0	0	0	0	0	0	0	0	0	0	7	0	6
tr|A0A286YDF2|A0A286YDF2_MOUSE;sp|O89116|VTI1A_MOUSE;tr|Q5FWJ7|Q5FWJ7_MOUSE	tr|A0A286YDF2|A0A286YDF2_MOUSE;sp|O89116|VTI1A_MOUSE;tr|Q5FWJ7|Q5FWJ7_MOUSE	3;3;2	3;3;2	3;3;2	tr|A0A286YDF2|A0A286YDF2_MOUSE Vesicle transport through interaction with t-SNAREs homolog 1A OS=Mus musculus OX=10090 GN=Vti1a PE=1 SV=1;sp|O89116|VTI1A_MOUSE Vesicle transport through interaction with t-SNAREs homolog 1A OS=Mus musculus OX=10090 GN=Vti1a	3	3	3	3	0	0	0	0	0	0	0	0	0	0	0	0	0	0	0	0	0	0	0	0	0	0	0	0	0	0	0	0	0	0	0	0	0	0	0	0	0	2	0	2
sp|P00158|CYB_MOUSE	sp|P00158|CYB_MOUSE	1	1	1	sp|P00158|CYB_MOUSE Cytochrome b OS=Mus musculus OX=10090 GN=Mt-Cyb PE=1 SV=1	1	1	1	1	1	0	1	0	0	0	0	0	0	0	1	0	1	0	0	0	0	0	1	1	1	1	1	1	1	1	1	0	1	1	1	1	1	0	1	1	0	1	0	1
sp|P00186|CP1A2_MOUSE;sp|P00184|CP1A1_MOUSE	sp|P00186|CP1A2_MOUSE	45;6	45;6	45;6	sp|P00186|CP1A2_MOUSE Cytochrome P450 1A2 OS=Mus musculus OX=10090 GN=Cyp1a2 PE=1 SV=1	2	45	45	45	0	28	0	30	0	30	0	29	0	29	0	28	0	25	0	28	0	25	0	40	0	39	0	40	0	37	0	38	0	36	2	40	0	40	0	36	0	0	0	0
sp|P00329|ADH1_MOUSE	sp|P00329|ADH1_MOUSE	22	22	22	sp|P00329|ADH1_MOUSE Alcohol dehydrogenase 1 OS=Mus musculus OX=10090 GN=Adh1 PE=1 SV=2	1	22	22	22	0	9	0	5	0	8	1	8	0	10	1	6	3	13	0	9	0	7	0	10	0	6	0	9	0	8	0	10	0	10	1	10	1	9	0	9	6	14	8	14
tr|D3YVR7|D3YVR7_MOUSE;tr|D3YZE4|D3YZE4_MOUSE;sp|P00342|LDHC_MOUSE;tr|A0A1B0GSR2|A0A1B0GSR2_MOUSE;tr|A0A1B0GRE9|A0A1B0GRE9_MOUSE	tr|D3YVR7|D3YVR7_MOUSE;tr|D3YZE4|D3YZE4_MOUSE;sp|P00342|LDHC_MOUSE;tr|A0A1B0GSR2|A0A1B0GSR2_MOUSE;tr|A0A1B0GRE9|A0A1B0GRE9_MOUSE	3;3;3;2;2	1;1;1;1;1	1;1;1;1;1	tr|D3YVR7|D3YVR7_MOUSE L-lactate dehydrogenase (Fragment) OS=Mus musculus OX=10090 GN=Ldhc PE=1 SV=1;tr|D3YZE4|D3YZE4_MOUSE L-lactate dehydrogenase (Fragment) OS=Mus musculus OX=10090 GN=Ldhc PE=1 SV=2;sp|P00342|LDHC_MOUSE L-lactate dehydrogenase C chain O	5	3	1	1	0	2	0	2	0	2	0	2	0	2	0	2	1	2	0	2	0	2	0	2	0	2	0	1	0	2	0	2	0	2	0	2	0	2	0	3	1	2	1	2
sp|P00375|DYR_MOUSE	sp|P00375|DYR_MOUSE	9	9	9	sp|P00375|DYR_MOUSE Dihydrofolate reductase OS=Mus musculus OX=10090 GN=Dhfr PE=1 SV=3	1	9	9	9	0	0	0	0	0	0	0	0	0	0	0	0	0	0	0	0	0	0	0	0	0	0	0	0	0	0	0	0	0	0	0	0	0	0	0	0	0	5	0	2
sp|P00397|COX1_MOUSE	sp|P00397|COX1_MOUSE	5	5	5	sp|P00397|COX1_MOUSE Cytochrome c oxidase subunit 1 OS=Mus musculus OX=10090 GN=Mtco1 PE=1 SV=2	1	5	5	5	3	2	3	1	3	2	3	1	3	2	3	2	3	2	3	2	2	1	3	2	3	2	3	3	3	3	2	3	3	2	3	2	3	1	3	2	0	5	0	4
sp|P00405|COX2_MOUSE	sp|P00405|COX2_MOUSE	11	11	11	sp|P00405|COX2_MOUSE Cytochrome c oxidase subunit 2 OS=Mus musculus OX=10090 GN=Mtco2 PE=1 SV=1	1	11	11	11	0	7	0	5	0	6	0	7	0	7	0	7	0	6	0	8	0	7	0	9	0	9	0	8	0	8	0	9	0	9	1	8	1	8	0	8	1	8	0	7
sp|P00416|COX3_MOUSE	sp|P00416|COX3_MOUSE	2	2	2	sp|P00416|COX3_MOUSE Cytochrome c oxidase subunit 3 OS=Mus musculus OX=10090 GN=mt-Co3 PE=1 SV=2	1	2	2	2	1	0	2	1	2	1	2	1	1	1	2	1	2	0	2	1	2	1	1	1	1	1	2	1	1	1	2	1	1	0	1	0	1	1	2	1	0	0	0	0
sp|P00493|HPRT_MOUSE	sp|P00493|HPRT_MOUSE	9	9	9	sp|P00493|HPRT_MOUSE Hypoxanthine-guanine phosphoribosyltransferase OS=Mus musculus OX=10090 GN=Hprt1 PE=1 SV=3	1	9	9	9	0	0	0	0	0	0	0	0	0	0	0	0	0	0	0	0	0	0	0	0	0	0	0	0	0	0	0	0	0	0	0	0	0	0	0	0	0	6	0	4
sp|P00520|ABL1_MOUSE;tr|B2RQ57|B2RQ57_MOUSE;tr|F8VQH0|F8VQH0_MOUSE;sp|Q4JIM5|ABL2_MOUSE	sp|P00520|ABL1_MOUSE;tr|B2RQ57|B2RQ57_MOUSE;tr|F8VQH0|F8VQH0_MOUSE;sp|Q4JIM5|ABL2_MOUSE	2;1;1;1	2;1;1;1	2;1;1;1	sp|P00520|ABL1_MOUSE Tyrosine-protein kinase ABL1 OS=Mus musculus OX=10090 GN=Abl1 PE=1 SV=3;tr|B2RQ57|B2RQ57_MOUSE Tyrosine-protein kinase OS=Mus musculus OX=10090 GN=Abl2 PE=1 SV=1;tr|F8VQH0|F8VQH0_MOUSE Tyrosine-protein kinase OS=Mus musculus OX=10090 G	4	2	2	2	0	0	0	0	0	0	0	0	0	0	0	0	0	0	0	0	0	0	0	0	0	0	0	0	0	0	0	0	0	0	0	0	0	0	0	0	0	0	0	0
sp|P00536|MOS_MOUSE	sp|P00536|MOS_MOUSE	1	1	1	sp|P00536|MOS_MOUSE Proto-oncogene serine/threonine-protein kinase mos OS=Mus musculus OX=10090 GN=Mos PE=2 SV=3	1	1	1	1	0	0	0	0	0	0	0	0	0	0	0	0	0	0	0	0	0	0	0	0	0	0	0	0	0	0	0	0	0	0	0	0	0	0	0	0	0	0	0	0
sp|P00687|AMY1_MOUSE;tr|D3YYQ5|D3YYQ5_MOUSE;sp|P00688|AMYP_MOUSE;tr|G3UXY7|G3UXY7_MOUSE;CON__Q3MHH8;tr|E9PV85|E9PV85_MOUSE	sp|P00687|AMY1_MOUSE;tr|D3YYQ5|D3YYQ5_MOUSE	9;5;3;2;2;1	9;5;3;2;2;1	9;5;3;2;2;1	sp|P00687|AMY1_MOUSE Alpha-amylase 1 OS=Mus musculus OX=10090 GN=Amy1 PE=1 SV=2;tr|D3YYQ5|D3YYQ5_MOUSE Alpha-amylase 1 (Fragment) OS=Mus musculus OX=10090 GN=Amy1 PE=1 SV=2	6	9	9	9	0	2	0	2	0	3	0	3	0	3	0	2	0	2	0	3	0	3	0	4	0	8	0	5	0	6	0	5	0	7	0	6	0	6	0	5	0	0	0	0
sp|P00848|ATP6_MOUSE	sp|P00848|ATP6_MOUSE	3	3	3	sp|P00848|ATP6_MOUSE ATP synthase subunit a OS=Mus musculus OX=10090 GN=Mtatp6 PE=1 SV=1	1	3	3	3	0	0	0	0	0	0	0	0	0	0	0	0	0	0	0	0	0	0	2	0	0	0	1	0	1	0	0	0	2	0	2	0	2	0	2	0	0	1	0	1
sp|P01027|CO3_MOUSE;tr|H3BL60|H3BL60_MOUSE;tr|H3BKW9|H3BKW9_MOUSE	sp|P01027|CO3_MOUSE	136;10;10	136;10;10	128;5;10	sp|P01027|CO3_MOUSE Complement C3 OS=Mus musculus OX=10090 GN=C3 PE=1 SV=3	3	136	136	128	94	8	89	11	91	22	84	4	85	7	100	9	96	9	84	9	74	8	111	18	99	17	100	24	103	12	82	11	104	22	98	19	94	20	100	15	0	0	0	0
sp|P01029|CO4B_MOUSE;CON__ENSEMBL:ENSBTAP00000007350;tr|G3UZS2|G3UZS2_MOUSE	sp|P01029|CO4B_MOUSE	68;5;3	68;5;3	63;0;3	sp|P01029|CO4B_MOUSE Complement C4-B OS=Mus musculus OX=10090 GN=C4b PE=1 SV=3	3	68	68	63	37	1	34	1	32	1	39	1	32	0	40	1	38	0	34	0	21	1	46	0	40	3	34	2	44	0	36	0	49	0	44	1	46	0	42	0	0	0	0	0
sp|P01592|IGJ_MOUSE	sp|P01592|IGJ_MOUSE	2	2	2	sp|P01592|IGJ_MOUSE Immunoglobulin J chain OS=Mus musculus OX=10090 GN=Jchain PE=1 SV=4	1	2	2	2	0	0	0	0	0	0	0	0	0	0	0	0	0	0	0	1	0	0	0	0	0	0	0	0	0	2	0	1	0	1	0	2	0	2	0	0	0	0	0	0
sp|P01635|KV5A3_MOUSE;tr|A0A140T8P6|A0A140T8P6_MOUSE	sp|P01635|KV5A3_MOUSE	3;1	1;1	1;1	sp|P01635|KV5A3_MOUSE Ig kappa chain V-V region K2 (Fragment) OS=Mus musculus OX=10090 PE=1 SV=1	2	3	1	1	0	1	0	1	0	0	0	1	0	0	0	1	0	1	0	1	0	0	0	2	0	1	0	1	0	2	0	2	0	2	0	2	0	3	0	1	0	0	0	0
sp|P01646|KV5AD_MOUSE;sp|P01645|KV5AC_MOUSE;sp|P01644|KV5AB_MOUSE;sp|P01648|KV5AF_MOUSE;sp|P01647|KV5AE_MOUSE;sp|P01649|KV5AG_MOUSE;sp|P01643|KV5AA_MOUSE;tr|A0A140T8M1|A0A140T8M1_MOUSE;sp|P04946|KV5AM_MOUSE;sp|P01670|KV3AI_MOUSE	sp|P01646|KV5AD_MOUSE;sp|P01645|KV5AC_MOUSE;sp|P01644|KV5AB_MOUSE;sp|P01648|KV5AF_MOUSE;sp|P01647|KV5AE_MOUSE;sp|P01649|KV5AG_MOUSE;sp|P01643|KV5AA_MOUSE;tr|A0A140T8M1|A0A140T8M1_MOUSE	4;4;4;3;3;2;2;2;1;1	4;4;4;3;3;2;2;2;1;1	4;4;4;3;3;2;2;2;1;1	sp|P01646|KV5AD_MOUSE Ig kappa chain V-V region HP 123E6 OS=Mus musculus OX=10090 PE=1 SV=1;sp|P01645|KV5AC_MOUSE Ig kappa chain V-V region HP 93G7 OS=Mus musculus OX=10090 PE=1 SV=1;sp|P01644|KV5AB_MOUSE Ig kappa chain V-V region HP R16.7 OS=Mus musculus	10	4	4	4	0	2	0	1	0	2	0	1	0	2	0	2	0	3	0	2	0	2	0	0	0	1	0	0	0	1	0	1	0	1	0	3	0	1	0	1	0	0	0	0
sp|P01811|HVM41_MOUSE;sp|P01806|HVM36_MOUSE;sp|P01810|HVM40_MOUSE;sp|P01808|HVM38_MOUSE;sp|P01807|HVM37_MOUSE	sp|P01811|HVM41_MOUSE;sp|P01806|HVM36_MOUSE;sp|P01810|HVM40_MOUSE;sp|P01808|HVM38_MOUSE;sp|P01807|HVM37_MOUSE	2;1;1;1;1	2;1;1;1;1	2;1;1;1;1	sp|P01811|HVM41_MOUSE Ig heavy chain V region UPC10 OS=Mus musculus OX=10090 PE=1 SV=1;sp|P01806|HVM36_MOUSE Ig heavy chain V region 441 OS=Mus musculus OX=10090 PE=4 SV=1;sp|P01810|HVM40_MOUSE Ig heavy chain V region J539 OS=Mus musculus OX=10090 PE=1 SV=	5	2	2	2	0	0	0	0	0	0	0	0	0	0	0	0	0	0	0	0	0	0	0	0	0	0	0	0	0	0	0	0	0	1	0	1	0	0	0	0	1	0	1	0
sp|P01837|IGKC_MOUSE;CON__Q05B55	sp|P01837|IGKC_MOUSE	10;1	10;1	10;1	sp|P01837|IGKC_MOUSE Immunoglobulin kappa constant OS=Mus musculus OX=10090 GN=Igkc PE=1 SV=2	2	10	10	10	0	3	0	4	0	1	0	3	0	4	0	3	0	4	0	5	0	4	0	4	0	5	0	4	0	7	0	8	0	5	0	9	0	8	0	6	0	0	0	0
sp|P01843|LAC1_MOUSE;tr|A0A0G2JE99|A0A0G2JE99_MOUSE	sp|P01843|LAC1_MOUSE;tr|A0A0G2JE99|A0A0G2JE99_MOUSE	1;1	1;1	1;1	sp|P01843|LAC1_MOUSE Ig lambda-1 chain C region OS=Mus musculus OX=10090 PE=1 SV=1;tr|A0A0G2JE99|A0A0G2JE99_MOUSE Immunoglobulin lambda constant 1 (Fragment) OS=Mus musculus OX=10090 GN=Iglc1 PE=4 SV=1	2	1	1	1	0	0	0	1	0	1	0	1	0	1	0	1	0	0	0	1	0	0	0	0	0	0	0	0	0	1	0	0	0	1	0	1	0	1	0	0	0	0	0	0
sp|P01863|GCAA_MOUSE;sp|P01865|GCAM_MOUSE;sp|P84751|HVM63_MOUSE;tr|A0A0A6YY53|A0A0A6YY53_MOUSE;sp|P01864|GCAB_MOUSE;tr|F6TQW2|F6TQW2_MOUSE	sp|P01863|GCAA_MOUSE;sp|P01865|GCAM_MOUSE	9;9;2;1;1;1	9;9;2;1;1;1	8;8;2;0;0;0	sp|P01863|GCAA_MOUSE Ig gamma-2A chain C region, A allele OS=Mus musculus OX=10090 GN=Ighg PE=1 SV=1;sp|P01865|GCAM_MOUSE Ig gamma-2A chain C region, membrane-bound form OS=Mus musculus OX=10090 GN=Igh-1a PE=1 SV=3	6	9	9	8	0	3	0	1	0	3	0	4	0	3	0	3	0	4	0	4	0	4	0	3	0	6	0	6	0	8	0	8	0	7	0	6	0	4	0	6	0	0	0	1
sp|P01867|IGG2B_MOUSE	sp|P01867|IGG2B_MOUSE	6	6	1	sp|P01867|IGG2B_MOUSE Ig gamma-2B chain C region OS=Mus musculus OX=10090 GN=Igh-3 PE=1 SV=3	1	6	6	1	0	0	0	0	0	1	0	1	0	1	0	1	0	1	0	1	0	1	0	2	0	2	0	3	0	2	0	2	0	3	0	5	0	5	0	3	0	0	0	0
tr|A0A075B5P4|A0A075B5P4_MOUSE;sp|P01868|IGHG1_MOUSE;tr|A0A0A6YWR2|A0A0A6YWR2_MOUSE;sp|P01869|IGH1M_MOUSE	tr|A0A075B5P4|A0A075B5P4_MOUSE;sp|P01868|IGHG1_MOUSE;tr|A0A0A6YWR2|A0A0A6YWR2_MOUSE;sp|P01869|IGH1M_MOUSE	3;3;3;3	3;3;3;3	3;3;3;3	tr|A0A075B5P4|A0A075B5P4_MOUSE Ig gamma-1 chain C region secreted form (Fragment) OS=Mus musculus OX=10090 GN=Ighg1 PE=1 SV=1;sp|P01868|IGHG1_MOUSE Ig gamma-1 chain C region secreted form OS=Mus musculus OX=10090 GN=Ighg1 PE=1 SV=1;tr|A0A0A6YWR2|A0A0A6YWR2	4	3	3	3	0	0	0	0	0	0	0	0	0	0	0	0	0	0	0	0	0	0	0	0	0	2	0	1	0	2	0	1	0	0	0	1	0	1	0	2	0	0	0	0
sp|P01872|IGHM_MOUSE;tr|A0A075B5P6|A0A075B5P6_MOUSE;tr|A0A075B6A0|A0A075B6A0_MOUSE	sp|P01872|IGHM_MOUSE;tr|A0A075B5P6|A0A075B5P6_MOUSE;tr|A0A075B6A0|A0A075B6A0_MOUSE	4;4;4	4;4;4	4;4;4	sp|P01872|IGHM_MOUSE Immunoglobulin heavy constant mu OS=Mus musculus OX=10090 GN=Ighm PE=1 SV=2;tr|A0A075B5P6|A0A075B5P6_MOUSE Immunoglobulin heavy constant mu (Fragment) OS=Mus musculus OX=10090 GN=Ighm PE=1 SV=1;tr|A0A075B6A0|A0A075B6A0_MOUSE Immunoglob	3	4	4	4	1	0	1	0	0	0	3	0	0	0	1	0	3	0	0	0	0	0	0	0	0	0	0	0	1	0	0	0	0	0	1	0	0	0	0	0	0	0	0	0
sp|P01878|IGHA_MOUSE;tr|A0A075B6A3|A0A075B6A3_MOUSE;tr|A0A0A6YXW6|A0A0A6YXW6_MOUSE	sp|P01878|IGHA_MOUSE;tr|A0A075B6A3|A0A075B6A3_MOUSE;tr|A0A0A6YXW6|A0A0A6YXW6_MOUSE	17;11;11	17;11;11	17;11;11	sp|P01878|IGHA_MOUSE Ig alpha chain C region OS=Mus musculus OX=10090 PE=1 SV=1;tr|A0A075B6A3|A0A075B6A3_MOUSE Immunoglobulin heavy constant alpha (Fragment) OS=Mus musculus OX=10090 GN=Igha PE=1 SV=1;tr|A0A0A6YXW6|A0A0A6YXW6_MOUSE Immunoglobulin heavy con	3	17	17	17	1	5	0	4	0	3	0	6	1	8	0	8	9	11	4	12	0	7	1	9	0	8	0	7	1	9	0	10	2	11	6	12	4	14	0	10	0	0	0	0
sp|P01887|B2MG_MOUSE	sp|P01887|B2MG_MOUSE	3	3	3	sp|P01887|B2MG_MOUSE Beta-2-microglobulin OS=Mus musculus OX=10090 GN=B2m PE=1 SV=2	1	3	3	3	0	1	0	0	0	1	0	1	0	1	0	1	0	1	0	1	0	1	0	2	0	2	0	2	0	2	0	2	0	2	0	2	0	2	0	2	0	1	0	1
sp|P01898|HA10_MOUSE;tr|A7VMS6|A7VMS6_MOUSE;tr|E9Q0G4|E9Q0G4_MOUSE;tr|G3UXE9|G3UXE9_MOUSE;tr|E9PX63|E9PX63_MOUSE;tr|O19441|O19441_MOUSE;tr|V9GXI4|V9GXI4_MOUSE;tr|V9GXR0|V9GXR0_MOUSE	sp|P01898|HA10_MOUSE	14;3;3;3;2;2;1;1	12;1;1;1;0;0;0;0	9;0;0;0;0;0;0;0	sp|P01898|HA10_MOUSE H-2 class I histocompatibility antigen, Q10 alpha chain OS=Mus musculus OX=10090 GN=H2-Q10 PE=1 SV=3	8	14	12	9	0	9	0	5	0	7	0	6	0	7	0	8	0	8	0	7	0	6	0	12	0	10	0	12	0	12	0	11	0	13	0	12	0	11	0	11	0	2	0	1
sp|P01899|HA11_MOUSE	sp|P01899|HA11_MOUSE	14	11	4	sp|P01899|HA11_MOUSE H-2 class I histocompatibility antigen, D-B alpha chain OS=Mus musculus OX=10090 GN=H2-D1 PE=1 SV=2	1	14	11	4	0	8	0	6	0	6	0	5	0	6	0	7	0	7	0	7	0	8	0	9	0	8	0	10	0	8	0	10	0	10	0	9	0	10	0	10	0	6	0	5
sp|P01900|HA12_MOUSE;sp|P01895|HA1Y_MOUSE	sp|P01900|HA12_MOUSE;sp|P01895|HA1Y_MOUSE	6;3	1;0	0;0	sp|P01900|HA12_MOUSE H-2 class I histocompatibility antigen, D-D alpha chain OS=Mus musculus OX=10090 GN=H2-D1 PE=1 SV=1;sp|P01895|HA1Y_MOUSE H-2 class I histocompatibility antigen, alpha chain (Fragment) OS=Mus musculus OX=10090 GN=H2-D1 PE=1 SV=1	2	6	1	0	0	2	0	2	0	3	0	3	0	3	0	3	0	3	0	3	0	2	0	3	0	3	0	4	0	3	0	3	0	4	0	3	0	3	0	4	0	2	0	3
sp|P01901|HA1B_MOUSE;tr|A0A494BA33|A0A494BA33_MOUSE;tr|Q3TH01|Q3TH01_MOUSE;tr|A0A494BAT0|A0A494BAT0_MOUSE;tr|G3UXW2|G3UXW2_MOUSE;sp|P04223|HA1K_MOUSE;tr|A0A0B4J1G3|A0A0B4J1G3_MOUSE;tr|A0A494B9G8|A0A494B9G8_MOUSE;sp|P14428|HA1Q_MOUSE;sp|P03991|HA1W_MOUSE;tr|P79568|P79568_MOUSE;sp|P14430|HA18_MOUSE;tr|A0A494B9G2|A0A494B9G2_MOUSE;tr|E9PWT4|E9PWT4_MOUSE;tr|E9QJR9|E9QJR9_MOUSE;sp|P14429|HA17_MOUSE;sp|…	sp|P01901|HA1B_MOUSE;tr|A0A494BA33|A0A494BA33_MOUSE;tr|Q3TH01|Q3TH01_MOUSE;tr|A0A494BAT0|A0A494BAT0_MOUSE;tr|G3UXW2|G3UXW2_MOUSE	24;22;22;21;18;10;7;7;7;7;5;5;4;3;3;3;2;2	24;22;22;21;18;10;7;7;7;7;5;5;4;3;3;3;2;2	14;12;13;12;10;4;5;5;3;3;2;2;2;0;0;0;0;0	sp|P01901|HA1B_MOUSE H-2 class I histocompatibility antigen, K-B alpha chain OS=Mus musculus OX=10090 GN=H2-K1 PE=1 SV=1;tr|A0A494BA33|A0A494BA33_MOUSE H-2 class I histocompatibility antigen, K-K alpha chain (Fragment) OS=Mus musculus OX=10090 GN=H2-K1 PE=	18	24	24	14	0	10	0	9	0	11	0	10	0	12	0	12	0	11	0	12	0	10	0	14	0	13	0	14	0	13	0	13	0	18	0	14	0	13	0	12	0	4	0	4
tr|Q91VB8|Q91VB8_MOUSE;sp|P01942|HBA_MOUSE;tr|A7M7S6|A7M7S6_MOUSE	tr|Q91VB8|Q91VB8_MOUSE;sp|P01942|HBA_MOUSE	7;7;1	7;7;1	5;5;0	tr|Q91VB8|Q91VB8_MOUSE Alpha globin 1 OS=Mus musculus OX=10090 GN=Hba-a1 PE=1 SV=1;sp|P01942|HBA_MOUSE Hemoglobin subunit alpha OS=Mus musculus OX=10090 GN=Hba PE=1 SV=2	3	7	7	5	0	4	0	4	0	3	0	4	0	4	0	3	0	4	0	3	0	3	0	4	0	4	0	4	0	6	0	5	0	6	1	6	0	6	0	6	0	0	0	0
sp|P02088|HBB1_MOUSE;tr|E9Q223|E9Q223_MOUSE;tr|A8DUK4|A8DUK4_MOUSE;CON__P02070;sp|P02104|HBE_MOUSE;CON__Q3SX09	sp|P02088|HBB1_MOUSE	8;3;3;1;1;1	8;3;3;1;1;1	7;2;2;0;0;0	sp|P02088|HBB1_MOUSE Hemoglobin subunit beta-1 OS=Mus musculus OX=10090 GN=Hbb-b1 PE=1 SV=2	6	8	8	7	0	2	0	3	0	2	0	2	0	3	0	3	0	4	0	4	0	4	0	3	0	4	0	4	0	5	0	4	0	5	0	7	0	7	0	7	0	0	1	0
sp|P02089|HBB2_MOUSE	sp|P02089|HBB2_MOUSE	2	1	1	sp|P02089|HBB2_MOUSE Hemoglobin subunit beta-2 OS=Mus musculus OX=10090 GN=Hbb-b2 PE=1 SV=2	1	2	1	1	0	1	0	2	0	1	0	2	0	2	0	2	0	1	0	2	0	1	0	2	0	2	0	2	0	2	0	2	0	2	0	2	0	2	0	2	0	0	1	0
sp|P84244|H33_MOUSE;sp|P02301|H3C_MOUSE;tr|F8WI35|F8WI35_MOUSE;tr|E0CZ27|E0CZ27_MOUSE;tr|E0CYR7|E0CYR7_MOUSE;tr|E0CYN1|E0CYN1_MOUSE	sp|P84244|H33_MOUSE;sp|P02301|H3C_MOUSE;tr|F8WI35|F8WI35_MOUSE;tr|E0CZ27|E0CZ27_MOUSE	20;20;19;14;3;1	1;1;0;1;0;0	1;1;0;1;0;0	sp|P84244|H33_MOUSE Histone H3.3 OS=Mus musculus OX=10090 GN=H3-3a PE=1 SV=2;sp|P02301|H3C_MOUSE Histone H3.3C OS=Mus musculus OX=10090 GN=H3f3c PE=3 SV=3;tr|F8WI35|F8WI35_MOUSE Histone H3 OS=Mus musculus OX=10090 GN=H3f3a PE=1 SV=1;tr|E0CZ27|E0CZ27_MOUSE	6	20	1	1	0	2	0	1	0	2	0	2	0	2	0	2	0	2	0	2	0	2	0	2	0	2	0	7	0	2	0	2	0	3	0	2	1	4	0	3	3	15	2	14
sp|P02463|CO4A1_MOUSE;tr|A0A1B0GRC0|A0A1B0GRC0_MOUSE;tr|A0A1B0GSI7|A0A1B0GSI7_MOUSE	sp|P02463|CO4A1_MOUSE;tr|A0A1B0GRC0|A0A1B0GRC0_MOUSE;tr|A0A1B0GSI7|A0A1B0GSI7_MOUSE	5;4;3	5;4;3	3;3;2	sp|P02463|CO4A1_MOUSE Collagen alpha-1(IV) chain OS=Mus musculus OX=10090 GN=Col4a1 PE=1 SV=4;tr|A0A1B0GRC0|A0A1B0GRC0_MOUSE Collagen alpha-1(IV) chain (Fragment) OS=Mus musculus OX=10090 GN=Col4a1 PE=1 SV=1;tr|A0A1B0GSI7|A0A1B0GSI7_MOUSE Collagen alpha-1(	3	5	5	3	0	0	0	0	0	0	0	0	0	0	0	0	0	0	0	0	0	0	0	0	0	0	0	0	0	0	0	0	0	0	0	0	0	0	0	0	1	0	1	0
sp|P02469|LAMB1_MOUSE;tr|E9QN70|E9QN70_MOUSE	sp|P02469|LAMB1_MOUSE;tr|E9QN70|E9QN70_MOUSE	119;119	119;119	118;118	sp|P02469|LAMB1_MOUSE Laminin subunit beta-1 OS=Mus musculus OX=10090 GN=Lamb1 PE=1 SV=3;tr|E9QN70|E9QN70_MOUSE Laminin subunit beta-1 OS=Mus musculus OX=10090 GN=Lamb1 PE=1 SV=1	2	119	119	118	0	0	0	0	0	0	0	0	0	0	0	0	0	0	0	0	0	0	0	0	0	0	0	0	0	0	0	0	0	0	0	0	0	0	0	0	66	1	76	1
sp|P03888|NU1M_MOUSE	sp|P03888|NU1M_MOUSE	9	9	9	sp|P03888|NU1M_MOUSE NADH-ubiquinone oxidoreductase chain 1 OS=Mus musculus OX=10090 GN=Mtnd1 PE=1 SV=3	1	9	9	9	3	1	3	2	3	0	3	0	3	0	3	0	3	0	3	0	3	0	2	0	2	0	3	1	3	0	1	0	2	0	2	0	3	0	3	0	1	3	0	3
sp|P03893|NU2M_MOUSE	sp|P03893|NU2M_MOUSE	4	4	4	sp|P03893|NU2M_MOUSE NADH-ubiquinone oxidoreductase chain 2 OS=Mus musculus OX=10090 GN=Mtnd2 PE=1 SV=2	1	4	4	4	2	1	2	1	2	1	2	1	2	1	2	1	1	0	2	1	2	0	1	1	1	1	1	1	2	1	1	1	1	1	2	1	1	1	1	1	0	1	0	1
sp|P03899|NU3M_MOUSE	sp|P03899|NU3M_MOUSE	1	1	1	sp|P03899|NU3M_MOUSE NADH-ubiquinone oxidoreductase chain 3 OS=Mus musculus OX=10090 GN=Mtnd3 PE=1 SV=3	1	1	1	1	1	1	1	1	1	1	1	0	1	1	1	1	1	1	1	1	1	1	1	1	1	1	1	1	1	1	1	1	1	1	1	1	1	1	1	1	0	1	0	1
sp|P03911|NU4M_MOUSE	sp|P03911|NU4M_MOUSE	11	11	11	sp|P03911|NU4M_MOUSE NADH-ubiquinone oxidoreductase chain 4 OS=Mus musculus OX=10090 GN=Mtnd4 PE=1 SV=1	1	11	11	11	6	4	6	4	6	4	6	2	6	4	6	3	5	2	4	2	5	3	8	2	8	3	7	2	6	2	5	2	7	3	5	2	6	2	7	2	1	6	2	6
sp|P03921|NU5M_MOUSE	sp|P03921|NU5M_MOUSE	9	9	9	sp|P03921|NU5M_MOUSE NADH-ubiquinone oxidoreductase chain 5 OS=Mus musculus OX=10090 GN=Mtnd5 PE=1 SV=3	1	9	9	9	5	3	4	2	6	4	5	1	5	2	5	1	5	1	5	2	4	2	6	6	6	5	6	6	6	6	5	6	5	5	6	6	6	6	7	6	0	4	0	4
sp|P03930|ATP8_MOUSE	sp|P03930|ATP8_MOUSE	6	6	6	sp|P03930|ATP8_MOUSE ATP synthase protein 8 OS=Mus musculus OX=10090 GN=Mtatp8 PE=1 SV=1	1	6	6	6	1	4	1	4	1	4	1	4	1	4	1	4	1	4	2	4	0	4	0	5	0	5	1	5	0	5	0	4	0	5	0	5	0	5	1	5	0	5	0	5
sp|P03958|ADA_MOUSE	sp|P03958|ADA_MOUSE	1	1	1	sp|P03958|ADA_MOUSE Adenosine deaminase OS=Mus musculus OX=10090 GN=Ada PE=1 SV=3	1	1	1	1	0	0	0	0	0	0	0	0	0	0	0	0	0	0	0	0	0	0	0	0	0	0	0	0	0	0	0	0	0	0	0	0	0	0	0	0	0	0	0	0
sp|P03975|IGEB_MOUSE	sp|P03975|IGEB_MOUSE	5	5	5	sp|P03975|IGEB_MOUSE IgE-binding protein OS=Mus musculus OX=10090 GN=Iap PE=2 SV=1	1	5	5	5	0	0	0	0	0	0	0	0	0	0	0	0	0	0	0	0	0	0	0	0	0	0	0	0	0	0	0	0	0	0	0	0	0	0	0	0	2	0	2	0
sp|P04104|K2C1_MOUSE	sp|P04104|K2C1_MOUSE	7	2	2	sp|P04104|K2C1_MOUSE Keratin, type II cytoskeletal 1 OS=Mus musculus OX=10090 GN=Krt1 PE=1 SV=4	1	7	2	2	3	1	3	1	3	1	3	1	2	1	3	0	3	1	3	0	2	0	3	3	4	2	4	3	2	3	1	4	3	2	4	3	4	2	4	2	4	4	4	6
sp|P04184|KITH_MOUSE	sp|P04184|KITH_MOUSE	4	4	4	sp|P04184|KITH_MOUSE Thymidine kinase, cytosolic OS=Mus musculus OX=10090 GN=Tk1 PE=1 SV=3	1	4	4	4	0	0	0	0	0	0	0	0	0	0	0	0	0	0	0	0	0	0	0	0	0	0	0	0	0	0	0	0	0	0	0	0	0	0	0	0	0	0	0	0
sp|P04186|CFAB_MOUSE;tr|B8JJM5|B8JJM5_MOUSE;tr|B8JJN0|B8JJN0_MOUSE;tr|F6VQX8|F6VQX8_MOUSE;tr|F6XQ00|F6XQ00_MOUSE;tr|B8JJM6|B8JJM6_MOUSE;tr|H3BK95|H3BK95_MOUSE;tr|F6W2T4|F6W2T4_MOUSE;tr|B8JJM3|B8JJM3_MOUSE;tr|F6WZA2|F6WZA2_MOUSE	sp|P04186|CFAB_MOUSE;tr|B8JJM5|B8JJM5_MOUSE;tr|B8JJN0|B8JJN0_MOUSE;tr|F6VQX8|F6VQX8_MOUSE;tr|F6XQ00|F6XQ00_MOUSE;tr|B8JJM6|B8JJM6_MOUSE;tr|H3BK95|H3BK95_MOUSE	20;20;20;19;16;16;11;9;7;1	20;20;20;19;16;16;11;9;7;1	20;20;20;19;16;16;11;9;7;1	sp|P04186|CFAB_MOUSE Complement factor B OS=Mus musculus OX=10090 GN=Cfb PE=1 SV=2;tr|B8JJM5|B8JJM5_MOUSE Complement factor B OS=Mus musculus OX=10090 GN=Cfb PE=3 SV=1;tr|B8JJN0|B8JJN0_MOUSE Predicted gene 20547 OS=Mus musculus OX=10090 GN=Gm20547 PE=3 SV=	10	20	20	20	8	0	8	0	6	0	8	0	5	0	10	0	9	0	7	0	3	0	10	0	8	0	9	0	13	0	10	0	12	0	9	0	11	0	12	0	0	0	0	0
sp|P04627|ARAF_MOUSE;tr|B1AUP0|B1AUP0_MOUSE;tr|E9Q0P8|E9Q0P8_MOUSE;tr|B1AUN8|B1AUN8_MOUSE;tr|A0A0N4SWH5|A0A0N4SWH5_MOUSE;tr|Q8CAD1|Q8CAD1_MOUSE;tr|A0A0N4SV36|A0A0N4SV36_MOUSE	sp|P04627|ARAF_MOUSE;tr|B1AUP0|B1AUP0_MOUSE	12;7;4;3;2;2;1	12;7;4;3;2;2;1	7;2;4;3;0;2;0	sp|P04627|ARAF_MOUSE Serine/threonine-protein kinase A-Raf OS=Mus musculus OX=10090 GN=Araf PE=1 SV=2;tr|B1AUP0|B1AUP0_MOUSE Serine/threonine-protein kinase A-Raf (Fragment) OS=Mus musculus OX=10090 GN=Araf PE=1 SV=2	7	12	12	7	0	0	0	0	0	0	0	0	0	0	0	0	0	0	0	0	0	0	0	0	0	0	0	0	0	0	0	0	0	0	0	0	0	0	0	0	4	0	4	0
sp|P04919|B3AT_MOUSE	sp|P04919|B3AT_MOUSE	5	5	5	sp|P04919|B3AT_MOUSE Band 3 anion transport protein OS=Mus musculus OX=10090 GN=Slc4a1 PE=1 SV=1	1	5	5	5	2	0	2	0	2	0	2	0	1	0	2	0	1	0	2	0	1	0	1	0	1	0	2	0	2	0	2	0	2	0	3	0	3	0	3	0	0	0	0	0
sp|P05063|ALDOC_MOUSE	sp|P05063|ALDOC_MOUSE	26	22	22	sp|P05063|ALDOC_MOUSE Fructose-bisphosphate aldolase C OS=Mus musculus OX=10090 GN=Aldoc PE=1 SV=4	1	26	22	22	0	1	0	1	0	1	0	1	0	1	0	1	0	1	0	2	0	1	0	2	0	2	0	2	0	1	0	2	0	2	0	2	0	2	0	2	1	15	1	11
sp|P05064|ALDOA_MOUSE;tr|A6ZI44|A6ZI44_MOUSE;tr|D3YWI1|D3YWI1_MOUSE;tr|D3Z510|D3Z510_MOUSE;tr|A0A0U1RPN8|A0A0U1RPN8_MOUSE;tr|A0A0U1RPT5|A0A0U1RPT5_MOUSE;tr|D3YV98|D3YV98_MOUSE;tr|A6ZI47|A6ZI47_MOUSE	sp|P05064|ALDOA_MOUSE;tr|A6ZI44|A6ZI44_MOUSE;tr|D3YWI1|D3YWI1_MOUSE;tr|D3Z510|D3Z510_MOUSE;tr|A0A0U1RPN8|A0A0U1RPN8_MOUSE	42;39;25;23;23;19;17;16	41;38;24;23;23;19;17;15	17;14;10;10;10;6;6;7	sp|P05064|ALDOA_MOUSE Fructose-bisphosphate aldolase A OS=Mus musculus OX=10090 GN=Aldoa PE=1 SV=2;tr|A6ZI44|A6ZI44_MOUSE Fructose-bisphosphate aldolase OS=Mus musculus OX=10090 GN=Aldoa PE=1 SV=1;tr|D3YWI1|D3YWI1_MOUSE Fructose-bisphosphate aldolase (Frag	8	42	41	17	0	5	0	6	0	6	0	6	0	7	0	6	0	6	0	8	0	6	0	9	0	10	0	7	0	7	0	10	0	9	0	11	0	12	0	11	9	35	10	32
sp|P05132|KAPCA_MOUSE	sp|P05132|KAPCA_MOUSE	16	16	9	sp|P05132|KAPCA_MOUSE cAMP-dependent protein kinase catalytic subunit alpha OS=Mus musculus OX=10090 GN=Prkaca PE=1 SV=3	1	16	16	9	0	1	0	0	0	0	0	1	0	1	0	1	0	1	0	1	0	1	0	1	0	1	0	1	0	1	0	0	0	1	0	1	0	0	0	1	0	12	0	10
sp|P05201|AATC_MOUSE;tr|F7ALS6|F7ALS6_MOUSE	sp|P05201|AATC_MOUSE	11;4	11;4	11;4	sp|P05201|AATC_MOUSE Aspartate aminotransferase, cytoplasmic OS=Mus musculus OX=10090 GN=Got1 PE=1 SV=3	2	11	11	11	0	3	0	1	0	1	0	1	0	4	0	4	1	4	0	1	1	2	0	5	0	0	0	3	0	7	0	7	0	6	0	7	0	0	0	2	0	3	0	2
sp|P05202|AATM_MOUSE	sp|P05202|AATM_MOUSE	74	74	74	sp|P05202|AATM_MOUSE Aspartate aminotransferase, mitochondrial OS=Mus musculus OX=10090 GN=Got2 PE=1 SV=1	1	74	74	74	6	52	4	53	5	52	7	57	8	57	6	56	15	57	10	50	7	58	6	61	6	59	6	60	7	67	7	67	9	68	11	61	9	62	9	64	4	18	4	18
sp|P05213|TBA1B_MOUSE;tr|A0A2R8VHF3|A0A2R8VHF3_MOUSE	sp|P05213|TBA1B_MOUSE;tr|A0A2R8VHF3|A0A2R8VHF3_MOUSE	28;16	28;16	0;0	sp|P05213|TBA1B_MOUSE Tubulin alpha-1B chain OS=Mus musculus OX=10090 GN=Tuba1b PE=1 SV=2;tr|A0A2R8VHF3|A0A2R8VHF3_MOUSE Tubulin alpha chain (Fragment) OS=Mus musculus OX=10090 GN=Gm49450 PE=3 SV=1	2	28	28	0	0	1	0	1	0	0	0	1	0	2	0	1	0	1	0	1	0	2	0	5	0	5	0	4	0	3	0	3	0	5	1	5	1	6	0	5	11	24	12	24
tr|F8WI90|F8WI90_MOUSE;sp|P05480|SRC_MOUSE;sp|P06240|LCK_MOUSE;tr|E9Q696|E9Q696_MOUSE	tr|F8WI90|F8WI90_MOUSE;sp|P05480|SRC_MOUSE	16;16;1;1	8;8;0;0	7;7;0;0	tr|F8WI90|F8WI90_MOUSE Tyrosine-protein kinase OS=Mus musculus OX=10090 GN=Src PE=1 SV=1;sp|P05480|SRC_MOUSE Neuronal proto-oncogene tyrosine-protein kinase Src OS=Mus musculus OX=10090 GN=Src PE=1 SV=4	4	16	8	7	0	0	0	0	0	0	0	1	0	0	0	0	0	0	0	0	0	0	0	1	0	1	0	1	0	1	0	1	0	0	0	0	0	1	0	1	2	8	1	8
tr|A0A087WRZ7|A0A087WRZ7_MOUSE;tr|A0A0G2JDM3|A0A0G2JDM3_MOUSE;tr|E9PWG4|E9PWG4_MOUSE;tr|A0A0G2JDW2|A0A0G2JDW2_MOUSE;sp|P05977|MYL1_MOUSE;sp|P09542|MYL3_MOUSE	tr|A0A087WRZ7|A0A087WRZ7_MOUSE;tr|A0A0G2JDM3|A0A0G2JDM3_MOUSE;tr|E9PWG4|E9PWG4_MOUSE;tr|A0A0G2JDW2|A0A0G2JDW2_MOUSE;sp|P05977|MYL1_MOUSE;sp|P09542|MYL3_MOUSE	1;1;1;1;1;1	1;1;1;1;1;1	1;1;1;1;1;1	tr|A0A087WRZ7|A0A087WRZ7_MOUSE Myosin light chain 1/3, skeletal muscle isoform OS=Mus musculus OX=10090 GN=Myl1 PE=1 SV=1;tr|A0A0G2JDM3|A0A0G2JDM3_MOUSE Myosin light chain 3 OS=Mus musculus OX=10090 GN=Myl3 PE=1 SV=1;tr|E9PWG4|E9PWG4_MOUSE Myosin light cha	6	1	1	1	0	0	0	0	0	0	0	0	0	0	0	0	0	0	0	0	0	0	0	0	0	0	0	0	0	0	0	0	0	0	0	0	0	0	0	0	0	1	0	1
sp|P06151|LDHA_MOUSE;tr|A0A1B0GSX0|A0A1B0GSX0_MOUSE;tr|A0A1B0GSR9|A0A1B0GSR9_MOUSE;tr|D3YZQ9|D3YZQ9_MOUSE;tr|A0A1B0GQX5|A0A1B0GQX5_MOUSE;tr|A0A1B0GT41|A0A1B0GT41_MOUSE;tr|A0A1B0GSL7|A0A1B0GSL7_MOUSE;tr|A0A1B0GRW9|A0A1B0GRW9_MOUSE;tr|A0A1B0GS79|A0A1B0GS79_MOUSE;tr|A0A1B0GRC1|A0A1B0GRC1_MOUSE;tr|A0A1B0GRS2|A0A1B0GRS2_MOUSE;tr|A0A0N4SVV8|A0A0N4SVV8_MOUSE	sp|P06151|LDHA_MOUSE;tr|A0A1B0GSX0|A0A1B0GSX0_MOUSE;tr|A0A1B0GSR9|A0A1B0GSR9_MOUSE;tr|D3YZQ9|D3YZQ9_MOUSE;tr|A0A1B0GQX5|A0A1B0GQX5_MOUSE	37;35;33;22;19;18;14;9;9;6;6;2	37;35;33;22;19;18;14;9;9;6;6;2	34;32;30;19;16;15;12;9;9;6;6;0	sp|P06151|LDHA_MOUSE L-lactate dehydrogenase A chain OS=Mus musculus OX=10090 GN=Ldha PE=1 SV=3;tr|A0A1B0GSX0|A0A1B0GSX0_MOUSE L-lactate dehydrogenase OS=Mus musculus OX=10090 GN=Ldha PE=1 SV=1;tr|A0A1B0GSR9|A0A1B0GSR9_MOUSE L-lactate dehydrogenase OS=Mus	12	37	37	34	0	10	0	11	0	14	0	12	0	13	0	12	1	14	0	13	0	11	0	16	0	14	0	15	0	15	0	17	0	15	0	19	0	15	0	16	7	24	5	22
sp|P06537|GCR_MOUSE;tr|E9PUR6|E9PUR6_MOUSE;tr|E9PYV1|E9PYV1_MOUSE;tr|E9Q310|E9Q310_MOUSE;tr|E9Q8A6|E9Q8A6_MOUSE;tr|D3Z280|D3Z280_MOUSE;tr|A0A494B9W1|A0A494B9W1_MOUSE;tr|D3YTK8|D3YTK8_MOUSE	sp|P06537|GCR_MOUSE;tr|E9PUR6|E9PUR6_MOUSE;tr|E9PYV1|E9PYV1_MOUSE;tr|E9Q310|E9Q310_MOUSE	11;11;11;7;5;2;2;2	11;11;11;7;5;2;2;2	11;11;11;7;5;2;2;2	sp|P06537|GCR_MOUSE Glucocorticoid receptor OS=Mus musculus OX=10090 GN=Nr3c1 PE=1 SV=1;tr|E9PUR6|E9PUR6_MOUSE Glucocorticoid receptor OS=Mus musculus OX=10090 GN=Nr3c1 PE=1 SV=1;tr|E9PYV1|E9PYV1_MOUSE Glucocorticoid receptor OS=Mus musculus OX=10090 GN=Nr	8	11	11	11	0	0	0	0	0	0	0	0	0	0	0	0	0	0	0	0	0	0	0	0	0	1	0	0	0	1	0	0	0	0	0	0	0	0	0	0	6	0	4	0
sp|P06684|CO5_MOUSE;tr|A0A0J9YUU3|A0A0J9YUU3_MOUSE	sp|P06684|CO5_MOUSE	7;1	7;1	7;1	sp|P06684|CO5_MOUSE Complement C5 OS=Mus musculus OX=10090 GN=C5 PE=1 SV=2	2	7	7	7	1	0	1	0	0	0	0	0	0	0	1	0	1	0	1	0	0	0	2	0	3	0	0	0	2	0	1	0	4	0	5	0	3	0	2	0	0	0	0	0
sp|P06728|APOA4_MOUSE	sp|P06728|APOA4_MOUSE	35	35	35	sp|P06728|APOA4_MOUSE Apolipoprotein A-IV OS=Mus musculus OX=10090 GN=Apoa4 PE=1 SV=3	1	35	35	35	0	3	0	4	0	5	0	3	0	3	0	2	0	1	0	2	0	3	0	5	0	13	0	11	0	6	0	11	0	4	0	8	0	4	0	8	1	24	1	22
sp|P06745|G6PI_MOUSE;tr|A0A0U1RP97|A0A0U1RP97_MOUSE;tr|A0A0U1RQ72|A0A0U1RQ72_MOUSE;CON__Q3ZBD7;tr|A0A0U1RQ18|A0A0U1RQ18_MOUSE	sp|P06745|G6PI_MOUSE	37;11;10;10;9	37;11;10;10;9	37;11;10;10;9	sp|P06745|G6PI_MOUSE Glucose-6-phosphate isomerase OS=Mus musculus OX=10090 GN=Gpi PE=1 SV=4	5	37	37	37	0	1	0	0	0	0	0	0	0	0	0	0	0	0	0	0	0	0	0	0	0	0	0	0	0	0	0	1	0	1	0	0	0	0	0	0	5	24	5	22
sp|P06797|CATL1_MOUSE;tr|A0A1Y7VNM3|A0A1Y7VNM3_MOUSE;tr|A0A1Y7VJC1|A0A1Y7VJC1_MOUSE;tr|A0A1Y7VP49|A0A1Y7VP49_MOUSE;tr|A0A1Y7VNQ4|A0A1Y7VNQ4_MOUSE	sp|P06797|CATL1_MOUSE	9;4;3;3;3	9;4;3;3;3	9;4;3;3;3	sp|P06797|CATL1_MOUSE Cathepsin L1 OS=Mus musculus OX=10090 GN=Ctsl PE=1 SV=2	5	9	9	9	0	5	0	4	0	5	0	7	0	7	0	8	0	7	0	9	0	8	0	6	0	5	0	5	0	7	0	7	0	6	0	7	0	7	0	6	0	0	0	0
tr|S4R1M0|S4R1M0_MOUSE;sp|P06800|PTPRC_MOUSE	tr|S4R1M0|S4R1M0_MOUSE;sp|P06800|PTPRC_MOUSE	2;2	2;2	2;2	tr|S4R1M0|S4R1M0_MOUSE Receptor-type tyrosine-protein phosphatase C OS=Mus musculus OX=10090 GN=Ptprc PE=1 SV=1;sp|P06800|PTPRC_MOUSE Receptor-type tyrosine-protein phosphatase C OS=Mus musculus OX=10090 GN=Ptprc PE=1 SV=4	2	2	2	2	0	0	0	0	0	0	1	0	0	0	0	0	0	0	0	0	0	0	2	0	1	0	1	0	2	0	1	0	2	0	2	0	2	0	1	0	0	0	0	0
sp|P06801|MAOX_MOUSE	sp|P06801|MAOX_MOUSE	19	19	3	sp|P06801|MAOX_MOUSE NADP-dependent malic enzyme OS=Mus musculus OX=10090 GN=Me1 PE=1 SV=2	1	19	19	3	0	1	0	0	0	0	0	0	0	1	0	0	0	1	0	0	0	1	0	1	0	1	0	1	0	0	0	1	0	1	0	1	0	0	0	1	9	11	5	9
tr|G3X9S2|G3X9S2_MOUSE;tr|A0A0R4J1Q7|A0A0R4J1Q7_MOUSE;sp|P06802|ENPP1_MOUSE;tr|E9QQ26|E9QQ26_MOUSE	tr|G3X9S2|G3X9S2_MOUSE;tr|A0A0R4J1Q7|A0A0R4J1Q7_MOUSE;sp|P06802|ENPP1_MOUSE	8;8;8;1	8;8;8;1	8;8;8;1	tr|G3X9S2|G3X9S2_MOUSE Ectonucleotide pyrophosphatase/phosphodiesterase 1, isoform CRA_d OS=Mus musculus OX=10090 GN=Enpp1 PE=1 SV=1;tr|A0A0R4J1Q7|A0A0R4J1Q7_MOUSE Ectonucleotide pyrophosphatase/phosphodiesterase 1, isoform CRA_a OS=Mus musculus OX=10090 G	4	8	8	8	2	0	0	0	2	0	2	0	0	0	2	0	2	0	2	0	0	0	1	0	1	0	1	0	2	0	3	0	3	0	5	0	5	0	1	0	1	0	1	0
sp|P06803|PIM1_MOUSE	sp|P06803|PIM1_MOUSE	1	1	1	sp|P06803|PIM1_MOUSE Serine/threonine-protein kinase pim-1 OS=Mus musculus OX=10090 GN=Pim1 PE=1 SV=3	1	1	1	1	0	0	0	0	0	0	0	0	0	0	0	0	0	0	0	0	0	0	0	0	0	0	0	0	0	0	0	0	0	0	0	0	0	0	0	0	0	1	0	0
sp|P06909|CFAH_MOUSE;tr|E9Q8I0|E9Q8I0_MOUSE;tr|D6RGQ0|D6RGQ0_MOUSE;tr|E9Q8H9|E9Q8H9_MOUSE;tr|A0A0A6YWP4|A0A0A6YWP4_MOUSE;tr|A0A0A6YVP8|A0A0A6YVP8_MOUSE	sp|P06909|CFAH_MOUSE;tr|E9Q8I0|E9Q8I0_MOUSE;tr|D6RGQ0|D6RGQ0_MOUSE;tr|E9Q8H9|E9Q8H9_MOUSE;tr|A0A0A6YWP4|A0A0A6YWP4_MOUSE;tr|A0A0A6YVP8|A0A0A6YVP8_MOUSE	37;37;35;33;23;22	37;37;35;33;23;22	27;27;25;23;15;15	sp|P06909|CFAH_MOUSE Complement factor H OS=Mus musculus OX=10090 GN=Cfh PE=1 SV=2;tr|E9Q8I0|E9Q8I0_MOUSE Complement factor H OS=Mus musculus OX=10090 GN=Cfh PE=1 SV=1;tr|D6RGQ0|D6RGQ0_MOUSE Complement factor H OS=Mus musculus OX=10090 GN=Cfh PE=1 SV=1;tr|	6	37	37	27	23	0	17	0	15	3	17	0	16	0	17	0	23	0	18	0	10	0	15	1	15	0	15	0	18	0	14	0	19	1	16	1	17	1	22	1	1	0	0	0
tr|A0A0G2JGD2|A0A0G2JGD2_MOUSE;sp|P07091|S10A4_MOUSE	tr|A0A0G2JGD2|A0A0G2JGD2_MOUSE;sp|P07091|S10A4_MOUSE	1;1	1;1	1;1	tr|A0A0G2JGD2|A0A0G2JGD2_MOUSE Protein S100-A4 (Fragment) OS=Mus musculus OX=10090 GN=S100a4 PE=1 SV=1;sp|P07091|S10A4_MOUSE Protein S100-A4 OS=Mus musculus OX=10090 GN=S100a4 PE=1 SV=1	2	1	1	1	0	0	0	0	0	0	0	0	0	0	0	0	0	0	0	0	0	0	0	0	0	0	0	0	0	0	0	0	0	0	0	0	0	0	0	0	0	0	0	0
sp|P07309|TTHY_MOUSE	sp|P07309|TTHY_MOUSE	11	11	11	sp|P07309|TTHY_MOUSE Transthyretin OS=Mus musculus OX=10090 GN=Ttr PE=1 SV=1	1	11	11	11	0	8	0	7	0	8	0	8	0	6	0	6	0	8	0	7	0	7	0	9	0	9	0	9	0	11	0	11	0	9	0	10	0	8	0	9	0	0	0	0
sp|P07356|ANXA2_MOUSE;tr|B0V2N5|B0V2N5_MOUSE;tr|B0V2N7|B0V2N7_MOUSE;tr|B0V2N8|B0V2N8_MOUSE;REV__tr|F6WNG1|F6WNG1_MOUSE;REV__sp|Q8BND4|INT6L_MOUSE	sp|P07356|ANXA2_MOUSE;tr|B0V2N5|B0V2N5_MOUSE;tr|B0V2N7|B0V2N7_MOUSE;tr|B0V2N8|B0V2N8_MOUSE	46;29;28;25;1;1	46;29;28;25;1;1	46;29;28;25;1;1	sp|P07356|ANXA2_MOUSE Annexin A2 OS=Mus musculus OX=10090 GN=Anxa2 PE=1 SV=2;tr|B0V2N5|B0V2N5_MOUSE Annexin (Fragment) OS=Mus musculus OX=10090 GN=Anxa2 PE=1 SV=1;tr|B0V2N7|B0V2N7_MOUSE Annexin (Fragment) OS=Mus musculus OX=10090 GN=Anxa2 PE=1 SV=1;tr|B0V2	6	46	46	46	0	0	0	0	0	0	0	0	0	0	0	0	0	0	0	0	0	0	0	0	0	0	0	1	0	0	0	0	0	1	0	1	0	0	0	1	9	35	7	33
sp|P07607|TYSY_MOUSE;tr|A0A0G2JF31|A0A0G2JF31_MOUSE;tr|A0A0G2JGG2|A0A0G2JGG2_MOUSE;tr|D6RCW9|D6RCW9_MOUSE;tr|A0A0G2JF03|A0A0G2JF03_MOUSE	sp|P07607|TYSY_MOUSE;tr|A0A0G2JF31|A0A0G2JF31_MOUSE;tr|A0A0G2JGG2|A0A0G2JGG2_MOUSE;tr|D6RCW9|D6RCW9_MOUSE	12;8;6;6;4	12;8;6;6;4	12;8;6;6;4	sp|P07607|TYSY_MOUSE Thymidylate synthase OS=Mus musculus OX=10090 GN=Tyms PE=1 SV=1;tr|A0A0G2JF31|A0A0G2JF31_MOUSE Thymidylate synthase (Fragment) OS=Mus musculus OX=10090 GN=Tyms PE=1 SV=1;tr|A0A0G2JGG2|A0A0G2JGG2_MOUSE Thymidylate synthase OS=Mus muscul	5	12	12	12	0	0	0	0	0	0	0	0	0	0	0	0	0	0	0	0	0	0	0	0	0	0	0	0	0	0	0	0	0	0	0	0	0	0	0	0	0	5	0	6
sp|P07724|ALBU_MOUSE	sp|P07724|ALBU_MOUSE	98	98	94	sp|P07724|ALBU_MOUSE Serum albumin OS=Mus musculus OX=10090 GN=Alb PE=1 SV=3	1	98	98	94	64	12	67	18	57	18	64	11	68	10	73	11	62	8	65	15	56	10	79	18	79	27	64	27	79	23	74	26	80	27	69	13	75	26	75	23	0	0	0	0
sp|P07742|RIR1_MOUSE;tr|A0A1B0GSB1|A0A1B0GSB1_MOUSE	sp|P07742|RIR1_MOUSE	4;1	4;1	4;1	sp|P07742|RIR1_MOUSE Ribonucleoside-diphosphate reductase large subunit OS=Mus musculus OX=10090 GN=Rrm1 PE=1 SV=2	2	4	4	4	0	0	0	0	0	0	0	0	0	0	0	0	0	0	0	0	0	0	0	0	0	0	0	0	0	0	0	0	0	0	0	0	0	0	0	0	0	0	0	0
sp|P07759|SPA3K_MOUSE;tr|A0A0R4J0I1|A0A0R4J0I1_MOUSE;sp|P29621|SPA3C_MOUSE;tr|E9Q499|E9Q499_MOUSE;tr|F2Z405|F2Z405_MOUSE;sp|Q5I2A0|SPA3G_MOUSE;sp|Q80X76|SPA3F_MOUSE;tr|D3Z450|D3Z450_MOUSE	sp|P07759|SPA3K_MOUSE;tr|A0A0R4J0I1|A0A0R4J0I1_MOUSE	23;13;3;2;2;2;2;1	23;13;3;2;2;2;2;1	15;5;0;0;0;0;0;0	sp|P07759|SPA3K_MOUSE Serine protease inhibitor A3K OS=Mus musculus OX=10090 GN=Serpina3k PE=1 SV=2;tr|A0A0R4J0I1|A0A0R4J0I1_MOUSE MCG1051009 OS=Mus musculus OX=10090 GN=Serpina3k PE=1 SV=1	8	23	23	15	10	7	9	10	8	14	10	13	9	12	9	10	10	9	9	10	5	12	10	13	10	19	9	18	10	19	9	21	10	18	12	15	10	17	11	22	0	0	0	0
sp|P07901|HS90A_MOUSE;tr|B7ZC50|B7ZC50_MOUSE;tr|A2A6A2|A2A6A2_MOUSE	sp|P07901|HS90A_MOUSE	62;16;12	42;9;9	33;0;0	sp|P07901|HS90A_MOUSE Heat shock protein HSP 90-alpha OS=Mus musculus OX=10090 GN=Hsp90aa1 PE=1 SV=4	3	62	42	33	11	1	10	1	10	1	9	0	10	0	10	0	11	0	9	0	8	0	13	1	11	1	15	0	11	0	11	0	14	1	13	0	13	0	12	0	46	7	48	7
sp|P08003|PDIA4_MOUSE;tr|A0A0R4J0Z1|A0A0R4J0Z1_MOUSE	sp|P08003|PDIA4_MOUSE;tr|A0A0R4J0Z1|A0A0R4J0Z1_MOUSE	67;67	67;67	67;67	sp|P08003|PDIA4_MOUSE Protein disulfide-isomerase A4 OS=Mus musculus OX=10090 GN=Pdia4 PE=1 SV=3;tr|A0A0R4J0Z1|A0A0R4J0Z1_MOUSE Protein disulfide-isomerase A4 OS=Mus musculus OX=10090 GN=Pdia4 PE=1 SV=1	2	67	67	67	45	2	46	0	44	1	43	1	44	0	49	1	43	0	46	1	39	0	51	1	47	3	55	4	55	3	53	2	52	2	52	2	54	2	56	2	38	0	31	1
sp|P08030|APT_MOUSE;tr|A0A1D5RLR6|A0A1D5RLR6_MOUSE	sp|P08030|APT_MOUSE	9;3	9;3	9;3	sp|P08030|APT_MOUSE Adenine phosphoribosyltransferase OS=Mus musculus OX=10090 GN=Aprt PE=1 SV=2	2	9	9	9	0	0	0	0	0	0	0	0	0	0	0	0	0	0	0	0	0	0	0	0	0	0	0	0	0	0	0	0	0	0	0	0	0	0	0	0	0	4	0	4
sp|P08071|TRFL_MOUSE;tr|A0A0G2JDN0|A0A0G2JDN0_MOUSE;tr|A0A0G2JGN1|A0A0G2JGN1_MOUSE;tr|A0A0G2JFM6|A0A0G2JFM6_MOUSE	sp|P08071|TRFL_MOUSE	3;1;1;1	3;1;1;1	3;1;1;1	sp|P08071|TRFL_MOUSE Lactotransferrin OS=Mus musculus OX=10090 GN=Ltf PE=1 SV=4	4	3	3	3	0	0	0	0	0	0	0	0	0	0	0	0	0	0	1	0	1	0	1	0	1	0	0	1	1	0	0	0	0	0	1	0	2	0	1	0	0	0	0	0
sp|P08074|CBR2_MOUSE	sp|P08074|CBR2_MOUSE	1	1	1	sp|P08074|CBR2_MOUSE Carbonyl reductase [NADPH] 2 OS=Mus musculus OX=10090 GN=Cbr2 PE=1 SV=1	1	1	1	1	0	1	0	1	0	1	0	1	0	0	0	0	0	0	0	1	0	1	0	0	0	0	0	0	0	0	0	0	0	0	0	0	0	0	0	0	0	0	0	0
tr|A0A0B4J1G1|A0A0B4J1G1_MOUSE;tr|E9Q415|E9Q415_MOUSE;sp|P08101|FCGR2_MOUSE;tr|A0A0B4J1E6|A0A0B4J1E6_MOUSE;sp|P08508|FCGR3_MOUSE;tr|E9PUV2|E9PUV2_MOUSE;tr|A0A0B4J1M6|A0A0B4J1M6_MOUSE	tr|A0A0B4J1G1|A0A0B4J1G1_MOUSE;tr|E9Q415|E9Q415_MOUSE;sp|P08101|FCGR2_MOUSE;tr|A0A0B4J1E6|A0A0B4J1E6_MOUSE;sp|P08508|FCGR3_MOUSE	4;4;4;4;2;1;1	4;4;4;4;2;1;1	4;4;4;4;2;1;1	tr|A0A0B4J1G1|A0A0B4J1G1_MOUSE Fc receptor, IgG, low affinity IIb OS=Mus musculus OX=10090 GN=Fcgr2b PE=1 SV=1;tr|E9Q415|E9Q415_MOUSE Fc receptor, IgG, low affinity IIb OS=Mus musculus OX=10090 GN=Fcgr2b PE=1 SV=1;sp|P08101|FCGR2_MOUSE Low affinity immunog	7	4	4	4	0	0	0	1	0	0	0	2	0	1	0	1	0	1	0	2	0	1	0	1	0	1	0	1	0	2	0	2	0	2	0	2	0	3	0	1	0	0	0	0
sp|P08113|ENPL_MOUSE;tr|F7C312|F7C312_MOUSE	sp|P08113|ENPL_MOUSE;tr|F7C312|F7C312_MOUSE	128;69	128;69	125;69	sp|P08113|ENPL_MOUSE Endoplasmin OS=Mus musculus OX=10090 GN=Hsp90b1 PE=1 SV=2;tr|F7C312|F7C312_MOUSE Endoplasmin (Fragment) OS=Mus musculus OX=10090 GN=Hsp90b1 PE=1 SV=1	2	128	128	125	97	3	90	1	93	6	88	1	93	2	98	1	101	2	101	1	87	2	98	6	94	7	93	10	96	7	96	8	99	13	93	5	98	3	100	9	54	5	50	5
7;1156728;1156729;1156730;1156731;1156732;1156733;1156734;1156735;1156736;1156737;1156738;1156739;1176445;1176446;1176447;1176448;1176449;1176450;1176451;1176452;1176453;1176454;1176455;1176456;1176457;1176458;1176459;1176460;1176461;1176462;1176463;1176464;1176465;1176466;1176467;1176468;1176469;1176470;1176471;1176472;1176473;1176474;1176475;1176476;1179632;1179633;1179634;1179635;1179636;11796…	73204;73205;73206;73207;73208;73209;73210;73211;73212;73213;73214;73215;73216;73217;73218;73219;73220;73221;98523;98524;98525;98526;98527;98528;98529;98530;98531;98532;98533;98534;98535;98536;98537;98538;98539;98540;98541;98542;98543;98544;98545;98546;98547;98548;98549;98550;98551;98552;98553;98554;98555;98556;98557;98558;98559;98560;98561;98562;98563;98564;98565;98566;98567;98568;98569;98570;985…
98;1165699;1165700;1165701;1165702;1165703;1165704;1165705;1165706;1165707;1165708;1165709;1165710;1165711;1165712;1165713;1165714;1165715;1165716;1165717;1165718;1165719;1165720;1165721;1165722;1165723;1165724;1165725;1165726;1165727;1165728;1165729;1292143;1292144;1292145;1292146;1292147;1292148;1292149;1292150;1292151;1292152;1292153;1292154;1292155;1292156;1292157;1292158;1292159;1292160;1292…	73215;98557;98597;137408;140814;170382;170396;204825;209700;209793;211979;213294;213323;213326;213401;213414;214187;214191;214366;214490;214493;215117;215406;221453;221478;221973;222001;222038;225901;232049;232358;232360;232617;238510;238545;253526;258974;258993;261755;261764;271756;271761;271771;312314;312825;378088;378148;378212;378237;414563;414576;414592;414625;423874;423959;423977;426739;426…	1406;1407;1408;1409;1410;1411;1412;1413;1414;1415;1416;1417;1418;1419;1420		85;86;154;178;336;370;425;426;531;541;622;658;662;697;711
sp|P08122|CO4A2_MOUSE	sp|P08122|CO4A2_MOUSE	7	7	7	sp|P08122|CO4A2_MOUSE Collagen alpha-2(IV) chain OS=Mus musculus OX=10090 GN=Col4a2 PE=1 SV=4	1	7	7	7	0	0	0	0	0	0	0	0	0	0	0	0	0	0	0	0	0	0	0	0	0	0	0	0	0	0	0	0	0	0	0	0	0	0	0	0	3	0	4	0
sp|P08207|S10AA_MOUSE	sp|P08207|S10AA_MOUSE	3	3	3	sp|P08207|S10AA_MOUSE Protein S100-A10 OS=Mus musculus OX=10090 GN=S100a10 PE=1 SV=2	1	3	3	3	0	0	0	0	0	0	0	0	0	0	0	0	0	0	0	0	0	0	0	0	0	0	0	0	0	0	0	0	0	0	0	0	0	0	0	0	0	3	0	1
sp|P08226|APOE_MOUSE;tr|A0A1B0GX15|A0A1B0GX15_MOUSE;tr|G3UWN5|G3UWN5_MOUSE;tr|G3UZM8|G3UZM8_MOUSE	sp|P08226|APOE_MOUSE;tr|A0A1B0GX15|A0A1B0GX15_MOUSE;tr|G3UWN5|G3UWN5_MOUSE	28;20;20;10	28;20;20;10	28;20;20;10	sp|P08226|APOE_MOUSE Apolipoprotein E OS=Mus musculus OX=10090 GN=Apoe PE=1 SV=2;tr|A0A1B0GX15|A0A1B0GX15_MOUSE Apolipoprotein E (Fragment) OS=Mus musculus OX=10090 GN=Apoe PE=1 SV=1;tr|G3UWN5|G3UWN5_MOUSE Apolipoprotein E (Fragment) OS=Mus musculus OX=100	4	28	28	28	0	17	0	16	0	16	0	20	0	19	0	19	1	18	0	19	0	17	0	21	0	20	0	21	0	25	0	23	0	23	1	19	1	24	0	22	0	0	0	0
sp|P08228|SODC_MOUSE	sp|P08228|SODC_MOUSE	17	17	17	sp|P08228|SODC_MOUSE Superoxide dismutase [Cu-Zn] OS=Mus musculus OX=10090 GN=Sod1 PE=1 SV=2	1	17	17	17	0	12	0	12	0	12	0	12	0	12	0	12	0	11	0	11	0	12	0	15	0	15	0	14	0	15	0	15	0	14	0	17	0	13	0	15	0	3	0	2
sp|P08249|MDHM_MOUSE;tr|A0A0G2JF23|A0A0G2JF23_MOUSE;tr|A0A0G2JGY4|A0A0G2JGY4_MOUSE	sp|P08249|MDHM_MOUSE	55;18;9	55;18;9	55;18;9	sp|P08249|MDHM_MOUSE Malate dehydrogenase, mitochondrial OS=Mus musculus OX=10090 GN=Mdh2 PE=1 SV=3	3	55	55	55	2	34	1	35	1	33	1	36	0	34	2	33	4	37	5	36	2	35	2	50	0	47	1	50	1	49	1	48	1	48	4	47	4	49	1	48	10	27	9	21
tr|A0A0R4J036|A0A0R4J036_MOUSE;sp|P08553|NFM_MOUSE	tr|A0A0R4J036|A0A0R4J036_MOUSE;sp|P08553|NFM_MOUSE	2;2	1;1	1;1	tr|A0A0R4J036|A0A0R4J036_MOUSE Neurofilament 3, medium OS=Mus musculus OX=10090 GN=Nefm PE=1 SV=1;sp|P08553|NFM_MOUSE Neurofilament medium polypeptide OS=Mus musculus OX=10090 GN=Nefm PE=1 SV=4	2	2	1	1	0	0	0	0	0	0	0	0	0	0	0	0	0	0	0	0	0	0	0	0	0	0	0	0	0	0	0	0	0	0	0	0	0	0	0	0	0	0	0	0
sp|P08752|GNAI2_MOUSE;tr|A0A0A6YWA9|A0A0A6YWA9_MOUSE;sp|B2RSH2|GNAI1_MOUSE;tr|A0A0A6YXN0|A0A0A6YXN0_MOUSE;tr|A0A0A6YXC2|A0A0A6YXC2_MOUSE;tr|A2AE32|A2AE32_MOUSE;sp|P20612|GNAT1_MOUSE;sp|Q3V3I2|GNAT3_MOUSE;sp|P50149|GNAT2_MOUSE;sp|P18872|GNAO_MOUSE;tr|A2AE31|A2AE31_MOUSE;tr|Q8C040|Q8C040_MOUSE;tr|D3Z2M7|D3Z2M7_MOUSE;tr|Q8BHK8|Q8BHK8_MOUSE;tr|F6QPU5|F6QPU5_MOUSE	sp|P08752|GNAI2_MOUSE;tr|A0A0A6YWA9|A0A0A6YWA9_MOUSE	19;14;5;2;2;2;2;2;2;2;1;1;1;1;1	19;14;5;2;2;2;2;2;2;2;1;1;1;1;1	15;12;1;2;2;0;0;0;0;0;0;0;0;0;0	sp|P08752|GNAI2_MOUSE Guanine nucleotide-binding protein G(i) subunit alpha-2 OS=Mus musculus OX=10090 GN=Gnai2 PE=1 SV=5;tr|A0A0A6YWA9|A0A0A6YWA9_MOUSE Guanine nucleotide-binding protein G(i) subunit alpha-2 (Fragment) OS=Mus musculus OX=10090 GN=Gnai2 PE	15	19	19	15	0	6	0	5	0	5	0	6	0	7	0	7	0	8	0	7	0	5	0	7	0	7	0	8	0	7	0	8	0	9	0	8	0	10	0	10	1	8	1	10
tr|A0A0R4J0V5|A0A0R4J0V5_MOUSE;sp|P08775|RPB1_MOUSE	tr|A0A0R4J0V5|A0A0R4J0V5_MOUSE;sp|P08775|RPB1_MOUSE	24;24	24;24	24;24	tr|A0A0R4J0V5|A0A0R4J0V5_MOUSE DNA-directed RNA polymerase subunit OS=Mus musculus OX=10090 GN=Polr2a PE=1 SV=1;sp|P08775|RPB1_MOUSE DNA-directed RNA polymerase II subunit RPB1 OS=Mus musculus OX=10090 GN=Polr2a PE=1 SV=3	2	24	24	24	0	0	0	0	0	0	0	0	0	0	0	0	0	0	0	0	0	0	0	0	0	0	0	0	0	0	0	0	0	0	0	0	0	0	0	0	3	0	7	0
sp|P08905|LYZ2_MOUSE	sp|P08905|LYZ2_MOUSE	6	3	3	sp|P08905|LYZ2_MOUSE Lysozyme C-2 OS=Mus musculus OX=10090 GN=Lyz2 PE=1 SV=2	1	6	3	3	0	1	0	1	0	1	0	0	0	1	0	1	0	1	0	1	0	1	0	2	0	3	0	2	0	3	0	2	0	2	0	3	0	3	0	4	0	2	0	2
sp|P09021|HXA5_MOUSE	sp|P09021|HXA5_MOUSE	2	1	1	sp|P09021|HXA5_MOUSE Homeobox protein Hox-A5 OS=Mus musculus OX=10090 GN=Hoxa5 PE=1 SV=1	1	2	1	1	0	0	0	0	0	0	0	0	0	0	0	0	0	0	0	0	0	0	0	0	0	0	0	0	0	0	0	0	0	0	0	0	0	0	0	0	0	0	0	0
sp|P09036|ISK1_MOUSE	sp|P09036|ISK1_MOUSE	3	3	3	sp|P09036|ISK1_MOUSE Serine protease inhibitor Kazal-type 1 OS=Mus musculus OX=10090 GN=Spink1 PE=1 SV=1	1	3	3	3	0	0	0	0	0	0	0	0	0	0	0	0	0	0	0	0	0	0	0	0	0	0	0	0	0	0	0	0	0	0	0	0	0	0	0	0	0	1	0	1
sp|P09041|PGK2_MOUSE	sp|P09041|PGK2_MOUSE	5	1	1	sp|P09041|PGK2_MOUSE Phosphoglycerate kinase 2 OS=Mus musculus OX=10090 GN=Pgk2 PE=1 SV=4	1	5	1	1	0	0	0	1	0	1	0	1	0	1	0	1	0	1	0	1	0	1	0	1	0	0	0	0	0	1	0	1	0	0	0	1	0	0	0	0	1	3	1	2
sp|P09055|ITB1_MOUSE	sp|P09055|ITB1_MOUSE	29	29	29	sp|P09055|ITB1_MOUSE Integrin beta-1 OS=Mus musculus OX=10090 GN=Itgb1 PE=1 SV=1	1	29	29	29	13	0	11	0	11	1	14	0	11	0	14	0	15	0	14	0	6	0	16	0	16	0	13	0	13	0	15	0	15	0	18	0	17	0	15	0	15	0	14	0
sp|P09103|PDIA1_MOUSE;tr|E9Q8G8|E9Q8G8_MOUSE	sp|P09103|PDIA1_MOUSE	86;18	86;18	86;18	sp|P09103|PDIA1_MOUSE Protein disulfide-isomerase OS=Mus musculus OX=10090 GN=P4hb PE=1 SV=2	2	86	86	86	10	60	7	62	6	60	11	64	9	63	8	62	23	62	22	63	12	59	17	72	12	75	11	67	14	75	15	71	12	75	23	73	19	75	13	77	24	49	25	43
1320972;1320973;1320974;1320975;1320976;1320977;1320978;1320979;1320980;1320981;1320982;1320983;1320984;1320985;1320986;1320987;1320988;1320989;1320990;1320991;1320992;1320993;1320994;1320995;1320996;1320997;1320998;1320999;1321000;1321001;1324440;1324441;1324442;1324443;1324444;1324445;1324446;1324447;1324448;1324449;1324450;1324451;1324452;1324453;1324454;1324455;1324456;1324457;1324458;1324459…	3568;65373;65374;65375;65376;65377;65378;65379;65380;65381;65382;65383;65384;65385;65386;65387;65388;65389;65390;65391;65392;65393;65394;65395;65396;65397;65398;65399;65400;65401;65402;65403;65404;65405;65406;65407;65408;65409;65410;65411;65412;65413;65414;65415;65416;65417;65418;65419;65420;65421;65422;65423;65424;65425;65426;65427;65428;65429;65430;65431;65432;65433;65434;65435;65436;65437;6543…
0594;1210595;1210596;1210597;1210598;1210599;1210600;1210601;1210602;1210603;1210604;1210605;1210606;1210607;1210608;1210609;1210610;1210611;1210612;1210613;1210614;1210615;1210616;1210617;1210618;1210619;1210620;1210621;1210622;1210623;1210624;1210625;1210626;1210627;1210628;1210629;1210630;1210631;1210632;1210633;1210634;1210635;1210636;1210637;1210638;1210639;1210640;1210641;1210642;1210643;12…	3568;65396;65440;166040;197105;203757;203844;203870;231809;231848;269379;269453;269479;277105;277205;277287;282287;282308;282734;282832;282869;300045;300046;300048;373122;449218;479180;479346;503364;506855;506947;507081;508670;508793;508798;508823;549583;571423;573338;573396;574549;605719;621492;621567;621585;648664;668444;668606;668641;669962;669977;669992;680058;768005;768223;817272;817279;8392…	1451;1452;1453;1454		326;358;427;496
sp|P09240|CCKN_MOUSE;tr|A0A1L1SU12|A0A1L1SU12_MOUSE;tr|A0A1L1SRD3|A0A1L1SRD3_MOUSE;tr|Q8R041|Q8R041_MOUSE	sp|P09240|CCKN_MOUSE;tr|A0A1L1SU12|A0A1L1SU12_MOUSE;tr|A0A1L1SRD3|A0A1L1SRD3_MOUSE;tr|Q8R041|Q8R041_MOUSE	2;1;1;1	2;1;1;1	2;1;1;1	sp|P09240|CCKN_MOUSE Cholecystokinin OS=Mus musculus OX=10090 GN=Cck PE=1 SV=3;tr|A0A1L1SU12|A0A1L1SU12_MOUSE Cholecystokinin (Fragment) OS=Mus musculus OX=10090 GN=Cck PE=4 SV=1;tr|A0A1L1SRD3|A0A1L1SRD3_MOUSE Cholecystokinin (Fragment) OS=Mus musculus OX=	4	2	2	2	0	0	0	0	0	0	0	0	0	0	0	0	0	0	0	0	0	0	0	0	0	0	0	0	0	0	0	0	0	0	0	0	0	0	0	0	0	0	0	0
sp|P09405|NUCL_MOUSE;tr|A0A087WRM5|A0A087WRM5_MOUSE	sp|P09405|NUCL_MOUSE	43;1	43;1	43;1	sp|P09405|NUCL_MOUSE Nucleolin OS=Mus musculus OX=10090 GN=Ncl PE=1 SV=2	2	43	43	43	0	0	0	0	0	0	0	0	0	0	0	0	0	0	0	0	0	0	0	0	0	0	0	0	0	0	0	0	0	0	0	0	0	0	0	0	31	5	33	6
sp|P09411|PGK1_MOUSE;tr|S4R2M7|S4R2M7_MOUSE	sp|P09411|PGK1_MOUSE;tr|S4R2M7|S4R2M7_MOUSE	34;23	34;23	29;19	sp|P09411|PGK1_MOUSE Phosphoglycerate kinase 1 OS=Mus musculus OX=10090 GN=Pgk1 PE=1 SV=4;tr|S4R2M7|S4R2M7_MOUSE Phosphoglycerate kinase OS=Mus musculus OX=10090 GN=Pgk1 PE=1 SV=1	2	34	34	29	0	3	0	4	0	3	0	2	0	5	0	3	0	5	0	4	0	2	0	6	0	4	0	8	0	7	0	8	0	8	0	9	0	5	0	5	6	22	4	19
sp|P09470|ACE_MOUSE;tr|F6QCP8|F6QCP8_MOUSE	sp|P09470|ACE_MOUSE;tr|F6QCP8|F6QCP8_MOUSE	14;10	14;10	14;10	sp|P09470|ACE_MOUSE Angiotensin-converting enzyme OS=Mus musculus OX=10090 GN=Ace PE=1 SV=3;tr|F6QCP8|F6QCP8_MOUSE Angiotensin-converting enzyme (Fragment) OS=Mus musculus OX=10090 GN=Ace PE=1 SV=1	2	14	14	14	0	0	0	0	0	0	0	0	0	0	0	0	0	0	0	0	0	0	0	0	0	0	0	0	0	0	0	0	0	0	0	0	0	0	0	0	3	0	5	0
sp|P09528|FRIH_MOUSE;tr|A0A494BA92|A0A494BA92_MOUSE;tr|A0A494B9D4|A0A494B9D4_MOUSE;tr|A0A494BAP3|A0A494BAP3_MOUSE	sp|P09528|FRIH_MOUSE;tr|A0A494BA92|A0A494BA92_MOUSE	16;10;6;4	16;10;6;4	16;10;6;4	sp|P09528|FRIH_MOUSE Ferritin heavy chain OS=Mus musculus OX=10090 GN=Fth1 PE=1 SV=2;tr|A0A494BA92|A0A494BA92_MOUSE Ferritin OS=Mus musculus OX=10090 GN=Fth1 PE=1 SV=1	4	16	16	16	0	13	0	13	0	11	0	12	0	13	0	12	0	13	0	11	0	11	0	15	0	14	0	14	0	15	0	16	0	15	0	15	0	15	0	14	2	3	1	2
sp|P09602|HMGN2_MOUSE;tr|A3KGL9|A3KGL9_MOUSE;tr|F6W687|F6W687_MOUSE;tr|Q5XK38|Q5XK38_MOUSE;tr|B7ZCQ3|B7ZCQ3_MOUSE	sp|P09602|HMGN2_MOUSE;tr|A3KGL9|A3KGL9_MOUSE;tr|F6W687|F6W687_MOUSE;tr|Q5XK38|Q5XK38_MOUSE	3;3;3;2;1	3;3;3;2;1	3;3;3;2;1	sp|P09602|HMGN2_MOUSE Non-histone chromosomal protein HMG-17 OS=Mus musculus OX=10090 GN=Hmgn2 PE=1 SV=2;tr|A3KGL9|A3KGL9_MOUSE Non-histone chromosomal protein HMG-17 OS=Mus musculus OX=10090 GN=Hmgn2 PE=1 SV=1;tr|F6W687|F6W687_MOUSE Non-histone chromosoma	5	3	3	3	0	0	0	0	0	0	0	0	0	0	0	0	0	0	0	0	0	0	0	0	0	0	0	0	0	0	0	0	0	0	0	0	0	0	0	0	0	0	0	0
sp|P09671|SODM_MOUSE;tr|A0A3B2WBF0|A0A3B2WBF0_MOUSE	sp|P09671|SODM_MOUSE;tr|A0A3B2WBF0|A0A3B2WBF0_MOUSE	24;19	24;19	24;19	sp|P09671|SODM_MOUSE Superoxide dismutase [Mn], mitochondrial OS=Mus musculus OX=10090 GN=Sod2 PE=1 SV=3;tr|A0A3B2WBF0|A0A3B2WBF0_MOUSE Superoxide dismutase OS=Mus musculus OX=10090 GN=Sod2 PE=1 SV=1	2	24	24	24	0	16	0	16	0	16	0	17	0	16	0	17	2	17	0	17	0	17	0	22	0	20	0	20	0	20	0	23	0	20	1	21	1	23	0	23	0	7	0	6
tr|A0A0R4IZW5|A0A0R4IZW5_MOUSE;sp|P09803|CADH1_MOUSE;sp|P10287|CADH3_MOUSE	tr|A0A0R4IZW5|A0A0R4IZW5_MOUSE;sp|P09803|CADH1_MOUSE	33;33;1	33;33;1	33;33;1	tr|A0A0R4IZW5|A0A0R4IZW5_MOUSE Cadherin 1, isoform CRA_b OS=Mus musculus OX=10090 GN=Cdh1 PE=1 SV=1;sp|P09803|CADH1_MOUSE Cadherin-1 OS=Mus musculus OX=10090 GN=Cdh1 PE=1 SV=1	3	33	33	33	0	0	0	0	0	0	0	0	0	0	0	0	0	0	0	0	0	0	0	0	0	0	0	0	0	0	0	0	0	0	0	0	0	0	0	0	29	6	25	8
sp|P09813|APOA2_MOUSE	sp|P09813|APOA2_MOUSE	5	5	5	sp|P09813|APOA2_MOUSE Apolipoprotein A-II OS=Mus musculus OX=10090 GN=Apoa2 PE=1 SV=2	1	5	5	5	0	3	0	1	0	1	0	2	0	3	0	2	0	2	0	3	0	2	0	5	0	4	0	4	0	4	0	2	0	4	0	4	0	4	0	4	0	0	0	0
tr|A0A0A6YVR9|A0A0A6YVR9_MOUSE;sp|P09925|SURF1_MOUSE;tr|V9GXE6|V9GXE6_MOUSE	tr|A0A0A6YVR9|A0A0A6YVR9_MOUSE;sp|P09925|SURF1_MOUSE;tr|V9GXE6|V9GXE6_MOUSE	11;11;10	11;11;10	11;11;10	tr|A0A0A6YVR9|A0A0A6YVR9_MOUSE SURF1-like protein (Fragment) OS=Mus musculus OX=10090 GN=Surf1 PE=1 SV=1;sp|P09925|SURF1_MOUSE Surfeit locus protein 1 OS=Mus musculus OX=10090 GN=Surf1 PE=1 SV=3;tr|V9GXE6|V9GXE6_MOUSE SURF1-like protein (Fragment) OS=Mus m	3	11	11	11	0	5	0	5	0	4	0	5	0	4	0	4	0	5	0	3	0	3	0	6	0	7	0	7	0	5	0	7	0	6	0	6	0	4	0	6	0	6	0	5
tr|A0A0N4SVF7|A0A0N4SVF7_MOUSE;tr|A2AVP4|A2AVP4_MOUSE;sp|P0C090|RC3H2_MOUSE;tr|H7BX02|H7BX02_MOUSE;sp|Q4VGL6|RC3H1_MOUSE	tr|A0A0N4SVF7|A0A0N4SVF7_MOUSE;tr|A2AVP4|A2AVP4_MOUSE;sp|P0C090|RC3H2_MOUSE;tr|H7BX02|H7BX02_MOUSE;sp|Q4VGL6|RC3H1_MOUSE	2;2;2;1;1	2;2;2;1;1	2;2;2;1;1	tr|A0A0N4SVF7|A0A0N4SVF7_MOUSE Roquin-2 OS=Mus musculus OX=10090 GN=Rc3h2 PE=1 SV=1;tr|A2AVP4|A2AVP4_MOUSE Roquin-2 OS=Mus musculus OX=10090 GN=Rc3h2 PE=1 SV=1;sp|P0C090|RC3H2_MOUSE Roquin-2 OS=Mus musculus OX=10090 GN=Rc3h2 PE=1 SV=1;tr|H7BX02|H7BX02_MOUS	5	2	2	2	0	0	0	0	0	0	0	0	0	0	0	0	0	0	0	0	0	0	0	0	0	0	0	0	0	0	0	0	0	0	0	0	0	0	0	0	0	0	0	0
sp|P0C0A3|CHMP6_MOUSE;tr|B1AZ42|B1AZ42_MOUSE	sp|P0C0A3|CHMP6_MOUSE	4;1	4;1	4;1	sp|P0C0A3|CHMP6_MOUSE Charged multivesicular body protein 6 OS=Mus musculus OX=10090 GN=Chmp6 PE=1 SV=2	2	4	4	4	0	0	0	0	0	0	0	0	0	0	0	0	0	0	0	0	0	0	0	0	0	0	0	0	0	0	0	0	0	0	0	0	0	0	0	0	0	1	0	1
sp|Q3THW5|H2AV_MOUSE;sp|P0C0S6|H2AZ_MOUSE;tr|Q8R029|Q8R029_MOUSE;tr|G3UWL7|G3UWL7_MOUSE;tr|Q3UA95|Q3UA95_MOUSE	sp|Q3THW5|H2AV_MOUSE;sp|P0C0S6|H2AZ_MOUSE;tr|Q8R029|Q8R029_MOUSE	7;7;4;3;3	5;5;3;2;2	5;5;3;2;2	sp|Q3THW5|H2AV_MOUSE Histone H2A.V OS=Mus musculus OX=10090 GN=H2afv PE=1 SV=3;sp|P0C0S6|H2AZ_MOUSE Histone H2A.Z OS=Mus musculus OX=10090 GN=H2afz PE=1 SV=2;tr|Q8R029|Q8R029_MOUSE Histone H2A OS=Mus musculus OX=10090 GN=H2afv PE=2 SV=1	5	7	5	5	0	0	0	2	0	2	0	1	0	2	0	0	0	1	0	3	0	2	0	0	0	1	0	1	0	1	0	1	0	1	0	1	0	1	0	1	1	4	1	5
sp|P0C5E4|PTPRQ_MOUSE	sp|P0C5E4|PTPRQ_MOUSE	1	1	1	sp|P0C5E4|PTPRQ_MOUSE Phosphatidylinositol phosphatase PTPRQ OS=Mus musculus OX=10090 GN=Ptprq PE=1 SV=1	1	1	1	1	0	1	0	0	0	0	0	1	0	1	0	1	0	1	0	0	0	1	0	0	0	0	0	0	0	0	0	0	0	0	0	0	0	0	0	0	0	0	0	0
tr|D6RGQ7|D6RGQ7_MOUSE;tr|E0CXG8|E0CXG8_MOUSE;sp|P0C872|JMJD7_MOUSE;tr|B7ZCN0|B7ZCN0_MOUSE;tr|B7ZCM9|B7ZCM9_MOUSE	tr|D6RGQ7|D6RGQ7_MOUSE;tr|E0CXG8|E0CXG8_MOUSE;sp|P0C872|JMJD7_MOUSE;tr|B7ZCN0|B7ZCN0_MOUSE;tr|B7ZCM9|B7ZCM9_MOUSE	1;1;1;1;1	1;1;1;1;1	1;1;1;1;1	tr|D6RGQ7|D6RGQ7_MOUSE Bifunctional peptidase and (3S)-lysyl hydroxylase Jmjd7 OS=Mus musculus OX=10090 GN=Jmjd7 PE=4 SV=1;tr|E0CXG8|E0CXG8_MOUSE Predicted gene, 28042 OS=Mus musculus OX=10090 GN=Gm28042 PE=4 SV=1;sp|P0C872|JMJD7_MOUSE Bifunctional peptida	5	1	1	1	0	0	0	0	0	0	0	0	0	0	0	0	0	0	0	0	0	0	0	0	0	0	0	0	0	0	0	0	0	0	0	0	0	0	0	0	0	0	0	0
sp|P0DJE0|PT100_MOUSE;tr|A0A140LIS7|A0A140LIS7_MOUSE;tr|A0A140LIT5|A0A140LIT5_MOUSE	sp|P0DJE0|PT100_MOUSE;tr|A0A140LIS7|A0A140LIS7_MOUSE;tr|A0A140LIT5|A0A140LIT5_MOUSE	4;3;3	4;3;3	4;3;3	sp|P0DJE0|PT100_MOUSE Protein PET100 homolog, mitochondrial OS=Mus musculus OX=10090 GN=Pet100 PE=1 SV=1;tr|A0A140LIS7|A0A140LIS7_MOUSE MCG13005, isoform CRA_c OS=Mus musculus OX=10090 GN=Pet100 PE=1 SV=1;tr|A0A140LIT5|A0A140LIT5_MOUSE Protein PET100 homol	3	4	4	4	0	2	0	2	0	2	0	2	0	2	0	2	0	2	0	2	0	2	0	2	0	2	0	3	0	2	0	1	0	2	0	2	0	1	0	3	0	0	0	0
sp|P0DJF2|PT117_MOUSE	sp|P0DJF2|PT117_MOUSE	1	1	1	sp|P0DJF2|PT117_MOUSE Protein PET117 homolog, mitochondrial OS=Mus musculus OX=10090 GN=Pet117 PE=3 SV=1	1	1	1	1	0	0	0	0	0	0	0	0	0	0	0	0	0	0	0	0	0	0	0	0	0	0	0	0	0	0	0	0	0	0	0	0	0	0	0	0	0	1	0	1
sp|P0DN34|NDUB1_MOUSE	sp|P0DN34|NDUB1_MOUSE	4	4	4	sp|P0DN34|NDUB1_MOUSE NADH dehydrogenase [ubiquinone] 1 beta subcomplex subunit 1 OS=Mus musculus OX=10090 GN=Ndufb1 PE=1 SV=1	1	4	4	4	0	2	0	2	0	2	0	2	0	2	0	2	0	2	0	2	0	2	0	2	0	2	0	2	0	2	0	2	0	2	0	2	0	2	0	2	0	3	0	3
tr|V9GX22|V9GX22_MOUSE;sp|P0DN91|T254C_MOUSE;sp|P0DN90|T254B_MOUSE;sp|P0DN89|T254A_MOUSE	tr|V9GX22|V9GX22_MOUSE;sp|P0DN91|T254C_MOUSE;sp|P0DN90|T254B_MOUSE;sp|P0DN89|T254A_MOUSE	2;2;2;2	2;2;2;2	2;2;2;2	tr|V9GX22|V9GX22_MOUSE Transmembrane protein 254 OS=Mus musculus OX=10090 GN=Tmem254a PE=1 SV=1;sp|P0DN91|T254C_MOUSE Transmembrane protein 254c OS=Mus musculus OX=10090 GN=Tmem254c PE=1 SV=1;sp|P0DN90|T254B_MOUSE Transmembrane protein 254b OS=Mus musculus	4	2	2	2	0	0	0	0	0	0	0	0	0	0	0	0	0	0	0	0	0	0	0	0	0	1	0	0	0	1	0	1	0	1	0	1	0	1	0	1	0	1	0	2
sp|P0DP28|CALM3_MOUSE;sp|P0DP27|CALM2_MOUSE;sp|P0DP26|CALM1_MOUSE;tr|Q3UKW2|Q3UKW2_MOUSE;tr|A0A3Q4EHJ0|A0A3Q4EHJ0_MOUSE;sp|Q9D6P8|CALL3_MOUSE;tr|A0A1Y7VK66|A0A1Y7VK66_MOUSE;sp|P20801|TNNC2_MOUSE	sp|P0DP28|CALM3_MOUSE;sp|P0DP27|CALM2_MOUSE;sp|P0DP26|CALM1_MOUSE;tr|Q3UKW2|Q3UKW2_MOUSE;tr|A0A3Q4EHJ0|A0A3Q4EHJ0_MOUSE	13;13;13;9;7;6;4;1	13;13;13;9;7;6;4;1	13;13;13;9;7;6;4;1	sp|P0DP28|CALM3_MOUSE Calmodulin-3 OS=Mus musculus OX=10090 GN=Calm3 PE=1 SV=1;sp|P0DP27|CALM2_MOUSE Calmodulin-2 OS=Mus musculus OX=10090 GN=Calm2 PE=1 SV=1;sp|P0DP26|CALM1_MOUSE Calmodulin-1 OS=Mus musculus OX=10090 GN=Calm1 PE=1 SV=1;tr|Q3UKW2|Q3UKW2_MO	8	13	13	13	0	0	0	0	0	0	0	0	0	0	0	0	0	0	0	0	0	0	0	0	0	0	0	0	0	0	0	0	0	1	0	0	0	0	0	0	0	10	0	9
sp|P0DP99|STMP1_MOUSE	sp|P0DP99|STMP1_MOUSE	2	2	2	sp|P0DP99|STMP1_MOUSE Short transmembrane mitochondrial protein 1 OS=Mus musculus OX=10090 GN=Stmp1 PE=3 SV=1	1	2	2	2	0	1	0	1	0	1	0	1	0	1	0	1	0	1	0	1	0	1	0	1	0	1	0	1	0	1	0	1	0	1	0	1	0	1	0	1	0	1	0	1
tr|A0A494BBD8|A0A494BBD8_MOUSE;sp|P10107|ANXA1_MOUSE	tr|A0A494BBD8|A0A494BBD8_MOUSE;sp|P10107|ANXA1_MOUSE	6;6	5;5	5;5	tr|A0A494BBD8|A0A494BBD8_MOUSE Annexin OS=Mus musculus OX=10090 GN=Anxa1 PE=1 SV=1;sp|P10107|ANXA1_MOUSE Annexin A1 OS=Mus musculus OX=10090 GN=Anxa1 PE=1 SV=2	2	6	5	5	1	0	1	0	1	0	1	0	1	0	1	0	1	0	1	0	1	0	1	0	1	0	1	0	1	0	1	0	1	0	1	0	1	0	1	0	0	2	0	2
sp|P10126|EF1A1_MOUSE;tr|D3YZ68|D3YZ68_MOUSE;tr|D3Z3I8|D3Z3I8_MOUSE	sp|P10126|EF1A1_MOUSE;tr|D3YZ68|D3YZ68_MOUSE;tr|D3Z3I8|D3Z3I8_MOUSE	46;30;24	46;30;24	31;21;15	sp|P10126|EF1A1_MOUSE Elongation factor 1-alpha 1 OS=Mus musculus OX=10090 GN=Eef1a1 PE=1 SV=3;tr|D3YZ68|D3YZ68_MOUSE Elongation factor 1-alpha 1 (Fragment) OS=Mus musculus OX=10090 GN=Eef1a1 PE=1 SV=1;tr|D3Z3I8|D3Z3I8_MOUSE Elongation factor 1-alpha 1 (Fr	3	46	46	31	3	16	2	16	3	18	3	16	4	18	3	16	5	17	3	17	1	17	3	23	4	22	3	23	6	25	6	28	5	27	8	26	6	26	5	25	18	27	16	28
sp|P10404|ENV1_MOUSE;sp|P11370|ENV2_MOUSE;tr|B2RQY6|B2RQY6_MOUSE	sp|P10404|ENV1_MOUSE	7;3;1	7;3;1	7;3;1	sp|P10404|ENV1_MOUSE MLV-related proviral Env polyprotein OS=Mus musculus OX=10090 PE=1 SV=3	3	7	7	7	0	0	0	0	0	0	0	0	0	0	0	0	0	0	0	0	0	0	0	0	0	0	0	0	1	0	0	0	1	0	0	0	0	0	0	0	1	2	0	2
sp|P10493|NID1_MOUSE	sp|P10493|NID1_MOUSE	50	50	49	sp|P10493|NID1_MOUSE Nidogen-1 OS=Mus musculus OX=10090 GN=Nid1 PE=1 SV=2	1	50	50	49	0	0	0	0	0	0	0	0	0	0	0	0	0	0	0	0	0	0	0	0	0	0	0	0	0	0	0	0	0	0	0	0	0	0	0	0	33	6	39	3
sp|P10518|HEM2_MOUSE	sp|P10518|HEM2_MOUSE	11	11	11	sp|P10518|HEM2_MOUSE Delta-aminolevulinic acid dehydratase OS=Mus musculus OX=10090 GN=Alad PE=1 SV=1	1	11	11	11	0	1	0	0	0	1	0	0	0	2	0	1	0	2	0	0	0	1	0	2	0	0	0	3	0	4	0	4	0	3	0	5	0	1	0	2	0	4	0	3
sp|P10605|CATB_MOUSE	sp|P10605|CATB_MOUSE	24	24	24	sp|P10605|CATB_MOUSE Cathepsin B OS=Mus musculus OX=10090 GN=Ctsb PE=1 SV=2	1	24	24	24	0	14	0	15	0	15	0	14	0	14	0	14	1	13	0	14	1	14	0	20	0	19	0	19	0	19	0	21	0	17	1	18	0	18	0	19	0	3	0	1
sp|P10630|IF4A2_MOUSE;tr|E9Q561|E9Q561_MOUSE;tr|Q8BTU6|Q8BTU6_MOUSE;tr|A0A338P6X5|A0A338P6X5_MOUSE;tr|D6RJ60|D6RJ60_MOUSE;tr|D6RJ11|D6RJ11_MOUSE	sp|P10630|IF4A2_MOUSE;tr|E9Q561|E9Q561_MOUSE;tr|Q8BTU6|Q8BTU6_MOUSE;tr|A0A338P6X5|A0A338P6X5_MOUSE	28;25;24;21;1;1	8;8;4;4;0;0	8;8;4;4;0;0	sp|P10630|IF4A2_MOUSE Eukaryotic initiation factor 4A-II OS=Mus musculus OX=10090 GN=Eif4a2 PE=1 SV=2;tr|E9Q561|E9Q561_MOUSE Eukaryotic initiation factor 4A-II OS=Mus musculus OX=10090 GN=Eif4a2 PE=1 SV=1;tr|Q8BTU6|Q8BTU6_MOUSE Eukaryotic initiation factor	6	28	8	8	0	1	0	1	0	2	0	0	0	1	0	2	0	1	0	2	0	1	0	6	1	5	0	6	0	6	0	5	1	6	0	5	0	5	0	5	5	19	5	17
sp|P10639|THIO_MOUSE	sp|P10639|THIO_MOUSE	5	5	5	sp|P10639|THIO_MOUSE Thioredoxin OS=Mus musculus OX=10090 GN=Txn PE=1 SV=3	1	5	5	5	0	1	0	1	0	1	0	1	0	0	0	1	0	0	0	0	0	1	0	2	0	2	0	1	0	2	0	2	0	2	0	2	0	2	0	2	0	4	1	4
sp|P10648|GSTA2_MOUSE;tr|D3Z6A6|D3Z6A6_MOUSE;tr|D3YZV3|D3YZV3_MOUSE	sp|P10648|GSTA2_MOUSE;tr|D3Z6A6|D3Z6A6_MOUSE;tr|D3YZV3|D3YZV3_MOUSE	28;23;23	2;1;1	0;0;0	sp|P10648|GSTA2_MOUSE Glutathione S-transferase A2 OS=Mus musculus OX=10090 GN=Gsta2 PE=1 SV=3;tr|D3Z6A6|D3Z6A6_MOUSE Glutathione S-transferase (Fragment) OS=Mus musculus OX=10090 GN=Gsta2 PE=3 SV=1;tr|D3YZV3|D3YZV3_MOUSE Glutathione S-transferase (Fragmen	3	28	2	0	0	2	0	1	0	2	0	1	0	1	0	1	0	2	0	2	0	1	0	2	0	1	0	2	0	1	0	1	0	1	0	2	0	1	0	1	10	23	12	23
sp|P10649|GSTM1_MOUSE;tr|A2AE89|A2AE89_MOUSE	sp|P10649|GSTM1_MOUSE;tr|A2AE89|A2AE89_MOUSE	42;40	42;40	17;15	sp|P10649|GSTM1_MOUSE Glutathione S-transferase Mu 1 OS=Mus musculus OX=10090 GN=Gstm1 PE=1 SV=2;tr|A2AE89|A2AE89_MOUSE Glutathione S-transferase Mu 1 OS=Mus musculus OX=10090 GN=Gstm1 PE=1 SV=2	2	42	42	17	0	18	0	17	0	19	0	7	0	7	0	8	1	14	0	7	1	9	0	30	0	24	0	31	0	10	0	15	0	10	0	20	0	13	0	15	14	31	17	32
sp|P10711|TCEA1_MOUSE;tr|E9PYD5|E9PYD5_MOUSE	sp|P10711|TCEA1_MOUSE;tr|E9PYD5|E9PYD5_MOUSE	7;5	7;5	7;5	sp|P10711|TCEA1_MOUSE Transcription elongation factor A protein 1 OS=Mus musculus OX=10090 GN=Tcea1 PE=1 SV=2;tr|E9PYD5|E9PYD5_MOUSE Transcription elongation factor A protein 1 OS=Mus musculus OX=10090 GN=Tcea1 PE=1 SV=1	2	7	7	7	0	0	0	0	0	0	0	0	0	0	0	0	0	0	0	0	0	0	0	0	0	0	0	0	0	0	0	0	0	0	0	0	0	0	0	0	0	0	0	0
sp|P10833|RRAS_MOUSE	sp|P10833|RRAS_MOUSE	9	9	7	sp|P10833|RRAS_MOUSE Ras-related protein R-Ras OS=Mus musculus OX=10090 GN=Rras PE=1 SV=1	1	9	9	7	0	0	0	0	0	0	0	0	0	0	0	0	0	0	0	0	0	0	0	0	0	0	0	0	0	0	0	1	0	0	0	0	0	0	0	0	0	4	0	5
sp|P10852|4F2_MOUSE;tr|A0A0U1RP98|A0A0U1RP98_MOUSE;tr|A0A0U1RPK4|A0A0U1RPK4_MOUSE;tr|A0A0U1RPL8|A0A0U1RPL8_MOUSE;tr|A0A0U1RPG5|A0A0U1RPG5_MOUSE;tr|A0A0U1RP32|A0A0U1RP32_MOUSE;tr|A0A0U1RPQ7|A0A0U1RPQ7_MOUSE	sp|P10852|4F2_MOUSE;tr|A0A0U1RP98|A0A0U1RP98_MOUSE	33;19;14;9;7;7;3	33;19;14;9;7;7;3	33;19;14;9;7;7;3	sp|P10852|4F2_MOUSE 4F2 cell-surface antigen heavy chain OS=Mus musculus OX=10090 GN=Slc3a2 PE=1 SV=1;tr|A0A0U1RP98|A0A0U1RP98_MOUSE 4F2 cell-surface antigen heavy chain (Fragment) OS=Mus musculus OX=10090 GN=Slc3a2 PE=1 SV=1	7	33	33	33	5	1	4	0	2	0	5	0	4	0	5	0	5	0	5	0	2	0	4	0	3	0	4	0	5	0	3	0	4	0	4	0	4	0	4	0	26	0	22	0
sp|Q8CGP2|H2B1P_MOUSE;sp|Q64475|H2B1B_MOUSE;sp|P10853|H2B1F_MOUSE;sp|Q8CGP1|H2B1K_MOUSE;tr|Q8CBB6|Q8CBB6_MOUSE;sp|P70696|H2B1A_MOUSE	sp|Q8CGP2|H2B1P_MOUSE;sp|Q64475|H2B1B_MOUSE;sp|P10853|H2B1F_MOUSE;sp|Q8CGP1|H2B1K_MOUSE;tr|Q8CBB6|Q8CBB6_MOUSE;sp|P70696|H2B1A_MOUSE	26;26;26;24;24;15	26;26;26;24;24;15	0;0;0;0;0;0	sp|Q8CGP2|H2B1P_MOUSE Histone H2B type 1-P OS=Mus musculus OX=10090 GN=Hist1h2bp PE=1 SV=3;sp|Q64475|H2B1B_MOUSE Histone H2B type 1-B OS=Mus musculus OX=10090 GN=Hist1h2bb PE=1 SV=3;sp|P10853|H2B1F_MOUSE Histone H2B type 1-F/J/L OS=Mus musculus OX=10090 GN	6	26	26	0	0	1	0	2	0	3	0	1	0	3	0	3	0	3	0	3	0	3	0	1	0	3	0	4	0	2	0	2	0	2	0	3	0	4	0	4	3	15	3	12
sp|Q6ZWY9|H2B1C_MOUSE;sp|Q64525|H2B2B_MOUSE;sp|Q64478|H2B1H_MOUSE;sp|P10854|H2B1M_MOUSE	sp|Q6ZWY9|H2B1C_MOUSE;sp|Q64525|H2B2B_MOUSE;sp|Q64478|H2B1H_MOUSE;sp|P10854|H2B1M_MOUSE	26;26;26;26	4;4;4;4	4;4;4;4	sp|Q6ZWY9|H2B1C_MOUSE Histone H2B type 1-C/E/G OS=Mus musculus OX=10090 GN=H2bc4 PE=1 SV=3;sp|Q64525|H2B2B_MOUSE Histone H2B type 2-B OS=Mus musculus OX=10090 GN=Hist2h2bb PE=1 SV=3;sp|Q64478|H2B1H_MOUSE Histone H2B type 1-H OS=Mus musculus OX=10090 GN=His	4	26	4	4	0	1	0	2	0	3	0	1	0	3	0	3	0	3	0	3	0	3	0	1	0	3	0	5	0	2	0	2	0	2	0	3	0	4	0	4	3	14	3	11
sp|P10922|H10_MOUSE	sp|P10922|H10_MOUSE	9	9	9	sp|P10922|H10_MOUSE Histone H1.0 OS=Mus musculus OX=10090 GN=H1f0 PE=2 SV=4	1	9	9	9	0	0	0	0	0	0	0	0	0	0	0	0	0	0	0	0	0	0	0	0	0	0	0	0	0	0	0	1	0	0	0	0	0	1	0	0	0	5	0	5
sp|P11031|TCP4_MOUSE	sp|P11031|TCP4_MOUSE	3	3	3	sp|P11031|TCP4_MOUSE Activated RNA polymerase II transcriptional coactivator p15 OS=Mus musculus OX=10090 GN=Sub1 PE=1 SV=3	1	3	3	3	1	0	1	0	1	0	1	0	1	0	1	0	1	0	0	0	1	0	0	0	0	0	0	0	0	0	0	0	0	0	0	0	0	0	0	0	0	1	0	1
sp|P11087|CO1A1_MOUSE	sp|P11087|CO1A1_MOUSE	2	2	2	sp|P11087|CO1A1_MOUSE Collagen alpha-1(I) chain OS=Mus musculus OX=10090 GN=Col1a1 PE=1 SV=4	1	2	2	2	0	0	0	0	0	0	0	1	0	0	0	0	0	0	0	0	0	0	0	0	0	0	0	0	0	1	0	0	0	0	0	0	0	0	0	0	0	0	1	0
sp|P11157|RIR2_MOUSE;tr|D3Z0D8|D3Z0D8_MOUSE;tr|F6RUC3|F6RUC3_MOUSE	sp|P11157|RIR2_MOUSE	6;1;1	6;1;1	6;1;1	sp|P11157|RIR2_MOUSE Ribonucleoside-diphosphate reductase subunit M2 OS=Mus musculus OX=10090 GN=Rrm2 PE=1 SV=1	3	6	6	6	0	0	0	0	0	0	0	0	0	0	0	0	0	0	0	0	0	0	0	0	0	0	0	0	0	0	0	0	0	0	0	0	0	0	0	0	0	4	0	1
sp|P11247|PERM_MOUSE	sp|P11247|PERM_MOUSE	2	2	2	sp|P11247|PERM_MOUSE Myeloperoxidase OS=Mus musculus OX=10090 GN=Mpo PE=1 SV=2	1	2	2	2	0	0	0	0	0	1	0	0	0	0	0	0	0	0	0	0	0	0	0	0	0	0	0	1	0	0	0	0	0	0	0	0	0	0	0	0	0	0	0	0
sp|P11352|GPX1_MOUSE;tr|A0A0A6YVV2|A0A0A6YVV2_MOUSE;tr|A0A0A6YY34|A0A0A6YY34_MOUSE	sp|P11352|GPX1_MOUSE;tr|A0A0A6YVV2|A0A0A6YVV2_MOUSE;tr|A0A0A6YY34|A0A0A6YY34_MOUSE	27;21;19	27;21;19	27;21;19	sp|P11352|GPX1_MOUSE Glutathione peroxidase 1 OS=Mus musculus OX=10090 GN=Gpx1 PE=1 SV=2;tr|A0A0A6YVV2|A0A0A6YVV2_MOUSE Glutathione peroxidase OS=Mus musculus OX=10090 GN=Gpx1 PE=1 SV=1;tr|A0A0A6YY34|A0A0A6YY34_MOUSE Glutathione peroxidase OS=Mus musculus	3	27	27	27	0	18	0	17	0	17	0	17	0	18	0	17	0	18	0	18	0	18	0	24	0	24	0	23	0	26	0	23	0	22	1	22	0	23	0	24	0	4	0	1
sp|P11438|LAMP1_MOUSE	sp|P11438|LAMP1_MOUSE	11	11	11	sp|P11438|LAMP1_MOUSE Lysosome-associated membrane glycoprotein 1 OS=Mus musculus OX=10090 GN=Lamp1 PE=1 SV=2	1	11	11	11	6	2	4	0	4	0	4	1	5	0	6	0	7	0	4	1	4	0	8	0	7	0	10	1	9	1	8	1	10	1	8	1	7	0	8	0	6	0	5	1
sp|P11440|CDK1_MOUSE;tr|D3Z2T9|D3Z2T9_MOUSE;sp|Q80YP0|CDK3_MOUSE;sp|Q3V3A1|CDK15_MOUSE;tr|E3W997|E3W997_MOUSE;tr|E9PVC7|E9PVC7_MOUSE;sp|O35495|CDK14_MOUSE;tr|A0A1L1SUS7|A0A1L1SUS7_MOUSE;sp|Q04735|CDK16_MOUSE;sp|Q8K0D0|CDK17_MOUSE;sp|Q14AX6|CDK12_MOUSE	sp|P11440|CDK1_MOUSE;tr|D3Z2T9|D3Z2T9_MOUSE	17;11;2;1;1;1;1;1;1;1;1	17;11;2;1;1;1;1;1;1;1;1	15;9;0;0;0;0;0;0;0;0;0	sp|P11440|CDK1_MOUSE Cyclin-dependent kinase 1 OS=Mus musculus OX=10090 GN=Cdk1 PE=1 SV=3;tr|D3Z2T9|D3Z2T9_MOUSE Cyclin-dependent kinase 1 (Fragment) OS=Mus musculus OX=10090 GN=Cdk1 PE=1 SV=1	11	17	17	15	0	0	0	1	0	0	0	0	0	0	0	1	0	0	0	0	0	0	0	1	0	1	0	1	0	1	0	1	0	1	0	1	0	1	0	1	0	10	0	9
sp|P11499|HS90B_MOUSE;tr|E9Q3D6|E9Q3D6_MOUSE;tr|E9PX27|E9PX27_MOUSE;tr|D3Z1R1|D3Z1R1_MOUSE;tr|E9Q0C3|E9Q0C3_MOUSE	sp|P11499|HS90B_MOUSE	81;24;14;11;11	78;24;11;8;11	58;16;8;5;11	sp|P11499|HS90B_MOUSE Heat shock protein HSP 90-beta OS=Mus musculus OX=10090 GN=Hsp90ab1 PE=1 SV=3	5	81	78	58	26	1	20	1	21	1	20	0	21	0	26	1	25	0	23	0	15	0	30	2	26	1	32	1	27	0	27	2	35	2	30	0	29	0	30	1	53	15	59	20
sp|P11531|DMD_MOUSE;tr|A2A9Z1|A2A9Z1_MOUSE;tr|A2A9Z2|A2A9Z2_MOUSE	sp|P11531|DMD_MOUSE;tr|A2A9Z1|A2A9Z1_MOUSE;tr|A2A9Z2|A2A9Z2_MOUSE	9;6;6	6;4;4	6;4;4	sp|P11531|DMD_MOUSE Dystrophin OS=Mus musculus OX=10090 GN=Dmd PE=1 SV=3;tr|A2A9Z1|A2A9Z1_MOUSE Dystrophin OS=Mus musculus OX=10090 GN=Dmd PE=1 SV=1;tr|A2A9Z2|A2A9Z2_MOUSE Dystrophin OS=Mus musculus OX=10090 GN=Dmd PE=1 SV=1	3	9	6	6	0	0	1	0	0	0	0	0	0	0	0	0	0	0	0	0	0	0	0	0	0	0	1	0	0	0	0	0	0	0	0	0	0	0	1	0	3	0	3	0
sp|P11589|MUP2_MOUSE	sp|P11589|MUP2_MOUSE	10	2	2	sp|P11589|MUP2_MOUSE Major urinary protein 2 OS=Mus musculus OX=10090 GN=Mup2 PE=1 SV=1	1	10	2	2	0	2	0	2	0	2	0	6	0	1	0	3	0	0	0	0	0	0	0	5	0	5	0	4	0	9	0	0	0	5	0	1	0	2	0	2	0	0	0	0
sp|P11679|K2C8_MOUSE;CON__Q9H552	sp|P11679|K2C8_MOUSE	78;7	78;7	42;1	sp|P11679|K2C8_MOUSE Keratin, type II cytoskeletal 8 OS=Mus musculus OX=10090 GN=Krt8 PE=1 SV=4	2	78	78	42	6	13	7	15	7	22	7	15	6	21	8	18	11	17	11	17	6	19	3	22	5	26	7	26	8	24	5	24	7	27	9	21	10	27	7	25	21	59	25	60
490;1309491;1309492;1309493;1309494;1309495;1309496;1309497;1309498;1309499;1309500;1309501;1309502;1309503;1309504;1309505;1309506;1309507;1341107;1341108;1341109;1341110;1341111;1341112;1341113;1341114;1341115;1341116;1341117;1341118;1341119;1341120;1341121;1341122;1341123;1341124;1341125;1341126;1341127;1367957;1367958;1367959;1384828;1384829;1384830;1384831;1384832;1384833;1384834;1384835;138…	22510;22511;22512;22513;22514;22515;22516;22517;22518;22519;22520;22521;22522;22523;22524;22525;22526;22527;22528;22529;22530;22531;22532;22533;22534;22535;22536;22537;22538;22539;22540;22541;22542;22543;22544;22545;22546;22547;22548;22549;22550;22551;22552;22553;22554;22555;22556;22557;22558;22559;22560;22561;22562;22563;22564;22565;22566;22567;22568;22569;22570;22571;22572;22573;22574;22575;225…	22537;22598;22660;35769;103651;103693;110491;110515;110618;110841;151959;161319;195930;195988;196066;241952;268988;274995;275140;299856;299892;299913;407708;407767;546460;546492;570795;570803;582463;591643;618681;621701;621781;635391;637050;639015;639326;673861;682260;682291;711933;711993;755274;784607;798719;824841;824900;828770;880466;885039;885080;890085;930598;933159;961027;976880;985194;9853…	24;26;27;28;29;30;31;32;33;1564;1565;1566;1567;1568;1569;1570;1571	60;61;62;63;64;65;66;67;68;69;70;71;72;555;556;557;558	12;52;124;142;145;174;195;211;254;262;287;316;350;384;412;415;445	21;22;24;26;421;422;423;426;430;431;432;437;438;442;446;447;482
sp|P11688|ITA5_MOUSE	sp|P11688|ITA5_MOUSE	3	3	3	sp|P11688|ITA5_MOUSE Integrin alpha-5 OS=Mus musculus OX=10090 GN=Itga5 PE=1 SV=3	1	3	3	3	0	0	1	0	0	0	1	0	1	0	1	0	1	0	1	0	0	0	1	0	1	0	2	0	2	0	1	0	2	0	1	0	2	0	2	0	0	0	0	0
sp|P11714|CP2D9_MOUSE;tr|A0A2R8VHW1|A0A2R8VHW1_MOUSE;tr|A0A2R8VHS2|A0A2R8VHS2_MOUSE;tr|A0A2R8W6Y8|A0A2R8W6Y8_MOUSE;tr|A0A2R8VHD8|A0A2R8VHD8_MOUSE;tr|A0A2R8VI52|A0A2R8VI52_MOUSE	sp|P11714|CP2D9_MOUSE;tr|A0A2R8VHW1|A0A2R8VHW1_MOUSE	24;13;11;10;4;2	16;8;10;5;4;2	5;2;3;2;2;1	sp|P11714|CP2D9_MOUSE Cytochrome P450 2D9 OS=Mus musculus OX=10090 GN=Cyp2d9 PE=1 SV=2;tr|A0A2R8VHW1|A0A2R8VHW1_MOUSE Cytochrome P450 2D9 OS=Mus musculus OX=10090 GN=Cyp2d9 PE=1 SV=1	6	24	16	5	0	6	0	7	0	8	0	10	0	9	0	8	1	9	0	9	0	11	0	13	0	13	0	15	0	12	0	16	0	12	0	18	0	13	0	17	0	1	0	1
sp|P11725|OTC_MOUSE;tr|Q8R1A8|Q8R1A8_MOUSE	sp|P11725|OTC_MOUSE;tr|Q8R1A8|Q8R1A8_MOUSE	60;52	60;52	60;52	sp|P11725|OTC_MOUSE Ornithine carbamoyltransferase, mitochondrial OS=Mus musculus OX=10090 GN=Otc PE=1 SV=1;tr|Q8R1A8|Q8R1A8_MOUSE Ornithine carbamoyltransferase, mitochondrial OS=Mus musculus OX=10090 GN=Otc PE=1 SV=1	2	60	60	60	6	44	4	44	5	42	5	43	5	44	5	42	13	44	11	44	5	44	12	54	9	52	7	54	10	56	10	54	11	54	14	55	15	53	11	56	0	21	0	16
04637;1404638;1404639;1404640;1404641;1404642;1404643;1404644;1404645;1404646;1404647;1404648;1404649;1404650;1404651;1404652;1404653;1404654;1404655;1404656;1404657;1404658;1404659;1404660;1404661;1404662;1404663;1404664;1404665;1404666;1404667;1404668;1404669;1404670;1404671;1404672;1404673;1404674;1404675;1404676;1404677;1404678;1404679;1404680;1404681;1404682;1404683;1404684;1404685;1404686;1…	179221;179222;179223;179224;179225;179226;179227;179228;179229;179230;179231;179232;179233;179234;179235;179236;179237;179238;179239;209316;209317;209318;209319;209320;209321;209322;209323;209324;209325;209326;209327;209328;209329;209330;209331;209332;209333;209334;209335;209336;209337;209338;209339;209340;209341;209342;209343;209344;209345;209346;209347;209348;209349;209350;209351;209352;209353;…	179221;179236;209327;246889;286564;286880;346466;355070;355076;355143;355257;385768;385843;401860;401934;401949;426552;426586;426618;426669;503619;598386;604435;613258;613274;613316;619367;619406;712203;712324;712352;730188;730262;730263;733079;816311;816340;816663;882897;897774;923975;924002;924012;988416;988478;998749;998777;998824;998834;1050047;1114905;1142480;1142654;1208815;1208833;1208834;…	1573;1574;1575;1576;1577;1578;1579;1580;1581;1582		84;134;205;206;213;246;268;288;335;338
sp|P11798|KCC2A_MOUSE;tr|F8WIS9|F8WIS9_MOUSE	sp|P11798|KCC2A_MOUSE;tr|F8WIS9|F8WIS9_MOUSE	6;6	1;1	1;1	sp|P11798|KCC2A_MOUSE Calcium/calmodulin-dependent protein kinase type II subunit alpha OS=Mus musculus OX=10090 GN=Camk2a PE=1 SV=2;tr|F8WIS9|F8WIS9_MOUSE Calcium/calmodulin-dependent protein kinase type II subunit alpha OS=Mus musculus OX=10090 GN=Camk2a	2	6	1	1	0	0	0	0	0	0	0	0	0	0	0	0	0	0	0	0	0	0	0	0	0	0	0	0	0	0	0	0	0	0	0	0	0	0	0	0	1	2	0	3
tr|Q542I8|Q542I8_MOUSE;sp|P11835|ITB2_MOUSE;tr|M0QWA7|M0QWA7_MOUSE;tr|D3YYP8|D3YYP8_MOUSE;tr|D3Z1S4|D3Z1S4_MOUSE	tr|Q542I8|Q542I8_MOUSE;sp|P11835|ITB2_MOUSE;tr|M0QWA7|M0QWA7_MOUSE	8;8;5;3;1	8;8;5;3;1	8;8;5;3;1	tr|Q542I8|Q542I8_MOUSE Integrin beta OS=Mus musculus OX=10090 GN=Itgb2 PE=1 SV=1;sp|P11835|ITB2_MOUSE Integrin beta-2 OS=Mus musculus OX=10090 GN=Itgb2 PE=1 SV=2;tr|M0QWA7|M0QWA7_MOUSE Integrin beta OS=Mus musculus OX=10090 GN=Itgb2 PE=1 SV=1	5	8	8	8	5	0	2	0	1	0	4	0	4	0	4	0	4	0	3	0	1	0	5	0	2	0	2	0	3	0	1	0	2	0	4	0	4	0	4	0	0	0	0	0
sp|P11881|ITPR1_MOUSE	sp|P11881|ITPR1_MOUSE	6	2	2	sp|P11881|ITPR1_MOUSE Inositol 1,4,5-trisphosphate receptor type 1 OS=Mus musculus OX=10090 GN=Itpr1 PE=1 SV=2	1	6	2	2	0	0	0	0	0	0	0	0	0	0	1	0	0	0	1	0	1	0	1	0	1	1	0	1	1	1	0	1	2	1	0	1	1	1	0	0	3	0	3	0
sp|P11928|OAS1A_MOUSE;tr|Q8K469|Q8K469_MOUSE;tr|Q05BJ7|Q05BJ7_MOUSE	sp|P11928|OAS1A_MOUSE;tr|Q8K469|Q8K469_MOUSE	6;4;2	6;4;2	6;4;2	sp|P11928|OAS1A_MOUSE 2-5-oligoadenylate synthase 1A OS=Mus musculus OX=10090 GN=Oas1a PE=1 SV=2;tr|Q8K469|Q8K469_MOUSE 2-5 oligoadenylate synthetase 1G OS=Mus musculus OX=10090 GN=Oas1g PE=2 SV=1	3	6	6	6	0	0	0	0	0	0	0	0	0	0	0	0	0	0	0	0	0	0	0	0	0	0	0	0	0	0	0	0	0	0	0	0	0	0	0	0	0	2	0	2
sp|P11930|NUD19_MOUSE	sp|P11930|NUD19_MOUSE	21	21	21	sp|P11930|NUD19_MOUSE Nucleoside diphosphate-linked moiety X motif 19 OS=Mus musculus OX=10090 GN=Nudt19 PE=1 SV=2	1	21	21	21	0	6	0	9	0	7	0	8	0	7	0	7	0	9	0	8	0	8	0	13	0	15	0	14	0	12	0	14	0	13	0	14	0	13	0	16	0	4	0	2
sp|P11983|TCPA_MOUSE;tr|F2Z483|F2Z483_MOUSE;tr|A0A3B2WDE2|A0A3B2WDE2_MOUSE	sp|P11983|TCPA_MOUSE	46;7;1	46;7;1	46;7;1	sp|P11983|TCPA_MOUSE T-complex protein 1 subunit alpha OS=Mus musculus OX=10090 GN=Tcp1 PE=1 SV=3	3	46	46	46	0	13	0	13	0	13	0	14	0	16	0	14	8	14	1	15	0	14	0	17	0	19	0	21	0	22	0	21	0	26	3	24	1	24	0	21	4	23	11	23
tr|A0A2I3BPT1|A0A2I3BPT1_MOUSE;tr|A0A2I3BQZ9|A0A2I3BQZ9_MOUSE;tr|Q3TWF3|Q3TWF3_MOUSE;sp|P12023|A4_MOUSE;tr|A0A2I3BR03|A0A2I3BR03_MOUSE	tr|A0A2I3BPT1|A0A2I3BPT1_MOUSE;tr|A0A2I3BQZ9|A0A2I3BQZ9_MOUSE;tr|Q3TWF3|Q3TWF3_MOUSE;sp|P12023|A4_MOUSE;tr|A0A2I3BR03|A0A2I3BR03_MOUSE	6;6;6;6;3	5;5;5;5;2	5;5;5;5;2	tr|A0A2I3BPT1|A0A2I3BPT1_MOUSE Amyloid-beta A4 protein OS=Mus musculus OX=10090 GN=App PE=1 SV=1;tr|A0A2I3BQZ9|A0A2I3BQZ9_MOUSE Amyloid-beta A4 protein OS=Mus musculus OX=10090 GN=App PE=1 SV=1;tr|Q3TWF3|Q3TWF3_MOUSE Amyloid-beta A4 protein OS=Mus musculus	5	6	5	5	0	0	0	0	0	0	0	0	0	0	0	0	0	0	0	0	0	0	0	0	0	0	0	0	0	0	0	0	0	0	0	0	0	0	0	0	1	0	0	0
sp|P12265|BGLR_MOUSE;tr|Q99KJ6|Q99KJ6_MOUSE;tr|D3YY48|D3YY48_MOUSE	sp|P12265|BGLR_MOUSE	34;12;8	34;12;8	34;12;8	sp|P12265|BGLR_MOUSE Beta-glucuronidase OS=Mus musculus OX=10090 GN=Gusb PE=1 SV=2	3	34	34	34	15	1	18	2	14	4	15	0	18	2	17	1	18	0	16	0	12	0	23	3	17	4	23	4	18	4	19	4	23	3	19	1	18	2	21	3	6	0	5	0
sp|P12382|PFKAL_MOUSE;tr|A0A1W2P7T1|A0A1W2P7T1_MOUSE;tr|A0A1W2P6Q4|A0A1W2P6Q4_MOUSE	sp|P12382|PFKAL_MOUSE	34;3;2	31;3;2	29;3;2	sp|P12382|PFKAL_MOUSE ATP-dependent 6-phosphofructokinase, liver type OS=Mus musculus OX=10090 GN=Pfkl PE=1 SV=4	3	34	31	29	0	0	0	0	0	0	0	0	0	0	0	0	0	0	0	0	0	0	0	0	0	0	0	0	0	0	0	0	0	0	0	0	0	0	0	0	28	1	28	1
sp|P12710|FABPL_MOUSE	sp|P12710|FABPL_MOUSE	29	29	29	sp|P12710|FABPL_MOUSE Fatty acid-binding protein, liver OS=Mus musculus OX=10090 GN=Fabp1 PE=1 SV=2	1	29	29	29	0	13	0	10	0	12	0	13	0	16	0	16	2	16	0	15	0	13	0	14	0	10	0	12	0	13	0	15	0	17	0	16	0	11	0	11	1	14	1	12
sp|P12787|COX5A_MOUSE	sp|P12787|COX5A_MOUSE	14	14	14	sp|P12787|COX5A_MOUSE Cytochrome c oxidase subunit 5A, mitochondrial OS=Mus musculus OX=10090 GN=Cox5a PE=1 SV=2	1	14	14	14	0	13	0	13	0	12	0	12	0	12	0	12	1	12	0	11	0	12	0	13	0	12	0	13	0	12	0	11	0	13	0	12	0	10	0	12	0	8	0	9
sp|P12790|CP2B9_MOUSE	sp|P12790|CP2B9_MOUSE	41	26	21	sp|P12790|CP2B9_MOUSE Cytochrome P450 2B9 OS=Mus musculus OX=10090 GN=Cyp2b9 PE=1 SV=2	1	41	26	21	0	8	0	10	0	16	0	8	0	14	0	10	0	15	0	15	0	16	0	23	0	21	0	24	0	27	0	27	0	26	0	33	0	31	0	27	0	10	0	10
sp|P12791|CP2BA_MOUSE	sp|P12791|CP2BA_MOUSE	36	1	1	sp|P12791|CP2BA_MOUSE Cytochrome P450 2B10 OS=Mus musculus OX=10090 GN=Cyp2b10 PE=1 SV=1	1	36	1	1	0	1	0	2	0	3	0	1	0	4	0	5	0	4	0	5	0	3	0	10	0	8	0	9	0	10	0	8	0	10	0	11	0	11	0	10	4	19	4	14
sp|P12815|PDCD6_MOUSE	sp|P12815|PDCD6_MOUSE	11	11	11	sp|P12815|PDCD6_MOUSE Programmed cell death protein 6 OS=Mus musculus OX=10090 GN=Pdcd6 PE=1 SV=2	1	11	11	11	0	0	0	0	0	0	0	0	0	0	0	0	0	0	0	0	0	0	0	1	0	1	0	2	0	1	0	0	0	2	0	3	0	1	0	2	0	6	0	6
sp|P12970|RL7A_MOUSE;tr|V9GX35|V9GX35_MOUSE	sp|P12970|RL7A_MOUSE	29;7	29;7	29;7	sp|P12970|RL7A_MOUSE 60S ribosomal protein L7a OS=Mus musculus OX=10090 GN=Rpl7a PE=1 SV=2	2	29	29	29	0	18	0	19	0	18	0	20	0	18	0	19	1	17	0	18	0	20	0	21	0	23	0	22	0	23	1	20	0	21	0	21	0	22	1	22	0	18	0	19
sp|P13011|ACOD2_MOUSE;tr|A0A494BAV5|A0A494BAV5_MOUSE;sp|Q99PL7|SCD3_MOUSE	sp|P13011|ACOD2_MOUSE;tr|A0A494BAV5|A0A494BAV5_MOUSE;sp|Q99PL7|SCD3_MOUSE	12;11;7	12;11;7	5;4;0	sp|P13011|ACOD2_MOUSE Acyl-CoA desaturase 2 OS=Mus musculus OX=10090 GN=Scd2 PE=1 SV=2;tr|A0A494BAV5|A0A494BAV5_MOUSE Acyl-CoA desaturase 2 OS=Mus musculus OX=10090 GN=Scd2 PE=1 SV=1;sp|Q99PL7|SCD3_MOUSE Acyl-CoA desaturase 3 OS=Mus musculus OX=10090 GN=Sc	3	12	12	5	1	2	1	2	1	3	1	1	1	2	2	2	2	1	0	1	1	2	2	2	0	3	1	4	0	2	1	4	2	4	2	3	0	3	2	4	0	9	0	6
sp|P13020|GELS_MOUSE;CON__Q3SX14;tr|A0A0J9YUQ8|A0A0J9YUQ8_MOUSE;tr|A0A0J9YUJ8|A0A0J9YUJ8_MOUSE	sp|P13020|GELS_MOUSE;CON__Q3SX14;tr|A0A0J9YUQ8|A0A0J9YUQ8_MOUSE	9;7;5;2	9;7;5;2	7;5;3;0	sp|P13020|GELS_MOUSE Gelsolin OS=Mus musculus OX=10090 GN=Gsn PE=1 SV=3;;tr|A0A0J9YUQ8|A0A0J9YUQ8_MOUSE Gelsolin (Fragment) OS=Mus musculus OX=10090 GN=Gsn PE=1 SV=1	4	9	9	7	0	1	0	0	1	1	2	0	1	1	3	1	2	0	2	0	1	0	1	0	0	0	0	0	1	0	0	0	0	0	1	0	0	0	1	0	1	0	1	0
sp|P13297|MSX1_MOUSE	sp|P13297|MSX1_MOUSE	2	1	1	sp|P13297|MSX1_MOUSE Homeobox protein MSX-1 OS=Mus musculus OX=10090 GN=Msx1 PE=1 SV=4	1	2	1	1	0	0	0	0	0	0	0	0	0	0	0	0	0	0	0	0	0	0	0	0	0	0	0	0	0	0	0	0	0	0	0	0	0	0	0	0	0	0	0	0
sp|P13439|UMPS_MOUSE;tr|D6RJ62|D6RJ62_MOUSE	sp|P13439|UMPS_MOUSE	19;3	19;3	19;3	sp|P13439|UMPS_MOUSE Uridine 5-monophosphate synthase OS=Mus musculus OX=10090 GN=Umps PE=1 SV=3	2	19	19	19	0	0	0	0	0	0	0	0	0	0	0	0	0	0	0	0	0	0	0	0	0	1	0	0	0	0	0	1	0	1	0	1	0	1	0	1	0	7	0	8
sp|P13516|ACOD1_MOUSE	sp|P13516|ACOD1_MOUSE	8	1	1	sp|P13516|ACOD1_MOUSE Acyl-CoA desaturase 1 OS=Mus musculus OX=10090 GN=Scd1 PE=1 SV=2	1	8	1	1	1	2	1	3	1	4	1	2	1	3	2	3	3	1	0	2	2	3	2	3	0	4	1	5	0	2	1	5	2	5	2	4	0	4	2	5	0	5	0	3
sp|P13597|ICAM1_MOUSE	sp|P13597|ICAM1_MOUSE	4	4	4	sp|P13597|ICAM1_MOUSE Intercellular adhesion molecule 1 OS=Mus musculus OX=10090 GN=Icam1 PE=1 SV=1	1	4	4	4	1	0	1	0	0	0	0	0	0	0	1	0	1	0	1	0	0	0	2	0	2	0	1	0	2	0	2	0	2	0	2	0	2	0	1	0	0	0	0	0
sp|P13705|MSH3_MOUSE;tr|E9QPY6|E9QPY6_MOUSE;tr|A0A087WQ16|A0A087WQ16_MOUSE	sp|P13705|MSH3_MOUSE;tr|E9QPY6|E9QPY6_MOUSE;tr|A0A087WQ16|A0A087WQ16_MOUSE	1;1;1	1;1;1	1;1;1	sp|P13705|MSH3_MOUSE DNA mismatch repair protein Msh3 OS=Mus musculus OX=10090 GN=Msh3 PE=2 SV=3;tr|E9QPY6|E9QPY6_MOUSE DNA mismatch repair protein OS=Mus musculus OX=10090 GN=Msh3 PE=1 SV=2;tr|A0A087WQ16|A0A087WQ16_MOUSE DNA mismatch repair protein OS=Mus	3	1	1	1	0	0	0	0	0	0	0	0	0	0	0	0	0	0	0	0	0	0	0	0	0	0	0	0	0	0	0	0	0	0	0	0	0	0	0	0	0	0	0	0
sp|P13707|GPDA_MOUSE;tr|E0CXN5|E0CXN5_MOUSE	sp|P13707|GPDA_MOUSE;tr|E0CXN5|E0CXN5_MOUSE	33;32	33;32	31;30	sp|P13707|GPDA_MOUSE Glycerol-3-phosphate dehydrogenase [NAD(+)], cytoplasmic OS=Mus musculus OX=10090 GN=Gpd1 PE=1 SV=3;tr|E0CXN5|E0CXN5_MOUSE Glycerol-3-phosphate dehydrogenase [NAD(+)] OS=Mus musculus OX=10090 GN=Gpd1 PE=1 SV=1	2	33	33	31	0	13	0	14	0	15	0	14	0	15	0	16	0	15	0	16	0	16	0	22	0	23	0	22	0	25	0	22	0	25	0	23	0	23	0	24	6	14	5	17
sp|P13745|GSTA1_MOUSE	sp|P13745|GSTA1_MOUSE	33	2	0	sp|P13745|GSTA1_MOUSE Glutathione S-transferase A1 OS=Mus musculus OX=10090 GN=Gsta1 PE=1 SV=2	1	33	2	0	0	3	0	2	0	3	0	2	0	2	0	2	0	3	0	3	0	2	0	3	0	2	0	3	0	2	0	2	0	2	0	3	0	2	0	2	11	25	13	26
tr|A0A0R4J1K4|A0A0R4J1K4_MOUSE;tr|A0A0R4J1K9|A0A0R4J1K9_MOUSE;tr|A0A0R4J101|A0A0R4J101_MOUSE;sp|P13808|B3A2_MOUSE	tr|A0A0R4J1K4|A0A0R4J1K4_MOUSE;tr|A0A0R4J1K9|A0A0R4J1K9_MOUSE;tr|A0A0R4J101|A0A0R4J101_MOUSE;sp|P13808|B3A2_MOUSE	8;8;8;8	8;8;8;8	8;8;8;8	tr|A0A0R4J1K4|A0A0R4J1K4_MOUSE Anion exchange protein OS=Mus musculus OX=10090 GN=Slc4a2 PE=1 SV=1;tr|A0A0R4J1K9|A0A0R4J1K9_MOUSE Anion exchange protein OS=Mus musculus OX=10090 GN=Slc4a2 PE=1 SV=1;tr|A0A0R4J101|A0A0R4J101_MOUSE Anion exchange protein OS=M	4	8	8	8	0	0	0	0	0	0	0	0	0	0	0	0	0	0	0	0	0	0	0	0	0	0	0	0	0	0	0	0	0	0	0	0	0	0	0	0	4	0	1	0
sp|P13864|DNMT1_MOUSE;tr|J3QNW0|J3QNW0_MOUSE	sp|P13864|DNMT1_MOUSE;tr|J3QNW0|J3QNW0_MOUSE	31;27	31;27	31;27	sp|P13864|DNMT1_MOUSE DNA (cytosine-5)-methyltransferase 1 OS=Mus musculus OX=10090 GN=Dnmt1 PE=1 SV=5;tr|J3QNW0|J3QNW0_MOUSE DNA (cytosine-5)-methyltransferase OS=Mus musculus OX=10090 GN=Dnmt1 PE=1 SV=1	2	31	31	31	0	0	0	0	0	0	0	0	0	0	0	0	0	0	0	0	0	0	0	0	0	0	0	0	1	0	0	0	0	0	0	0	0	0	0	0	9	0	10	0
sp|P14069|S10A6_MOUSE	sp|P14069|S10A6_MOUSE	2	2	2	sp|P14069|S10A6_MOUSE Protein S100-A6 OS=Mus musculus OX=10090 GN=S100a6 PE=1 SV=3	1	2	2	2	0	0	0	0	0	0	0	0	0	0	0	0	0	0	0	0	0	0	0	0	0	0	0	0	0	0	0	0	0	0	0	0	0	0	0	0	0	1	0	1
sp|P14094|AT1B1_MOUSE;tr|A0A0A6YX05|A0A0A6YX05_MOUSE	sp|P14094|AT1B1_MOUSE	28;10	28;10	28;10	sp|P14094|AT1B1_MOUSE Sodium/potassium-transporting ATPase subunit beta-1 OS=Mus musculus OX=10090 GN=Atp1b1 PE=1 SV=1	2	28	28	28	0	3	0	4	0	6	0	5	0	7	0	8	2	8	0	8	0	7	0	8	0	8	0	10	0	6	0	7	0	10	0	9	0	10	0	10	3	23	2	21
sp|P14106|C1QB_MOUSE	sp|P14106|C1QB_MOUSE	1	1	1	sp|P14106|C1QB_MOUSE Complement C1q subcomponent subunit B OS=Mus musculus OX=10090 GN=C1qb PE=1 SV=2	1	1	1	1	0	0	0	0	0	0	0	0	0	1	0	0	0	0	0	1	0	0	0	1	0	0	0	0	0	0	0	1	0	0	0	0	0	1	0	0	0	0	0	0
sp|P14115|RL27A_MOUSE	sp|P14115|RL27A_MOUSE	10	10	10	sp|P14115|RL27A_MOUSE 60S ribosomal protein L27a OS=Mus musculus OX=10090 GN=Rpl27a PE=1 SV=5	1	10	10	10	0	5	0	5	0	5	0	4	0	5	0	5	1	5	1	5	0	5	0	6	0	5	0	6	0	6	0	6	0	6	0	6	0	5	0	6	0	6	0	5
sp|P14131|RS16_MOUSE	sp|P14131|RS16_MOUSE	16	16	16	sp|P14131|RS16_MOUSE 40S ribosomal protein S16 OS=Mus musculus OX=10090 GN=Rps16 PE=1 SV=4	1	16	16	16	0	0	0	1	0	1	0	1	0	2	0	1	0	1	0	3	0	2	0	4	0	4	0	2	0	3	0	4	0	3	0	4	0	6	0	4	0	14	0	14
sp|P14148|RL7_MOUSE;tr|F6XI62|F6XI62_MOUSE	sp|P14148|RL7_MOUSE;tr|F6XI62|F6XI62_MOUSE	37;32	37;32	37;32	sp|P14148|RL7_MOUSE 60S ribosomal protein L7 OS=Mus musculus OX=10090 GN=Rpl7 PE=1 SV=2;tr|F6XI62|F6XI62_MOUSE 60S ribosomal protein L7 (Fragment) OS=Mus musculus OX=10090 GN=Rpl7 PE=1 SV=1	2	37	37	37	0	22	1	21	0	22	0	23	0	22	0	22	4	20	1	21	0	22	0	30	0	30	0	29	0	33	0	29	1	31	2	30	0	28	1	32	4	24	4	24
sp|P14152|MDHC_MOUSE;tr|B1ATQ3|B1ATQ3_MOUSE	sp|P14152|MDHC_MOUSE	19;9	19;9	19;9	sp|P14152|MDHC_MOUSE Malate dehydrogenase, cytoplasmic OS=Mus musculus OX=10090 GN=Mdh1 PE=1 SV=3	2	19	19	19	0	5	0	8	0	8	0	6	0	8	0	7	0	8	0	7	0	6	0	12	0	10	0	11	0	11	0	11	0	13	0	12	0	11	0	11	1	6	1	8
sp|P14206|RSSA_MOUSE;tr|A0A1L1SUK3|A0A1L1SUK3_MOUSE;tr|A0A1L1SRW0|A0A1L1SRW0_MOUSE	sp|P14206|RSSA_MOUSE;tr|A0A1L1SUK3|A0A1L1SUK3_MOUSE	23;14;7	23;14;7	23;14;7	sp|P14206|RSSA_MOUSE 40S ribosomal protein SA OS=Mus musculus OX=10090 GN=Rpsa PE=1 SV=4;tr|A0A1L1SUK3|A0A1L1SUK3_MOUSE 40S ribosomal protein SA OS=Mus musculus OX=10090 GN=Rpsa PE=1 SV=1	3	23	23	23	0	4	0	5	0	4	0	4	0	6	0	6	0	4	0	6	0	6	0	8	0	10	0	12	0	8	0	9	0	11	0	8	0	9	0	13	4	15	4	16
sp|P14211|CALR_MOUSE	sp|P14211|CALR_MOUSE	50	50	50	sp|P14211|CALR_MOUSE Calreticulin OS=Mus musculus OX=10090 GN=Calr PE=1 SV=1	1	50	50	50	1	34	0	30	0	35	0	32	0	36	0	33	7	29	3	33	0	34	1	42	1	39	0	37	1	42	0	42	2	42	4	41	2	41	1	39	2	24	1	22
sp|P14246|GTR2_MOUSE;tr|E9PXR7|E9PXR7_MOUSE	sp|P14246|GTR2_MOUSE	14;2	14;2	14;2	sp|P14246|GTR2_MOUSE Solute carrier family 2, facilitated glucose transporter member 2 OS=Mus musculus OX=10090 GN=Slc2a2 PE=1 SV=3	2	14	14	14	7	0	6	0	5	0	6	0	8	2	9	1	9	1	10	1	6	1	8	1	10	2	8	2	8	1	11	3	11	2	10	2	10	3	11	2	2	7	2	6
sp|P14427|HA14_MOUSE	sp|P14427|HA14_MOUSE	4	2	2	sp|P14427|HA14_MOUSE H-2 class I histocompatibility antigen, D-P alpha chain OS=Mus musculus OX=10090 GN=H2-D1 PE=1 SV=1	1	4	2	2	1	0	1	0	1	0	1	0	1	0	1	0	1	0	1	0	1	0	0	0	1	0	1	1	0	0	1	0	1	1	1	0	1	0	1	1	0	0	0	1
sp|P14483|HB2A_MOUSE;tr|A0A494B9G5|A0A494B9G5_MOUSE;sp|P06346|HB2F_MOUSE;sp|P06344|HB2U_MOUSE;sp|P06345|HB2S_MOUSE;sp|P06343|HB2K_MOUSE;sp|P06342|HB2Q_MOUSE;sp|P01921|HB2D_MOUSE	sp|P14483|HB2A_MOUSE;tr|A0A494B9G5|A0A494B9G5_MOUSE;sp|P06346|HB2F_MOUSE;sp|P06344|HB2U_MOUSE	4;3;2;2;1;1;1;1	4;3;2;2;1;1;1;1	4;3;2;2;1;1;1;1	sp|P14483|HB2A_MOUSE H-2 class II histocompatibility antigen, A beta chain OS=Mus musculus OX=10090 GN=H2-Ab1 PE=1 SV=1;tr|A0A494B9G5|A0A494B9G5_MOUSE H-2 class II histocompatibility antigen, A-F beta chain (Fragment) OS=Mus musculus OX=10090 GN=H2-Ab1 PE=	8	4	4	4	0	2	0	1	0	2	0	2	0	2	0	3	0	2	0	3	0	1	0	2	0	1	0	1	0	1	0	1	0	2	0	1	0	2	0	1	0	0	0	0
sp|P14576|SRP54_MOUSE;tr|E9PXC0|E9PXC0_MOUSE;tr|A0A1Y7VJJ0|A0A1Y7VJJ0_MOUSE;tr|A0A1W2P809|A0A1W2P809_MOUSE	sp|P14576|SRP54_MOUSE;tr|E9PXC0|E9PXC0_MOUSE	18;15;3;1	18;15;3;1	18;15;3;1	sp|P14576|SRP54_MOUSE Signal recognition particle 54 kDa protein OS=Mus musculus OX=10090 GN=Srp54 PE=1 SV=2;tr|E9PXC0|E9PXC0_MOUSE Signal recognition particle 54 kDa protein OS=Mus musculus OX=10090 GN=Srp54c PE=1 SV=1	4	18	18	18	0	1	0	0	0	1	0	0	0	0	0	0	0	0	0	0	0	0	0	0	0	0	0	0	0	0	0	0	0	0	0	0	0	0	0	0	0	7	0	10
sp|P14685|PSMD3_MOUSE;tr|F7B7L8|F7B7L8_MOUSE	sp|P14685|PSMD3_MOUSE	35;12	35;12	35;12	sp|P14685|PSMD3_MOUSE 26S proteasome non-ATPase regulatory subunit 3 OS=Mus musculus OX=10090 GN=Psmd3 PE=1 SV=3	2	35	35	35	1	0	1	1	1	1	1	0	0	1	1	0	2	0	0	0	0	0	1	0	1	0	1	0	1	0	1	1	1	0	1	0	1	0	1	0	0	20	0	22
sp|P14733|LMNB1_MOUSE	sp|P14733|LMNB1_MOUSE	51	51	44	sp|P14733|LMNB1_MOUSE Lamin-B1 OS=Mus musculus OX=10090 GN=Lmnb1 PE=1 SV=3	1	51	51	44	0	0	0	0	0	0	0	0	0	0	0	0	0	0	0	0	0	0	0	0	0	0	0	0	0	0	0	0	0	0	0	0	0	0	0	0	34	1	38	1
sp|P14869|RLA0_MOUSE;tr|S4R1N1|S4R1N1_MOUSE;tr|D3YVM5|D3YVM5_MOUSE	sp|P14869|RLA0_MOUSE;tr|S4R1N1|S4R1N1_MOUSE;tr|D3YVM5|D3YVM5_MOUSE	27;18;16	27;18;16	27;18;16	sp|P14869|RLA0_MOUSE 60S acidic ribosomal protein P0 OS=Mus musculus OX=10090 GN=Rplp0 PE=1 SV=3;tr|S4R1N1|S4R1N1_MOUSE 60S acidic ribosomal protein P0 (Fragment) OS=Mus musculus OX=10090 GN=Rplp0 PE=1 SV=1;tr|D3YVM5|D3YVM5_MOUSE 60S acidic ribosomal prote	3	27	27	27	0	10	0	13	0	11	0	13	0	10	0	13	0	13	0	10	0	15	0	14	0	17	0	14	0	17	0	20	0	16	2	13	0	14	0	16	0	14	1	13
sp|P14901|HMOX1_MOUSE	sp|P14901|HMOX1_MOUSE	3	3	3	sp|P14901|HMOX1_MOUSE Heme oxygenase 1 OS=Mus musculus OX=10090 GN=Hmox1 PE=1 SV=1	1	3	3	3	0	0	0	0	0	0	0	0	0	0	0	0	0	0	0	0	0	0	0	2	0	2	0	3	0	3	0	1	0	1	0	2	0	1	0	2	0	0	0	0
sp|P15105|GLNA_MOUSE;tr|D3Z121|D3Z121_MOUSE;tr|D3YVK1|D3YVK1_MOUSE	sp|P15105|GLNA_MOUSE	9;2;2	9;2;2	9;2;2	sp|P15105|GLNA_MOUSE Glutamine synthetase OS=Mus musculus OX=10090 GN=Glul PE=1 SV=6	3	9	9	9	0	3	0	4	0	4	0	4	0	4	0	3	0	4	0	3	0	2	0	6	0	3	0	3	0	4	0	6	0	7	0	5	0	3	0	3	0	0	0	0
tr|D3YYT0|D3YYT0_MOUSE;sp|P15116|CADH2_MOUSE	tr|D3YYT0|D3YYT0_MOUSE;sp|P15116|CADH2_MOUSE	10;10	10;10	9;9	tr|D3YYT0|D3YYT0_MOUSE Cadherin-2 OS=Mus musculus OX=10090 GN=Cdh2 PE=1 SV=1;sp|P15116|CADH2_MOUSE Cadherin-2 OS=Mus musculus OX=10090 GN=Cdh2 PE=1 SV=2	2	10	10	9	3	1	2	0	2	0	3	0	1	0	4	0	5	0	2	0	1	0	4	0	3	0	4	0	5	0	4	0	8	0	7	0	8	0	4	0	0	0	0	0
sp|P15208|INSR_MOUSE;tr|B8Q3N4|B8Q3N4_MOUSE;sp|Q9WTL4|INSRR_MOUSE	sp|P15208|INSR_MOUSE	10;2;1	10;2;1	8;2;0	sp|P15208|INSR_MOUSE Insulin receptor OS=Mus musculus OX=10090 GN=Insr PE=1 SV=2	3	10	10	8	1	0	1	0	1	0	1	0	0	0	1	0	2	0	0	0	0	0	0	0	1	0	1	0	0	0	0	0	1	0	2	0	1	0	1	0	2	0	1	0
sp|P15261|INGR1_MOUSE	sp|P15261|INGR1_MOUSE	4	4	4	sp|P15261|INGR1_MOUSE Interferon gamma receptor 1 OS=Mus musculus OX=10090 GN=Ifngr1 PE=1 SV=3	1	4	4	4	0	0	0	0	0	0	0	0	0	0	0	0	0	0	0	0	0	0	0	0	0	0	0	0	0	0	0	0	0	0	0	0	0	0	0	0	3	0	3	0
tr|Q3U8S1|Q3U8S1_MOUSE;tr|A2APM5|A2APM5_MOUSE;tr|A2APM3|A2APM3_MOUSE;tr|A2APM4|A2APM4_MOUSE;tr|E9QKM8|E9QKM8_MOUSE;tr|Q80X37|Q80X37_MOUSE;tr|A2APM1|A2APM1_MOUSE;sp|P15379|CD44_MOUSE;tr|A2APM2|A2APM2_MOUSE	tr|Q3U8S1|Q3U8S1_MOUSE;tr|A2APM5|A2APM5_MOUSE;tr|A2APM3|A2APM3_MOUSE;tr|A2APM4|A2APM4_MOUSE;tr|E9QKM8|E9QKM8_MOUSE;tr|Q80X37|Q80X37_MOUSE;tr|A2APM1|A2APM1_MOUSE;sp|P15379|CD44_MOUSE;tr|A2APM2|A2APM2_MOUSE	4;4;4;4;4;4;4;4;4	4;4;4;4;4;4;4;4;4	4;4;4;4;4;4;4;4;4	tr|Q3U8S1|Q3U8S1_MOUSE CD44 antigen OS=Mus musculus OX=10090 GN=Cd44 PE=1 SV=1;tr|A2APM5|A2APM5_MOUSE CD44 antigen OS=Mus musculus OX=10090 GN=Cd44 PE=1 SV=1;tr|A2APM3|A2APM3_MOUSE CD44 antigen OS=Mus musculus OX=10090 GN=Cd44 PE=1 SV=1;tr|A2APM4|A2APM4_MO	9	4	4	4	1	0	0	0	1	0	1	0	1	0	1	0	1	0	1	0	1	0	0	0	0	0	0	0	0	0	0	0	0	0	0	0	0	0	0	0	2	0	2	0
sp|P15392|CP2A4_MOUSE	sp|P15392|CP2A4_MOUSE	62	18	18	sp|P15392|CP2A4_MOUSE Cytochrome P450 2A4 OS=Mus musculus OX=10090 GN=Cyp2a4 PE=2 SV=3	1	62	18	18	0	31	0	35	0	34	0	25	0	21	0	23	1	27	2	25	0	27	1	53	1	58	0	54	2	35	1	26	1	34	3	30	1	31	1	40	0	0	0	0
sp|P15532|NDKA_MOUSE	sp|P15532|NDKA_MOUSE	14	1	1	sp|P15532|NDKA_MOUSE Nucleoside diphosphate kinase A OS=Mus musculus OX=10090 GN=Nme1 PE=1 SV=1	1	14	1	1	0	3	0	5	0	5	0	4	0	4	0	4	0	6	0	5	0	5	0	6	0	7	0	7	0	7	0	6	0	6	0	5	0	6	0	4	0	7	0	7
sp|P15535|B4GT1_MOUSE;tr|B1AXY5|B1AXY5_MOUSE	sp|P15535|B4GT1_MOUSE;tr|B1AXY5|B1AXY5_MOUSE	5;3	5;3	5;3	sp|P15535|B4GT1_MOUSE Beta-1,4-galactosyltransferase 1 OS=Mus musculus OX=10090 GN=B4galt1 PE=1 SV=1;tr|B1AXY5|B1AXY5_MOUSE Beta-1,4-galactosyltransferase 1 OS=Mus musculus OX=10090 GN=B4galt1 PE=1 SV=1	2	5	5	5	0	0	0	0	0	0	0	0	0	0	0	0	0	0	0	0	0	0	0	2	0	2	0	2	0	3	0	1	0	2	0	2	0	1	0	3	2	1	0	0
sp|P15626|GSTM2_MOUSE;tr|D3YX76|D3YX76_MOUSE;tr|F6Y363|F6Y363_MOUSE;tr|D3YZ29|D3YZ29_MOUSE	sp|P15626|GSTM2_MOUSE;tr|D3YX76|D3YX76_MOUSE	23;17;8;7	13;7;2;0	9;7;2;0	sp|P15626|GSTM2_MOUSE Glutathione S-transferase Mu 2 OS=Mus musculus OX=10090 GN=Gstm2 PE=1 SV=2;tr|D3YX76|D3YX76_MOUSE Glutathione S-transferase OS=Mus musculus OX=10090 GN=Gstm2 PE=1 SV=1	4	23	13	9	0	3	0	3	0	3	0	3	0	3	0	3	0	3	0	3	0	2	0	8	0	8	0	9	0	5	0	8	0	4	0	9	0	6	0	7	5	13	6	13
sp|P15864|H12_MOUSE	sp|P15864|H12_MOUSE	19	6	6	sp|P15864|H12_MOUSE Histone H1.2 OS=Mus musculus OX=10090 GN=Hist1h1c PE=1 SV=2	1	19	6	6	0	0	0	1	0	1	0	0	0	0	0	0	0	1	0	1	0	1	0	1	0	2	0	2	0	3	0	1	0	1	0	2	0	2	0	2	0	14	1	13
sp|P15920|VPP2_MOUSE;tr|A0A0G2JFS2|A0A0G2JFS2_MOUSE	sp|P15920|VPP2_MOUSE	19;4	19;4	18;4	sp|P15920|VPP2_MOUSE V-type proton ATPase 116 kDa subunit a isoform 2 OS=Mus musculus OX=10090 GN=Atp6v0a2 PE=1 SV=2	2	19	19	18	0	0	0	0	0	0	0	0	0	0	0	0	0	0	0	0	0	0	0	0	1	0	0	0	0	0	0	0	0	0	0	0	0	0	0	0	9	0	8	0
sp|P15947|KLK1_MOUSE;tr|A0A0U1RPN5|A0A0U1RPN5_MOUSE;sp|P15945|K1KB5_MOUSE	sp|P15947|KLK1_MOUSE;tr|A0A0U1RPN5|A0A0U1RPN5_MOUSE;sp|P15945|K1KB5_MOUSE	2;1;1	2;1;1	2;1;1	sp|P15947|KLK1_MOUSE Kallikrein-1 OS=Mus musculus OX=10090 GN=Klk1 PE=1 SV=3;tr|A0A0U1RPN5|A0A0U1RPN5_MOUSE Kallikrein-1 (Fragment) OS=Mus musculus OX=10090 GN=Klk1 PE=1 SV=1;sp|P15945|K1KB5_MOUSE Kallikrein 1-related peptidase b5 OS=Mus musculus OX=10090	3	2	2	2	0	0	0	0	0	0	0	0	0	0	0	0	0	0	0	0	0	0	0	0	0	0	0	0	0	0	0	0	0	0	0	0	0	0	0	0	0	0	0	0
sp|P16014|SCG1_MOUSE	sp|P16014|SCG1_MOUSE	21	21	21	sp|P16014|SCG1_MOUSE Secretogranin-1 OS=Mus musculus OX=10090 GN=Chgb PE=1 SV=2	1	21	21	21	0	0	0	0	0	0	0	0	0	0	0	0	0	0	0	0	0	0	0	0	0	0	0	0	0	0	0	0	0	0	0	0	0	0	0	0	2	8	0	4
sp|P16015|CAH3_MOUSE	sp|P16015|CAH3_MOUSE	20	20	20	sp|P16015|CAH3_MOUSE Carbonic anhydrase 3 OS=Mus musculus OX=10090 GN=Ca3 PE=1 SV=3	1	20	20	20	0	8	0	6	0	7	0	10	0	10	0	7	0	7	0	7	0	8	0	12	0	6	0	10	0	16	0	20	0	18	1	18	1	13	0	15	0	0	0	0
tr|Q8C253|Q8C253_MOUSE;sp|P16110|LEG3_MOUSE	tr|Q8C253|Q8C253_MOUSE;sp|P16110|LEG3_MOUSE	7;7	7;7	7;7	tr|Q8C253|Q8C253_MOUSE Galectin OS=Mus musculus OX=10090 GN=Lgals3 PE=1 SV=1;sp|P16110|LEG3_MOUSE Galectin-3 OS=Mus musculus OX=10090 GN=Lgals3 PE=1 SV=3	2	7	7	7	0	0	0	0	0	0	0	0	0	0	0	0	0	0	0	0	0	0	0	0	0	0	0	0	0	0	0	0	0	0	0	0	0	0	0	0	0	5	0	5
tr|D3Z7F0|D3Z7F0_MOUSE;sp|P16125|LDHB_MOUSE	tr|D3Z7F0|D3Z7F0_MOUSE;sp|P16125|LDHB_MOUSE	3;3	1;1	1;1	tr|D3Z7F0|D3Z7F0_MOUSE L-lactate dehydrogenase (Fragment) OS=Mus musculus OX=10090 GN=Ldhb PE=1 SV=1;sp|P16125|LDHB_MOUSE L-lactate dehydrogenase B chain OS=Mus musculus OX=10090 GN=Ldhb PE=1 SV=2	2	3	1	1	0	2	0	2	0	2	0	2	0	2	0	2	1	2	0	2	0	2	0	1	0	1	0	0	0	1	0	1	0	1	0	1	0	1	0	1	0	2	0	2
tr|A2AUM6|A2AUM6_MOUSE;sp|P16254|SRP14_MOUSE	tr|A2AUM6|A2AUM6_MOUSE;sp|P16254|SRP14_MOUSE	2;2	2;2	2;2	tr|A2AUM6|A2AUM6_MOUSE Signal recognition particle 14 kDa protein OS=Mus musculus OX=10090 GN=Srp14 PE=1 SV=1;sp|P16254|SRP14_MOUSE Signal recognition particle 14 kDa protein OS=Mus musculus OX=10090 GN=Srp14 PE=1 SV=1	2	2	2	2	0	0	0	0	0	0	0	0	0	0	0	0	0	0	0	0	0	0	0	0	0	0	0	0	0	0	0	0	0	0	0	0	0	0	0	0	0	1	0	1
sp|P16294|FA9_MOUSE	sp|P16294|FA9_MOUSE	3	3	3	sp|P16294|FA9_MOUSE Coagulation factor IX OS=Mus musculus OX=10090 GN=F9 PE=2 SV=3	1	3	3	3	2	0	2	0	1	0	1	0	0	0	1	0	2	0	1	0	1	0	1	0	1	0	1	0	1	0	1	0	2	0	1	0	0	0	2	0	0	0	0	0
sp|P16301|LCAT_MOUSE	sp|P16301|LCAT_MOUSE	4	4	4	sp|P16301|LCAT_MOUSE Phosphatidylcholine-sterol acyltransferase OS=Mus musculus OX=10090 GN=Lcat PE=1 SV=2	1	4	4	4	0	0	0	0	1	0	0	0	0	0	0	0	0	0	0	0	0	0	0	1	0	2	0	2	0	1	0	2	0	1	0	0	0	1	0	2	0	0	0	0
sp|P16330|CN37_MOUSE	sp|P16330|CN37_MOUSE	15	15	15	sp|P16330|CN37_MOUSE 2,3-cyclic-nucleotide 3-phosphodiesterase OS=Mus musculus OX=10090 GN=Cnp PE=1 SV=3	1	15	15	15	0	1	0	3	0	2	0	1	0	3	0	1	0	2	0	3	0	2	0	6	0	5	0	4	0	6	0	7	0	7	0	7	0	8	0	6	1	3	0	1
sp|P16331|PH4H_MOUSE;tr|A0A1W2P781|A0A1W2P781_MOUSE;tr|A0A1W2P6U4|A0A1W2P6U4_MOUSE	sp|P16331|PH4H_MOUSE	5;1;1	5;1;1	5;1;1	sp|P16331|PH4H_MOUSE Phenylalanine-4-hydroxylase OS=Mus musculus OX=10090 GN=Pah PE=1 SV=4	3	5	5	5	0	0	0	0	0	0	0	0	0	1	0	0	0	1	0	0	0	0	0	0	0	0	0	0	0	0	0	1	0	1	0	1	0	0	0	0	0	0	0	0
sp|P16332|MUTA_MOUSE;tr|A0A3B2WCT0|A0A3B2WCT0_MOUSE	sp|P16332|MUTA_MOUSE	62;11	62;11	62;11	sp|P16332|MUTA_MOUSE Methylmalonyl-CoA mutase, mitochondrial OS=Mus musculus OX=10090 GN=Mmut PE=1 SV=2	2	62	62	62	49	1	42	3	50	9	44	3	45	2	44	2	49	1	41	1	42	3	54	3	49	4	51	10	48	1	51	2	51	6	53	4	49	3	53	6	13	0	12	0
sp|P16406|AMPE_MOUSE;tr|F7B9G4|F7B9G4_MOUSE;tr|F6YHW2|F6YHW2_MOUSE	sp|P16406|AMPE_MOUSE;tr|F7B9G4|F7B9G4_MOUSE	56;29;11	56;29;11	56;29;11	sp|P16406|AMPE_MOUSE Glutamyl aminopeptidase OS=Mus musculus OX=10090 GN=Enpep PE=1 SV=1;tr|F7B9G4|F7B9G4_MOUSE Glutamyl aminopeptidase (Fragment) OS=Mus musculus OX=10090 GN=Enpep PE=1 SV=1	3	56	56	56	27	0	24	0	24	0	23	0	23	0	27	0	28	0	23	0	22	0	33	1	31	0	35	1	32	0	35	0	37	0	38	0	32	0	36	0	34	0	30	0
sp|P16460|ASSY_MOUSE	sp|P16460|ASSY_MOUSE	45	45	45	sp|P16460|ASSY_MOUSE Argininosuccinate synthase OS=Mus musculus OX=10090 GN=Ass1 PE=1 SV=1	1	45	45	45	0	24	0	20	0	24	0	25	0	27	0	28	3	32	0	28	0	30	0	35	0	31	0	33	0	37	0	36	1	38	3	40	1	36	1	37	0	0	0	0
sp|P16546|SPTN1_MOUSE;tr|A3KGU7|A3KGU7_MOUSE;tr|A3KGU9|A3KGU9_MOUSE;tr|A3KGU4|A3KGU4_MOUSE	sp|P16546|SPTN1_MOUSE;tr|A3KGU7|A3KGU7_MOUSE;tr|A3KGU9|A3KGU9_MOUSE	240;238;238;13	240;238;238;13	6;4;4;0	sp|P16546|SPTN1_MOUSE Spectrin alpha chain, non-erythrocytic 1 OS=Mus musculus OX=10090 GN=Sptan1 PE=1 SV=4;tr|A3KGU7|A3KGU7_MOUSE Spectrin alpha chain, non-erythrocytic 1 OS=Mus musculus OX=10090 GN=Sptan1 PE=1 SV=1;tr|A3KGU9|A3KGU9_MOUSE Spectrin alpha c	4	240	240	6	50	2	38	2	51	1	56	1	61	1	72	2	69	1	76	1	44	1	58	1	37	1	53	2	67	1	65	0	80	0	73	0	84	0	72	0	146	0	141	0
;1230845;1230846;1230847;1230848;1230849;1230850;1230851;1230852;1230853;1230854;1230855;1230856;1230857;1230858;1230859;1230860;1230861;1230862;1230863;1230864;1230865;1230866;1230867;1230868;1230869;1230870;1230871;1230872;1230873;1230874;1230875;1230876;1230877;1230878;1230879;1230880;1230881;1230882;1230883;1230884;1230885;1230886;1230887;1230888;1230889;1230890;1230891;1230892;1230893;123089…	21861;21862;21863;21864;21865;21866;21867;21868;21869;21870;21871;21872;21873;21874;21875;21876;21877;21878;21879;21880;21881;21882;21883;21884;21885;21886;21887;21888;44324;44325;44326;44327;44328;44329;44330;44331;44332;44333;44334;44335;44336;44337;44338;44339;44340;44341;44342;44343;44344;44345;44346;44347;44348;44349;44350;44351;44352;44353;44354;44355;56124;61192;61193;61194;61195;61196;611…	21864;21874;21884;44341;44353;56124;61200;65924;72925;72954;81375;81443;101021;101044;106573;145774;147069;148464;148487;148843;148871;151360;155173;173808;173811;173833;174517;177386;179691;180930;181254;181259;181280;181332;189437;193703;196340;196376;196396;196895;196912;200075;203292;205080;205116;206111;206874;208190;208212;214252;214383;230582;230590;230595;230607;231603;231614;231916;23546…	1747;1748;1749;1750;1751;1752;1753;1754;1755;1756;1757;1758;1759;1760;1761;1762;1763;1764;1765;1766;1767;1768;1769;1770;1771		109;278;380;483;541;593;653;773;850;906;936;963;1066;1163;1179;1198;1352;1612;1725;1890;2172;2302;2304;2361;2445
sp|P16627|HS71L_MOUSE	sp|P16627|HS71L_MOUSE	14	4	4	sp|P16627|HS71L_MOUSE Heat shock 70 kDa protein 1-like OS=Mus musculus OX=10090 GN=Hspa1l PE=1 SV=4	1	14	4	4	6	0	5	0	6	0	7	0	5	1	7	0	6	0	6	0	5	0	4	2	5	1	4	1	4	1	6	1	4	2	4	1	5	1	4	2	6	2	4	3
sp|P16675|PPGB_MOUSE;tr|G3X8T3|G3X8T3_MOUSE;tr|A2A5J8|A2A5J8_MOUSE;tr|A2A5J9|A2A5J9_MOUSE	sp|P16675|PPGB_MOUSE;tr|G3X8T3|G3X8T3_MOUSE	17;17;4;4	17;17;4;4	17;17;4;4	sp|P16675|PPGB_MOUSE Lysosomal protective protein OS=Mus musculus OX=10090 GN=Ctsa PE=1 SV=1;tr|G3X8T3|G3X8T3_MOUSE Carboxypeptidase OS=Mus musculus OX=10090 GN=Ctsa PE=1 SV=1	4	17	17	17	0	8	0	8	0	8	0	8	0	8	0	8	0	8	0	8	0	8	0	15	0	14	0	11	0	15	0	14	0	16	0	14	0	13	0	15	0	6	0	5
sp|P16858|G3P_MOUSE;tr|A0A0A0MQF6|A0A0A0MQF6_MOUSE;tr|A0A1D5RLD8|A0A1D5RLD8_MOUSE;tr|S4R1W1|S4R1W1_MOUSE;tr|S4R257|S4R257_MOUSE;tr|S4R1W8|S4R1W8_MOUSE;tr|S4R1N5|S4R1N5_MOUSE;tr|A0A0R4J0X7|A0A0R4J0X7_MOUSE;tr|S4R2G5|S4R2G5_MOUSE;sp|Q64467|G3PT_MOUSE	sp|P16858|G3P_MOUSE;tr|A0A0A0MQF6|A0A0A0MQF6_MOUSE;tr|A0A1D5RLD8|A0A1D5RLD8_MOUSE;tr|S4R1W1|S4R1W1_MOUSE;tr|S4R257|S4R257_MOUSE	43;41;38;37;36;6;4;3;3;3	43;41;38;37;36;6;4;3;3;3	37;35;32;32;32;6;4;3;3;3	sp|P16858|G3P_MOUSE Glyceraldehyde-3-phosphate dehydrogenase OS=Mus musculus OX=10090 GN=Gapdh PE=1 SV=2;tr|A0A0A0MQF6|A0A0A0MQF6_MOUSE Glyceraldehyde-3-phosphate dehydrogenase OS=Mus musculus OX=10090 GN=Gapdh PE=1 SV=1;tr|A0A1D5RLD8|A0A1D5RLD8_MOUSE Glyc	10	43	43	37	0	11	0	7	0	11	0	12	0	12	0	10	2	12	0	10	0	11	0	11	0	7	0	10	0	10	0	12	0	10	0	10	0	9	0	9	11	31	14	32
tr|E0CXS6|E0CXS6_MOUSE;tr|Q3UP14|Q3UP14_MOUSE;sp|P16882|GHR_MOUSE	tr|E0CXS6|E0CXS6_MOUSE;tr|Q3UP14|Q3UP14_MOUSE;sp|P16882|GHR_MOUSE	1;1;1	1;1;1	1;1;1	tr|E0CXS6|E0CXS6_MOUSE Growth hormone receptor (Fragment) OS=Mus musculus OX=10090 GN=Ghr PE=1 SV=1;tr|Q3UP14|Q3UP14_MOUSE Growth hormone receptor OS=Mus musculus OX=10090 GN=Ghr PE=1 SV=1;sp|P16882|GHR_MOUSE Growth hormone receptor OS=Mus musculus OX=1009	3	1	1	1	0	0	0	0	0	0	0	1	0	0	0	1	0	0	1	0	0	1	0	0	0	0	0	0	0	0	0	0	0	0	0	0	0	0	0	0	0	0	0	0
sp|P17047|LAMP2_MOUSE	sp|P17047|LAMP2_MOUSE	15	15	15	sp|P17047|LAMP2_MOUSE Lysosome-associated membrane glycoprotein 2 OS=Mus musculus OX=10090 GN=Lamp2 PE=1 SV=2	1	15	15	15	14	1	12	2	13	6	13	2	14	3	13	2	13	2	13	1	9	2	15	5	15	3	15	4	15	3	13	2	15	4	14	2	15	1	15	3	7	0	7	0
tr|Q3TE85|Q3TE85_MOUSE;sp|P17095|HMGA1_MOUSE;tr|A0A338P6F6|A0A338P6F6_MOUSE	tr|Q3TE85|Q3TE85_MOUSE;sp|P17095|HMGA1_MOUSE;tr|A0A338P6F6|A0A338P6F6_MOUSE	1;1;1	1;1;1	1;1;1	tr|Q3TE85|Q3TE85_MOUSE High mobility group protein HMG-I/HMG-Y OS=Mus musculus OX=10090 GN=Hmga1 PE=1 SV=1;sp|P17095|HMGA1_MOUSE High mobility group protein HMG-I/HMG-Y OS=Mus musculus OX=10090 GN=Hmga1 PE=1 SV=4;tr|A0A338P6F6|A0A338P6F6_MOUSE High mobilit	3	1	1	1	0	0	0	0	0	0	0	0	0	0	0	0	0	0	0	0	0	0	0	0	0	0	0	0	0	0	0	0	0	0	0	0	0	0	0	0	0	0	0	0
tr|A0A1Y7VJF3|A0A1Y7VJF3_MOUSE;tr|Q6P3Z4|Q6P3Z4_MOUSE;tr|A0A1Y7VLM5|A0A1Y7VLM5_MOUSE;sp|P17141|ZFP37_MOUSE	tr|A0A1Y7VJF3|A0A1Y7VJF3_MOUSE;tr|Q6P3Z4|Q6P3Z4_MOUSE;tr|A0A1Y7VLM5|A0A1Y7VLM5_MOUSE;sp|P17141|ZFP37_MOUSE	1;1;1;1	1;1;1;1	1;1;1;1	tr|A0A1Y7VJF3|A0A1Y7VJF3_MOUSE Zinc finger protein 37 OS=Mus musculus OX=10090 GN=Zfp37 PE=1 SV=1;tr|Q6P3Z4|Q6P3Z4_MOUSE Zinc finger protein 37 OS=Mus musculus OX=10090 GN=Zfp37 PE=1 SV=1;tr|A0A1Y7VLM5|A0A1Y7VLM5_MOUSE Zinc finger protein 37 OS=Mus musculu	4	1	1	1	0	0	0	0	0	0	0	0	0	0	0	0	0	0	0	0	0	0	0	0	0	0	0	0	0	0	0	0	0	0	0	0	0	0	0	0	0	0	0	0
sp|P17182|ENOA_MOUSE;tr|Q6PHC1|Q6PHC1_MOUSE;tr|B0QZL1|B0QZL1_MOUSE;tr|B1ARR7|B1ARR7_MOUSE;tr|B1ARR6|B1ARR6_MOUSE;sp|P21550|ENOB_MOUSE;tr|J3QPZ9|J3QPZ9_MOUSE;tr|Q5SX61|Q5SX61_MOUSE;tr|Q5SX60|Q5SX60_MOUSE;tr|Q5SX59|Q5SX59_MOUSE	sp|P17182|ENOA_MOUSE;tr|Q6PHC1|Q6PHC1_MOUSE	44;32;17;14;6;3;2;1;1;1	44;32;17;14;6;3;2;1;1;1	41;31;15;12;4;1;1;0;0;0	sp|P17182|ENOA_MOUSE Alpha-enolase OS=Mus musculus OX=10090 GN=Eno1 PE=1 SV=3;tr|Q6PHC1|Q6PHC1_MOUSE Alpha-enolase OS=Mus musculus OX=10090 GN=Eno1 PE=1 SV=1	10	44	44	41	0	4	0	4	0	4	0	6	0	7	0	3	0	5	0	5	0	5	0	10	0	10	0	11	0	9	0	11	0	12	0	12	0	10	0	11	9	32	6	29
sp|P17426|AP2A1_MOUSE;tr|A0A140LIG7|A0A140LIG7_MOUSE;tr|A0A140LHA6|A0A140LHA6_MOUSE	sp|P17426|AP2A1_MOUSE	50;13;2	35;13;1	35;13;1	sp|P17426|AP2A1_MOUSE AP-2 complex subunit alpha-1 OS=Mus musculus OX=10090 GN=Ap2a1 PE=1 SV=1	3	50	35	35	10	0	7	0	8	0	12	0	11	0	12	0	12	0	12	1	7	0	14	0	12	0	10	2	13	0	13	0	15	1	14	0	14	0	14	0	29	0	26	0
sp|P17427|AP2A2_MOUSE;tr|A0A0J9YUA7|A0A0J9YUA7_MOUSE;tr|A0A140LHG0|A0A140LHG0_MOUSE	sp|P17427|AP2A2_MOUSE	58;6;1	58;6;1	43;1;0	sp|P17427|AP2A2_MOUSE AP-2 complex subunit alpha-2 OS=Mus musculus OX=10090 GN=Ap2a2 PE=1 SV=2	3	58	58	43	23	0	22	1	19	1	22	0	26	1	28	1	30	0	26	2	19	0	27	1	26	0	21	3	26	0	29	1	34	1	34	0	33	0	33	0	36	0	32	0
sp|P17439|GLCM_MOUSE;tr|A0A0G2JDK2|A0A0G2JDK2_MOUSE	sp|P17439|GLCM_MOUSE;tr|A0A0G2JDK2|A0A0G2JDK2_MOUSE	23;17	23;17	23;17	sp|P17439|GLCM_MOUSE Lysosomal acid glucosylceramidase OS=Mus musculus OX=10090 GN=Gba PE=1 SV=1;tr|A0A0G2JDK2|A0A0G2JDK2_MOUSE Glucosylceramidase OS=Mus musculus OX=10090 GN=Gba PE=1 SV=1	2	23	23	23	6	0	5	0	6	1	3	0	7	0	8	0	6	0	5	0	5	0	12	0	10	2	13	0	11	2	6	1	13	6	12	0	7	0	12	7	5	5	3	1
sp|P17563|SBP1_MOUSE;sp|Q63836|SBP2_MOUSE;tr|A0A0R4J135|A0A0R4J135_MOUSE;tr|G3UYY2|G3UYY2_MOUSE;tr|D6RHN2|D6RHN2_MOUSE;tr|G3UWK0|G3UWK0_MOUSE;tr|G3UZT2|G3UZT2_MOUSE	sp|P17563|SBP1_MOUSE;sp|Q63836|SBP2_MOUSE;tr|A0A0R4J135|A0A0R4J135_MOUSE;tr|G3UYY2|G3UYY2_MOUSE	24;20;18;14;6;6;4	24;20;18;14;6;6;4	24;20;18;14;6;6;4	sp|P17563|SBP1_MOUSE Methanethiol oxidase OS=Mus musculus OX=10090 GN=Selenbp1 PE=1 SV=2;sp|Q63836|SBP2_MOUSE Selenium-binding protein 2 OS=Mus musculus OX=10090 GN=Selenbp2 PE=1 SV=2;tr|A0A0R4J135|A0A0R4J135_MOUSE Selenium-binding protein 2 OS=Mus musculu	7	24	24	24	0	8	0	4	0	9	0	9	0	11	0	10	0	9	1	6	0	7	0	10	0	10	0	10	0	14	0	14	0	14	0	12	0	5	0	8	1	10	3	7
sp|P17665|COX7C_MOUSE	sp|P17665|COX7C_MOUSE	3	3	3	sp|P17665|COX7C_MOUSE Cytochrome c oxidase subunit 7C, mitochondrial OS=Mus musculus OX=10090 GN=Cox7c PE=1 SV=1	1	3	3	3	0	2	0	2	0	2	0	1	0	2	0	2	0	2	0	2	0	2	0	2	0	2	0	2	0	2	0	2	0	2	0	2	0	2	0	2	0	3	0	2
tr|G3UVV4|G3UVV4_MOUSE;sp|P17710|HXK1_MOUSE;tr|D3YYR4|D3YYR4_MOUSE;tr|D3Z365|D3Z365_MOUSE;tr|D3Z105|D3Z105_MOUSE;tr|B4YB29|B4YB29_MOUSE;tr|F6QD41|F6QD41_MOUSE	tr|G3UVV4|G3UVV4_MOUSE;sp|P17710|HXK1_MOUSE	39;39;11;10;3;2;1	34;34;10;9;3;2;1	31;31;10;9;3;2;1	tr|G3UVV4|G3UVV4_MOUSE Hexokinase 1, isoform CRA_f OS=Mus musculus OX=10090 GN=Hk1 PE=1 SV=1;sp|P17710|HXK1_MOUSE Hexokinase-1 OS=Mus musculus OX=10090 GN=Hk1 PE=1 SV=3	7	39	34	31	0	0	0	0	0	0	0	0	1	0	0	0	1	0	0	0	0	0	1	0	2	0	0	2	2	0	1	0	1	0	3	0	4	0	3	0	32	2	29	2
sp|P17742|PPIA_MOUSE;tr|A0A1L1SST0|A0A1L1SST0_MOUSE;tr|A0A1L1SRX5|A0A1L1SRX5_MOUSE;tr|V9GXC1|V9GXC1_MOUSE;tr|V9GX31|V9GX31_MOUSE	sp|P17742|PPIA_MOUSE;tr|A0A1L1SST0|A0A1L1SST0_MOUSE	19;14;2;2;2	19;14;2;2;2	19;14;2;2;2	sp|P17742|PPIA_MOUSE Peptidyl-prolyl cis-trans isomerase A OS=Mus musculus OX=10090 GN=Ppia PE=1 SV=2;tr|A0A1L1SST0|A0A1L1SST0_MOUSE Peptidyl-prolyl cis-trans isomerase OS=Mus musculus OX=10090 GN=Ppia PE=1 SV=1	5	19	19	19	0	9	0	9	0	10	0	7	0	10	0	8	1	10	0	9	0	9	0	8	0	8	0	8	0	8	0	8	0	8	0	8	0	8	0	9	5	16	3	15
sp|P17751|TPIS_MOUSE;tr|H7BXC3|H7BXC3_MOUSE	sp|P17751|TPIS_MOUSE;tr|H7BXC3|H7BXC3_MOUSE	22;16	22;16	22;16	sp|P17751|TPIS_MOUSE Triosephosphate isomerase OS=Mus musculus OX=10090 GN=Tpi1 PE=1 SV=4;tr|H7BXC3|H7BXC3_MOUSE Triosephosphate isomerase OS=Mus musculus OX=10090 GN=Tpi1 PE=1 SV=1	2	22	22	22	0	3	0	3	0	3	0	4	0	4	0	4	0	4	0	4	0	3	0	5	0	5	0	6	0	6	0	6	0	5	0	5	0	5	0	5	1	12	2	12
sp|P17809|GTR1_MOUSE;tr|A0A140LIU2|A0A140LIU2_MOUSE;tr|G3UYL0|G3UYL0_MOUSE;tr|A2A7P3|A2A7P3_MOUSE;tr|G3V010|G3V010_MOUSE	sp|P17809|GTR1_MOUSE	7;2;2;2;2	7;2;2;2;2	7;2;2;2;2	sp|P17809|GTR1_MOUSE Solute carrier family 2, facilitated glucose transporter member 1 OS=Mus musculus OX=10090 GN=Slc2a1 PE=1 SV=4	5	7	7	7	0	0	0	0	0	0	0	0	0	0	0	0	0	0	0	0	0	0	0	0	0	0	0	0	0	0	0	0	0	0	0	0	0	0	0	0	0	3	0	2
sp|Q61696|HS71A_MOUSE;sp|P17879|HS71B_MOUSE	sp|Q61696|HS71A_MOUSE;sp|P17879|HS71B_MOUSE	16;16	8;8	6;6	sp|Q61696|HS71A_MOUSE Heat shock 70 kDa protein 1A OS=Mus musculus OX=10090 GN=Hspa1a PE=1 SV=2;sp|P17879|HS71B_MOUSE Heat shock 70 kDa protein 1B OS=Mus musculus OX=10090 GN=Hspa1b PE=1 SV=3	2	16	8	6	5	1	5	1	4	1	5	0	4	1	5	1	4	1	4	0	2	1	6	2	5	2	6	1	6	2	5	2	5	2	6	2	4	1	5	2	6	2	4	3
sp|P17892|LIPR2_MOUSE	sp|P17892|LIPR2_MOUSE	4	4	4	sp|P17892|LIPR2_MOUSE Pancreatic lipase-related protein 2 OS=Mus musculus OX=10090 GN=Pnliprp2 PE=1 SV=2	1	4	4	4	0	0	0	0	0	0	0	0	0	0	0	0	0	0	0	0	0	0	0	0	0	0	0	0	0	0	0	0	0	0	0	0	0	0	0	0	1	2	1	4
sp|P17897|LYZ1_MOUSE	sp|P17897|LYZ1_MOUSE	6	6	3	sp|P17897|LYZ1_MOUSE Lysozyme C-1 OS=Mus musculus OX=10090 GN=Lyz1 PE=1 SV=1	1	6	6	3	0	1	0	1	0	1	0	0	0	1	0	1	0	1	0	1	0	1	0	1	0	1	0	2	0	1	0	1	0	1	0	1	0	1	0	1	0	4	0	4
sp|P17918|PCNA_MOUSE	sp|P17918|PCNA_MOUSE	6	6	6	sp|P17918|PCNA_MOUSE Proliferating cell nuclear antigen OS=Mus musculus OX=10090 GN=Pcna PE=1 SV=2	1	6	6	6	0	0	0	0	0	0	0	0	0	0	0	0	0	0	0	0	0	0	0	0	0	0	0	0	0	0	0	0	0	0	0	0	0	0	0	0	0	0	0	2
tr|Q91V35|Q91V35_MOUSE;sp|P18052|PTPRA_MOUSE;tr|A0A2R8VHH6|A0A2R8VHH6_MOUSE	tr|Q91V35|Q91V35_MOUSE;sp|P18052|PTPRA_MOUSE	10;10;3	10;10;3	10;10;3	tr|Q91V35|Q91V35_MOUSE Receptor-type tyrosine-protein phosphatase alpha OS=Mus musculus OX=10090 GN=Ptpra PE=1 SV=1;sp|P18052|PTPRA_MOUSE Receptor-type tyrosine-protein phosphatase alpha OS=Mus musculus OX=10090 GN=Ptpra PE=1 SV=3	3	10	10	10	1	0	0	0	0	0	1	0	0	0	1	0	1	0	1	0	0	0	0	0	0	0	0	0	0	0	0	0	0	0	0	0	0	0	0	0	2	0	1	0
sp|P18155|MTDC_MOUSE	sp|P18155|MTDC_MOUSE	7	7	7	sp|P18155|MTDC_MOUSE Bifunctional methylenetetrahydrofolate dehydrogenase/cyclohydrolase, mitochondrial OS=Mus musculus OX=10090 GN=Mthfd2 PE=1 SV=1	1	7	7	7	0	0	0	0	0	0	0	0	0	0	0	0	0	0	0	0	0	0	0	0	0	0	0	0	0	0	0	0	0	0	0	0	0	0	0	0	0	1	0	1
sp|P18242|CATD_MOUSE;tr|F8WIR1|F8WIR1_MOUSE;tr|F6Y6L6|F6Y6L6_MOUSE;tr|A0A1B0GT66|A0A1B0GT66_MOUSE	sp|P18242|CATD_MOUSE;tr|F8WIR1|F8WIR1_MOUSE;tr|F6Y6L6|F6Y6L6_MOUSE;tr|A0A1B0GT66|A0A1B0GT66_MOUSE	28;26;21;17	28;26;21;17	28;26;21;17	sp|P18242|CATD_MOUSE Cathepsin D OS=Mus musculus OX=10090 GN=Ctsd PE=1 SV=1;tr|F8WIR1|F8WIR1_MOUSE Cathepsin D OS=Mus musculus OX=10090 GN=Ctsd PE=1 SV=2;tr|F6Y6L6|F6Y6L6_MOUSE Predicted gene, 49369 (Fragment) OS=Mus musculus OX=10090 GN=Gm49369 PE=1 SV=1;	4	28	28	28	0	18	0	17	0	20	0	15	0	20	0	20	2	20	0	18	1	18	0	25	0	24	0	24	0	23	0	25	0	23	3	24	1	24	0	23	0	6	0	5
sp|P18528|HVM57_MOUSE	sp|P18528|HVM57_MOUSE	1	1	1	sp|P18528|HVM57_MOUSE Ig heavy chain V region 6.96 OS=Mus musculus OX=10090 PE=4 SV=1	1	1	1	1	0	0	0	0	0	0	0	0	0	0	0	0	0	1	0	1	0	0	0	0	0	0	0	0	0	0	0	0	0	0	0	0	0	0	0	0	0	0	0	0
tr|K3W4Q8|K3W4Q8_MOUSE;sp|P18572|BASI_MOUSE;tr|J3QP71|J3QP71_MOUSE	tr|K3W4Q8|K3W4Q8_MOUSE;sp|P18572|BASI_MOUSE;tr|J3QP71|J3QP71_MOUSE	15;15;11	15;15;11	15;15;11	tr|K3W4Q8|K3W4Q8_MOUSE Basigin OS=Mus musculus OX=10090 GN=Bsg PE=1 SV=1;sp|P18572|BASI_MOUSE Basigin OS=Mus musculus OX=10090 GN=Bsg PE=1 SV=2;tr|J3QP71|J3QP71_MOUSE Basigin (Fragment) OS=Mus musculus OX=10090 GN=Bsg PE=1 SV=1	3	15	15	15	0	5	0	5	0	4	0	6	0	8	0	7	0	8	0	7	0	6	0	6	0	9	0	6	0	9	0	10	0	10	1	10	0	11	0	9	3	6	2	6
sp|P18653|KS6A1_MOUSE;tr|Q505N6|Q505N6_MOUSE;tr|E9PWV3|E9PWV3_MOUSE;tr|F6RQA2|F6RQA2_MOUSE;tr|F6Q8A4|F6Q8A4_MOUSE;tr|G3UZI3|G3UZI3_MOUSE;sp|Q9WUT3|KS6A2_MOUSE;tr|A0A338P701|A0A338P701_MOUSE;tr|A2CEE8|A2CEE8_MOUSE;tr|B1B0X1|B1B0X1_MOUSE	sp|P18653|KS6A1_MOUSE;tr|Q505N6|Q505N6_MOUSE;tr|E9PWV3|E9PWV3_MOUSE;tr|F6RQA2|F6RQA2_MOUSE;tr|F6Q8A4|F6Q8A4_MOUSE;tr|G3UZI3|G3UZI3_MOUSE	48;48;47;47;47;42;10;5;1;1	48;48;47;47;47;42;10;5;1;1	36;36;35;35;35;32;3;0;0;0	sp|P18653|KS6A1_MOUSE Ribosomal protein S6 kinase alpha-1 OS=Mus musculus OX=10090 GN=Rps6ka1 PE=1 SV=1;tr|Q505N6|Q505N6_MOUSE Ribosomal protein S6 kinase OS=Mus musculus OX=10090 GN=Rps6ka1 PE=1 SV=1;tr|E9PWV3|E9PWV3_MOUSE Ribosomal protein S6 kinase OS=M	10	48	48	36	0	0	0	0	0	0	0	0	0	0	0	0	0	0	0	0	0	0	0	0	0	0	0	0	0	0	0	0	0	0	0	0	0	0	0	0	34	2	31	1
sp|P18654|KS6A3_MOUSE;tr|B1AXN9|B1AXN9_MOUSE;tr|B1AXP0|B1AXP0_MOUSE;tr|B1AXN5|B1AXN5_MOUSE;tr|B1AXN8|B1AXN8_MOUSE;tr|A2CEE6|A2CEE6_MOUSE;tr|A2CEE5|A2CEE5_MOUSE;sp|Q7TPS0|KS6A6_MOUSE;tr|E9PUP0|E9PUP0_MOUSE;tr|A2CEE7|A2CEE7_MOUSE;tr|E9QK39|E9QK39_MOUSE;tr|F6UG16|F6UG16_MOUSE;tr|B2GVN8|B2GVN8_MOUSE	sp|P18654|KS6A3_MOUSE;tr|B1AXN9|B1AXN9_MOUSE	34;33;11;8;7;5;5;5;5;5;5;3;2	22;21;3;3;2;1;1;1;1;1;1;1;1	22;21;3;3;2;1;1;1;1;1;1;1;1	sp|P18654|KS6A3_MOUSE Ribosomal protein S6 kinase alpha-3 OS=Mus musculus OX=10090 GN=Rps6ka3 PE=1 SV=2;tr|B1AXN9|B1AXN9_MOUSE Non-specific serine/threonine protein kinase OS=Mus musculus OX=10090 GN=Rps6ka3 PE=1 SV=1	13	34	22	22	0	0	0	0	0	0	0	0	0	0	0	0	0	0	0	0	0	0	0	0	0	0	0	0	0	0	0	0	0	0	0	0	0	0	0	0	25	1	25	0
sp|P18760|COF1_MOUSE;tr|F8WGL3|F8WGL3_MOUSE;tr|A0A494B9A7|A0A494B9A7_MOUSE;sp|P45591|COF2_MOUSE;tr|A0A1Y7VJ71|A0A1Y7VJ71_MOUSE	sp|P18760|COF1_MOUSE;tr|F8WGL3|F8WGL3_MOUSE;tr|A0A494B9A7|A0A494B9A7_MOUSE	20;19;17;5;1	20;19;17;5;1	17;16;14;2;1	sp|P18760|COF1_MOUSE Cofilin-1 OS=Mus musculus OX=10090 GN=Cfl1 PE=1 SV=3;tr|F8WGL3|F8WGL3_MOUSE Cofilin-1 OS=Mus musculus OX=10090 GN=Cfl1 PE=1 SV=1;tr|A0A494B9A7|A0A494B9A7_MOUSE Cofilin-1 OS=Mus musculus OX=10090 GN=Cfl1 PE=1 SV=1	5	20	20	17	0	1	0	0	0	1	0	0	0	0	0	0	0	0	0	0	0	0	0	3	0	4	0	3	0	4	0	2	0	6	0	5	0	3	0	3	1	11	0	11
sp|P18828|SDC1_MOUSE;tr|E0CYT6|E0CYT6_MOUSE	sp|P18828|SDC1_MOUSE	6;1	6;1	6;1	sp|P18828|SDC1_MOUSE Syndecan-1 OS=Mus musculus OX=10090 GN=Sdc1 PE=1 SV=1	2	6	6	6	2	0	1	0	1	0	2	0	2	0	2	0	2	0	2	0	0	0	0	0	0	0	0	0	0	0	0	0	0	0	0	0	0	0	0	0	5	1	3	0
tr|A0A0R4J203|A0A0R4J203_MOUSE;sp|P18894|OXDA_MOUSE;tr|A0A0G2JFX0|A0A0G2JFX0_MOUSE;tr|Q91WH3|Q91WH3_MOUSE	tr|A0A0R4J203|A0A0R4J203_MOUSE;sp|P18894|OXDA_MOUSE	3;3;1;1	3;3;1;1	3;3;1;1	tr|A0A0R4J203|A0A0R4J203_MOUSE D-amino-acid oxidase OS=Mus musculus OX=10090 GN=Dao PE=1 SV=1;sp|P18894|OXDA_MOUSE D-amino-acid oxidase OS=Mus musculus OX=10090 GN=Dao PE=1 SV=3	4	3	3	3	0	1	0	0	0	0	0	1	0	1	0	1	0	0	0	0	0	1	0	0	0	0	0	0	0	0	0	0	0	0	0	0	0	0	0	0	0	1	0	0
sp|P19096|FAS_MOUSE;tr|A0A0U1RNJ1|A0A0U1RNJ1_MOUSE;tr|A0A0U1RPP5|A0A0U1RPP5_MOUSE	sp|P19096|FAS_MOUSE;tr|A0A0U1RNJ1|A0A0U1RNJ1_MOUSE	122;120;1	122;120;1	122;120;1	sp|P19096|FAS_MOUSE Fatty acid synthase OS=Mus musculus OX=10090 GN=Fasn PE=1 SV=2;tr|A0A0U1RNJ1|A0A0U1RNJ1_MOUSE Fatty acid synthase OS=Mus musculus OX=10090 GN=Fasn PE=1 SV=1	3	122	122	122	27	0	10	1	20	0	22	0	32	1	29	0	28	0	10	0	7	0	24	0	9	0	21	0	22	0	41	0	33	0	36	0	15	0	17	0	86	0	90	2
sp|P19137|LAMA1_MOUSE	sp|P19137|LAMA1_MOUSE	166	166	164	sp|P19137|LAMA1_MOUSE Laminin subunit alpha-1 OS=Mus musculus OX=10090 GN=Lama1 PE=1 SV=2	1	166	166	164	0	0	0	0	0	0	0	0	0	0	0	0	0	0	0	0	0	0	0	0	0	0	0	0	0	0	0	0	0	0	0	0	0	0	0	0	104	4	120	8
sp|P19157|GSTP1_MOUSE;tr|A0A494BAW2|A0A494BAW2_MOUSE;tr|A0A494B908|A0A494B908_MOUSE	sp|P19157|GSTP1_MOUSE;tr|A0A494BAW2|A0A494BAW2_MOUSE;tr|A0A494B908|A0A494B908_MOUSE	17;14;11	17;14;11	8;5;5	sp|P19157|GSTP1_MOUSE Glutathione S-transferase P 1 OS=Mus musculus OX=10090 GN=Gstp1 PE=1 SV=2;tr|A0A494BAW2|A0A494BAW2_MOUSE Glutathione S-transferase P 1 OS=Mus musculus OX=10090 GN=Gstp1 PE=1 SV=1;tr|A0A494B908|A0A494B908_MOUSE Glutathione S-transferas	3	17	17	8	0	10	0	7	0	8	0	7	0	7	0	5	0	9	1	4	0	5	0	9	0	7	0	10	0	9	0	6	0	8	0	7	0	4	0	5	6	11	5	11
sp|P19221|THRB_MOUSE;tr|H7BX99|H7BX99_MOUSE;CON__P00735	sp|P19221|THRB_MOUSE;tr|H7BX99|H7BX99_MOUSE	24;22;2	24;22;2	24;22;2	sp|P19221|THRB_MOUSE Prothrombin OS=Mus musculus OX=10090 GN=F2 PE=1 SV=1;tr|H7BX99|H7BX99_MOUSE Prothrombin OS=Mus musculus OX=10090 GN=F2 PE=1 SV=1	3	24	24	24	9	0	9	0	8	0	10	0	7	0	11	0	11	0	10	0	5	0	14	0	15	0	10	1	13	0	8	0	15	0	12	0	14	0	10	0	0	0	0	0
sp|P19253|RL13A_MOUSE;tr|A0A1B0GS68|A0A1B0GS68_MOUSE;tr|A0A1B0GTA1|A0A1B0GTA1_MOUSE;tr|A0A1B0GSQ6|A0A1B0GSQ6_MOUSE;tr|A0A1B0GSB2|A0A1B0GSB2_MOUSE;tr|A0A1B0GT00|A0A1B0GT00_MOUSE;tr|A0A1B0GQW6|A0A1B0GQW6_MOUSE;tr|A0A1B0GSF0|A0A1B0GSF0_MOUSE;tr|A0A1B0GSC2|A0A1B0GSC2_MOUSE;tr|A0A1B0GRH1|A0A1B0GRH1_MOUSE;tr|A0A1B0GSJ2|A0A1B0GSJ2_MOUSE;tr|A0A1B0GSL5|A0A1B0GSL5_MOUSE	sp|P19253|RL13A_MOUSE;tr|A0A1B0GS68|A0A1B0GS68_MOUSE;tr|A0A1B0GTA1|A0A1B0GTA1_MOUSE;tr|A0A1B0GSQ6|A0A1B0GSQ6_MOUSE;tr|A0A1B0GSB2|A0A1B0GSB2_MOUSE;tr|A0A1B0GT00|A0A1B0GT00_MOUSE	28;26;23;20;17;14;13;13;12;10;8;5	28;26;23;20;17;14;13;13;12;10;8;5	28;26;23;20;17;14;13;13;12;10;8;5	sp|P19253|RL13A_MOUSE 60S ribosomal protein L13a OS=Mus musculus OX=10090 GN=Rpl13a PE=1 SV=4;tr|A0A1B0GS68|A0A1B0GS68_MOUSE Predicted gene 45713 OS=Mus musculus OX=10090 GN=Gm45713 PE=2 SV=1;tr|A0A1B0GTA1|A0A1B0GTA1_MOUSE 60S ribosomal protein L13a (Fragm	12	28	28	28	0	13	0	14	0	14	0	14	0	17	1	15	0	17	1	15	0	17	0	22	0	22	0	20	1	23	0	23	1	22	2	23	0	24	0	24	1	12	1	11
tr|D3YWI4|D3YWI4_MOUSE;sp|P19258|MPV17_MOUSE;tr|E9Q1I6|E9Q1I6_MOUSE;tr|F8WHT5|F8WHT5_MOUSE;tr|G3UVW1|G3UVW1_MOUSE;tr|A0A0J9YVC7|A0A0J9YVC7_MOUSE	tr|D3YWI4|D3YWI4_MOUSE;sp|P19258|MPV17_MOUSE;tr|E9Q1I6|E9Q1I6_MOUSE;tr|F8WHT5|F8WHT5_MOUSE;tr|G3UVW1|G3UVW1_MOUSE	4;4;3;3;3;1	4;4;3;3;3;1	4;4;3;3;3;1	tr|D3YWI4|D3YWI4_MOUSE Protein Mpv17 OS=Mus musculus OX=10090 GN=Mpv17 PE=1 SV=1;sp|P19258|MPV17_MOUSE Protein Mpv17 OS=Mus musculus OX=10090 GN=Mpv17 PE=1 SV=1;tr|E9Q1I6|E9Q1I6_MOUSE Protein Mpv17 OS=Mus musculus OX=10090 GN=Mpv17 PE=1 SV=1;tr|F8WHT5|F8WH	6	4	4	4	0	3	0	2	0	3	0	3	0	2	0	3	0	3	0	3	0	2	0	3	0	3	0	3	0	3	0	3	0	3	0	4	0	3	0	4	0	1	0	1
sp|P19324|SERPH_MOUSE;tr|A0A140LHR4|A0A140LHR4_MOUSE;tr|A0A140LHK0|A0A140LHK0_MOUSE	sp|P19324|SERPH_MOUSE	7;3;2	7;3;2	7;3;2	sp|P19324|SERPH_MOUSE Serpin H1 OS=Mus musculus OX=10090 GN=Serpinh1 PE=1 SV=3	3	7	7	7	0	0	0	0	0	0	0	0	0	0	0	0	0	0	0	0	0	0	0	1	0	2	0	2	0	3	0	4	0	3	0	2	0	3	0	5	0	0	0	2
sp|P19467|MUC13_MOUSE	sp|P19467|MUC13_MOUSE	15	15	15	sp|P19467|MUC13_MOUSE Mucin-13 OS=Mus musculus OX=10090 GN=Muc13 PE=2 SV=1	1	15	15	15	0	0	0	0	0	0	0	0	0	0	0	0	0	0	0	0	0	0	0	0	0	0	0	0	0	0	0	0	0	0	0	0	0	0	0	0	6	9	6	10
sp|P19536|COX5B_MOUSE;tr|Q9D881|Q9D881_MOUSE;tr|F7C106|F7C106_MOUSE;tr|A0A0A6YVR0|A0A0A6YVR0_MOUSE	sp|P19536|COX5B_MOUSE;tr|Q9D881|Q9D881_MOUSE	13;13;1;1	13;13;1;1	13;13;1;1	sp|P19536|COX5B_MOUSE Cytochrome c oxidase subunit 5B, mitochondrial OS=Mus musculus OX=10090 GN=Cox5b PE=1 SV=1;tr|Q9D881|Q9D881_MOUSE Cytochrome c oxidase subunit 5B, mitochondrial OS=Mus musculus OX=10090 GN=Gm11273 PE=1 SV=1	4	13	13	13	0	7	0	8	0	7	0	6	0	7	0	7	0	7	0	7	0	7	0	10	0	12	0	9	0	10	0	9	0	10	0	9	0	9	0	9	0	6	0	6
sp|P19639|GSTM3_MOUSE	sp|P19639|GSTM3_MOUSE	31	20	16	sp|P19639|GSTM3_MOUSE Glutathione S-transferase Mu 3 OS=Mus musculus OX=10090 GN=Gstm3 PE=1 SV=2	1	31	20	16	0	5	0	3	0	5	0	1	0	1	0	1	0	3	0	1	0	1	0	11	0	9	0	12	0	3	0	6	0	4	0	5	0	4	0	5	13	23	14	20
sp|P19783|COX41_MOUSE;tr|M0QWX7|M0QWX7_MOUSE;tr|D6RG40|D6RG40_MOUSE	sp|P19783|COX41_MOUSE;tr|M0QWX7|M0QWX7_MOUSE	32;16;1	32;16;1	32;16;1	sp|P19783|COX41_MOUSE Cytochrome c oxidase subunit 4 isoform 1, mitochondrial OS=Mus musculus OX=10090 GN=Cox4i1 PE=1 SV=2;tr|M0QWX7|M0QWX7_MOUSE Cytochrome c oxidase subunit 4 isoform 1, mitochondrial (Fragment) OS=Mus musculus OX=10090 GN=Cox4i1 PE=1 SV=	3	32	32	32	0	21	0	21	0	18	2	20	0	22	2	21	5	20	4	22	0	22	1	25	1	25	2	26	1	23	1	25	0	23	5	26	3	24	2	25	0	19	0	20
sp|P20029|BIP_MOUSE	sp|P20029|BIP_MOUSE	84	84	82	sp|P20029|BIP_MOUSE Endoplasmic reticulum chaperone BiP OS=Mus musculus OX=10090 GN=Hspa5 PE=1 SV=3	1	84	84	82	60	6	55	9	60	17	61	10	65	8	62	9	62	6	61	8	56	7	70	21	68	19	69	15	68	19	72	17	70	21	67	14	73	14	73	20	55	11	50	11
312130;1312131;1312132;1312133;1312134;1312135;1312136;1312137;1312138;1312139;1312140;1312141;1312142;1312143;1312144;1312145;1312146;1312147;1312148;1312149;1312150;1312151;1312152;1340630;1340631;1340632;1340633;1340634;1340635;1340636;1340637;1340638;1340639;1340640;1340641;1340642;1340643;1340644;1340645;1340646;1340647;1340648;1340649;1340650;1340651;1340652;1340653;1340654;1340655;1340656;…	60176;60177;60178;60179;60180;60181;60182;60183;60184;60185;60186;60187;60188;60189;60190;60191;60192;60193;60194;60195;60196;60197;60198;60199;60200;60201;60202;60203;60204;60205;60206;60207;60208;60209;60210;60211;60212;60213;60214;60215;60216;60217;60218;60219;60220;60221;60222;60223;60224;60225;60226;60227;60228;60229;60230;60231;60232;60233;60234;60235;60236;60237;60238;60239;60240;60241;602…
8883;1138884;1138885;1138886;1138887;1138888;1138889;1138890;1138891;1138892;1138893;1138894;1138895;1138896;1138897;1138898;1138899;1138900;1138901;1138902;1138903;1138904;1138905;1138906;1138907;1138908;1138909;1138910;1138911;1138912;1138913;1138914;1138915;1138916;1138917;1138918;1138919;1138920;1138921;1138922;1138923;1138924;1138925;1138926;1138927;1138928;1138929;1138930;1138931;1138932;11…	60317;81456;125524;125571;150151;184073;215218;235133;235196;257141;271176;280019;302899;302916;421962;474127;474240;476767;478239;478259;496055;496364;496437;529081;529084;537174;551102;551147;552802;552913;552988;552994;585821;604870;606106;607745;612305;663357;663364;663612;666414;740465;759874;781092;781313;803797;803853;803870;813198;813218;819427;819500;819519;827684;827686;845044;845138;85…	1926;1927;1928;1929;1930;1931;1932		149;154;197;264;333;340;542
sp|P20060|HEXB_MOUSE	sp|P20060|HEXB_MOUSE	35	35	35	sp|P20060|HEXB_MOUSE Beta-hexosaminidase subunit beta OS=Mus musculus OX=10090 GN=Hexb PE=1 SV=2	1	35	35	35	0	9	0	9	0	8	0	5	0	8	0	7	0	8	1	8	0	9	0	9	0	9	0	8	0	5	0	5	0	9	1	9	0	7	0	8	0	18	0	17
sp|P20108|PRDX3_MOUSE	sp|P20108|PRDX3_MOUSE	24	24	24	sp|P20108|PRDX3_MOUSE Thioredoxin-dependent peroxide reductase, mitochondrial OS=Mus musculus OX=10090 GN=Prdx3 PE=1 SV=1	1	24	24	24	1	15	0	16	1	16	1	15	0	15	1	13	1	16	1	15	0	16	0	19	0	16	0	19	0	18	0	21	0	18	2	18	0	22	0	22	0	9	0	7
tr|A0A0A6YWC8|A0A0A6YWC8_MOUSE;sp|P20152|VIME_MOUSE;tr|A2AKJ2|A2AKJ2_MOUSE;sp|P31001|DESM_MOUSE;tr|G5E846|G5E846_MOUSE;sp|P15331|PERI_MOUSE;tr|A0A2R8W6R6|A0A2R8W6R6_MOUSE;tr|G3X981|G3X981_MOUSE;tr|D3YZ35|D3YZ35_MOUSE;sp|P46660|AINX_MOUSE;sp|P08551|NFL_MOUSE	tr|A0A0A6YWC8|A0A0A6YWC8_MOUSE;sp|P20152|VIME_MOUSE	16;16;3;2;2;2;2;2;1;1;1	14;14;2;1;1;1;1;1;1;1;1	13;13;2;0;1;1;1;1;0;0;0	tr|A0A0A6YWC8|A0A0A6YWC8_MOUSE Vimentin OS=Mus musculus OX=10090 GN=Vim PE=1 SV=1;sp|P20152|VIME_MOUSE Vimentin OS=Mus musculus OX=10090 GN=Vim PE=1 SV=3	11	16	14	13	1	0	1	0	1	0	1	0	1	0	0	0	0	0	0	0	1	0	0	2	0	1	0	0	1	0	1	0	1	1	1	1	1	1	1	1	2	4	1	5
sp|P20293|TBXT_MOUSE	sp|P20293|TBXT_MOUSE	1	1	1	sp|P20293|TBXT_MOUSE T-box transcription factor T OS=Mus musculus OX=10090 GN=Tbxt PE=1 SV=1	1	1	1	1	0	0	0	0	0	0	0	0	0	0	0	0	0	0	0	0	0	0	0	0	0	0	0	0	0	0	0	0	0	0	0	0	0	0	0	0	1	0	0	0
sp|P20918|PLMN_MOUSE	sp|P20918|PLMN_MOUSE	49	49	46	sp|P20918|PLMN_MOUSE Plasminogen OS=Mus musculus OX=10090 GN=Plg PE=1 SV=3	1	49	49	46	31	0	26	0	24	0	34	0	25	0	32	0	31	0	23	0	17	0	33	0	26	1	26	1	36	0	27	0	35	0	35	0	29	0	31	0	0	0	0	0
sp|P21126|UBL4A_MOUSE;tr|F8WHM4|F8WHM4_MOUSE	sp|P21126|UBL4A_MOUSE	6;1	6;1	6;1	sp|P21126|UBL4A_MOUSE Ubiquitin-like protein 4A OS=Mus musculus OX=10090 GN=Ubl4a PE=1 SV=1	2	6	6	6	0	0	0	0	0	0	0	0	0	0	0	0	0	0	0	0	0	0	0	0	0	0	0	0	0	0	0	0	0	0	0	0	0	0	0	0	0	0	0	0
tr|G5E8G6|G5E8G6_MOUSE;sp|P21271|MYO5B_MOUSE;tr|G3X9Y9|G3X9Y9_MOUSE;tr|D3Z135|D3Z135_MOUSE;tr|H3BLK6|H3BLK6_MOUSE;tr|D3Z0V4|D3Z0V4_MOUSE;tr|F6UVU0|F6UVU0_MOUSE;tr|E9Q5G1|E9Q5G1_MOUSE	tr|G5E8G6|G5E8G6_MOUSE;sp|P21271|MYO5B_MOUSE;tr|G3X9Y9|G3X9Y9_MOUSE	65;65;65;5;3;1;1;1	65;65;65;5;3;1;1;1	61;61;61;4;3;0;0;0	tr|G5E8G6|G5E8G6_MOUSE Myosin Vb, isoform CRA_c OS=Mus musculus OX=10090 GN=Myo5b PE=1 SV=1;sp|P21271|MYO5B_MOUSE Unconventional myosin-Vb OS=Mus musculus OX=10090 GN=Myo5b PE=1 SV=2;tr|G3X9Y9|G3X9Y9_MOUSE Myosin Vb, isoform CRA_a OS=Mus musculus OX=10090	8	65	65	61	0	0	0	0	0	0	0	0	0	0	0	0	0	1	0	0	0	0	0	0	0	0	0	0	0	0	0	0	0	0	0	0	0	0	0	0	30	1	34	0
sp|P21278|GNA11_MOUSE;sp|P30677|GNA14_MOUSE;tr|A0A494BBL5|A0A494BBL5_MOUSE	sp|P21278|GNA11_MOUSE	34;7;4	34;7;4	22;2;2	sp|P21278|GNA11_MOUSE Guanine nucleotide-binding protein subunit alpha-11 OS=Mus musculus OX=10090 GN=Gna11 PE=1 SV=1	3	34	34	22	0	0	0	0	0	0	0	0	0	0	0	0	0	0	0	0	0	0	0	0	0	1	0	1	0	1	0	2	0	1	0	1	0	1	0	3	5	22	3	19
sp|P21279|GNAQ_MOUSE	sp|P21279|GNAQ_MOUSE	20	8	8	sp|P21279|GNAQ_MOUSE Guanine nucleotide-binding protein G(q) subunit alpha OS=Mus musculus OX=10090 GN=Gnaq PE=1 SV=4	1	20	8	8	0	0	0	0	0	0	0	0	0	0	0	0	0	0	0	0	0	0	0	0	0	0	0	0	0	1	0	1	0	0	0	0	0	0	0	1	1	10	1	7
sp|P21300|ALD1_MOUSE	sp|P21300|ALD1_MOUSE	10	6	5	sp|P21300|ALD1_MOUSE Aldo-keto reductase family 1 member B7 OS=Mus musculus OX=10090 GN=Akr1b7 PE=1 SV=4	1	10	6	5	0	0	0	0	0	0	0	0	0	0	0	0	0	0	0	0	0	0	0	0	0	0	0	0	0	0	0	0	0	0	0	0	0	0	0	0	1	4	2	6
sp|P21440|MDR3_MOUSE;tr|A0A0G2JDM4|A0A0G2JDM4_MOUSE	sp|P21440|MDR3_MOUSE;tr|A0A0G2JDM4|A0A0G2JDM4_MOUSE	7;4	1;1	1;1	sp|P21440|MDR3_MOUSE Phosphatidylcholine translocator ABCB4 OS=Mus musculus OX=10090 GN=Abcb4 PE=1 SV=2;tr|A0A0G2JDM4|A0A0G2JDM4_MOUSE Phosphatidylcholine translocator ABCB4 (Fragment) OS=Mus musculus OX=10090 GN=Abcb4 PE=1 SV=1	2	7	1	1	0	0	0	0	0	0	0	0	0	0	0	0	0	0	0	0	1	0	1	0	1	0	1	0	1	0	0	0	1	0	1	0	1	0	1	0	0	0	3	0
sp|P21447|MDR1A_MOUSE;sp|P06795|MDR1B_MOUSE;tr|A0A0G2JF49|A0A0G2JF49_MOUSE	sp|P21447|MDR1A_MOUSE	54;24;5	54;24;5	47;18;3	sp|P21447|MDR1A_MOUSE ATP-dependent translocase ABCB1 OS=Mus musculus OX=10090 GN=Abcb1a PE=1 SV=3	3	54	54	47	0	0	0	0	0	0	0	0	0	0	0	0	0	0	0	0	0	0	1	0	1	0	1	0	1	0	0	0	1	0	1	0	1	0	1	0	26	0	30	1
tr|A2APX3|A2APX3_MOUSE;sp|P21460|CYTC_MOUSE	tr|A2APX3|A2APX3_MOUSE;sp|P21460|CYTC_MOUSE	1;1	1;1	1;1	tr|A2APX3|A2APX3_MOUSE Cystatin-C (Fragment) OS=Mus musculus OX=10090 GN=Cst3 PE=1 SV=1;sp|P21460|CYTC_MOUSE Cystatin-C OS=Mus musculus OX=10090 GN=Cst3 PE=1 SV=2	2	1	1	1	0	0	0	0	0	0	0	0	0	0	0	0	0	0	0	0	0	0	0	0	0	0	0	0	0	0	0	0	0	0	0	0	0	0	0	0	0	0	0	0
sp|P21614|VTDB_MOUSE;tr|A0A0G2JGM6|A0A0G2JGM6_MOUSE	sp|P21614|VTDB_MOUSE	44;16	44;16	44;16	sp|P21614|VTDB_MOUSE Vitamin D-binding protein OS=Mus musculus OX=10090 GN=Gc PE=1 SV=2	2	44	44	44	0	23	0	22	0	26	0	22	0	26	0	24	0	23	0	25	0	24	0	25	0	35	0	33	0	32	0	32	0	36	0	32	0	29	0	35	0	0	0	0
sp|P21619|LMNB2_MOUSE;tr|A0A0R4J0Q5|A0A0R4J0Q5_MOUSE	sp|P21619|LMNB2_MOUSE;tr|A0A0R4J0Q5|A0A0R4J0Q5_MOUSE	32;31	25;24	25;24	sp|P21619|LMNB2_MOUSE Lamin-B2 OS=Mus musculus OX=10090 GN=Lmnb2 PE=1 SV=2;tr|A0A0R4J0Q5|A0A0R4J0Q5_MOUSE Lamin-B2 OS=Mus musculus OX=10090 GN=Lmnb2 PE=1 SV=1	2	32	25	25	0	0	0	0	0	0	0	0	0	0	0	0	0	0	0	0	0	0	0	0	0	0	0	0	0	0	0	0	0	0	0	0	0	0	0	0	14	0	17	0
sp|P21956|MFGM_MOUSE	sp|P21956|MFGM_MOUSE	13	13	13	sp|P21956|MFGM_MOUSE Lactadherin OS=Mus musculus OX=10090 GN=Mfge8 PE=1 SV=3	1	13	13	13	0	0	0	0	0	0	0	0	0	0	0	0	0	0	0	0	0	0	0	0	0	0	0	0	0	0	0	0	0	0	0	0	0	0	0	0	1	8	2	7
tr|Q3TBA3|Q3TBA3_MOUSE;sp|P21958|TAP1_MOUSE;tr|F6QHF1|F6QHF1_MOUSE	tr|Q3TBA3|Q3TBA3_MOUSE;sp|P21958|TAP1_MOUSE;tr|F6QHF1|F6QHF1_MOUSE	9;9;5	9;9;5	9;9;5	tr|Q3TBA3|Q3TBA3_MOUSE Antigen peptide transporter 1 OS=Mus musculus OX=10090 GN=Tap1 PE=1 SV=1;sp|P21958|TAP1_MOUSE Antigen peptide transporter 1 OS=Mus musculus OX=10090 GN=Tap1 PE=1 SV=3;tr|F6QHF1|F6QHF1_MOUSE Antigen peptide transporter 1 (Fragment) OS	3	9	9	9	4	0	1	0	1	0	2	0	3	0	2	0	2	0	2	0	2	0	5	2	1	0	3	0	3	0	2	0	3	0	2	0	2	0	0	0	1	0	2	1
sp|P21981|TGM2_MOUSE;tr|G3UXE8|G3UXE8_MOUSE	sp|P21981|TGM2_MOUSE	13;2	13;2	13;2	sp|P21981|TGM2_MOUSE Protein-glutamine gamma-glutamyltransferase 2 OS=Mus musculus OX=10090 GN=Tgm2 PE=1 SV=4	2	13	13	13	4	0	2	0	2	0	3	0	3	0	3	0	4	0	3	0	3	0	4	0	2	0	4	0	4	0	4	0	4	0	5	0	3	0	3	0	4	0	3	0
tr|A0A494BAI5|A0A494BAI5_MOUSE;sp|P22315|HEMH_MOUSE;tr|Q544X6|Q544X6_MOUSE;tr|F6T2S0|F6T2S0_MOUSE;tr|Q91W09|Q91W09_MOUSE;tr|A0A494B9Y8|A0A494B9Y8_MOUSE;tr|A0A494BBL4|A0A494BBL4_MOUSE;tr|A0A494BAR8|A0A494BAR8_MOUSE;tr|A0A494BA61|A0A494BA61_MOUSE	tr|A0A494BAI5|A0A494BAI5_MOUSE;sp|P22315|HEMH_MOUSE;tr|Q544X6|Q544X6_MOUSE;tr|F6T2S0|F6T2S0_MOUSE;tr|Q91W09|Q91W09_MOUSE;tr|A0A494B9Y8|A0A494B9Y8_MOUSE	35;35;35;33;28;23;12;5;1	35;35;35;33;28;23;12;5;1	35;35;35;33;28;23;12;5;1	tr|A0A494BAI5|A0A494BAI5_MOUSE Ferrochelatase OS=Mus musculus OX=10090 GN=Fech PE=1 SV=1;sp|P22315|HEMH_MOUSE Ferrochelatase, mitochondrial OS=Mus musculus OX=10090 GN=Fech PE=1 SV=2;tr|Q544X6|Q544X6_MOUSE Ferrochelatase OS=Mus musculus OX=10090 GN=Fech PE	9	35	35	35	0	19	0	18	0	17	0	16	0	17	1	17	1	15	0	16	0	17	0	25	0	25	0	27	0	24	0	25	0	26	0	25	0	25	0	25	0	4	0	5
sp|P22361|HNF1A_MOUSE;tr|H3BL72|H3BL72_MOUSE;tr|H3BKV2|H3BKV2_MOUSE	sp|P22361|HNF1A_MOUSE;tr|H3BL72|H3BL72_MOUSE	5;4;2	5;4;2	5;4;2	sp|P22361|HNF1A_MOUSE Hepatocyte nuclear factor 1-alpha OS=Mus musculus OX=10090 GN=Hnf1a PE=1 SV=2;tr|H3BL72|H3BL72_MOUSE Hepatocyte nuclear factor 1-alpha OS=Mus musculus OX=10090 GN=Hnf1a PE=1 SV=1	3	5	5	5	0	0	0	0	0	0	0	0	0	0	0	0	0	0	0	0	0	0	0	0	0	0	0	0	0	0	0	0	0	0	0	0	0	0	0	0	0	0	0	0
sp|P22366|MYD88_MOUSE;tr|F6SPW1|F6SPW1_MOUSE	sp|P22366|MYD88_MOUSE	5;2	5;2	5;2	sp|P22366|MYD88_MOUSE Myeloid differentiation primary response protein MyD88 OS=Mus musculus OX=10090 GN=Myd88 PE=1 SV=3	2	5	5	5	0	0	0	0	0	0	0	0	0	0	0	0	0	0	0	0	0	0	0	0	0	0	0	0	0	0	0	0	0	0	0	0	0	0	0	0	0	1	0	1
sp|P22437|PGH1_MOUSE	sp|P22437|PGH1_MOUSE	6	6	6	sp|P22437|PGH1_MOUSE Prostaglandin G/H synthase 1 OS=Mus musculus OX=10090 GN=Ptgs1 PE=1 SV=1	1	6	6	6	2	0	2	0	1	0	4	0	1	0	2	0	2	0	2	0	2	0	5	0	4	0	4	0	3	0	4	0	4	0	5	0	4	0	5	0	0	0	0	0
sp|P22599|A1AT2_MOUSE	sp|P22599|A1AT2_MOUSE	17	9	8	sp|P22599|A1AT2_MOUSE Alpha-1-antitrypsin 1-2 OS=Mus musculus OX=10090 GN=Serpina1b PE=1 SV=2	1	17	9	8	0	7	0	9	0	9	0	9	0	10	0	9	0	7	0	8	0	8	0	13	0	15	0	13	0	12	0	14	0	13	0	13	0	12	0	13	0	0	0	0
tr|A0A0U1RP47|A0A0U1RP47_MOUSE;tr|A0A0U1RQ85|A0A0U1RQ85_MOUSE;sp|P22682|CBL_MOUSE;tr|A0A0X1KG61|A0A0X1KG61_MOUSE	tr|A0A0U1RP47|A0A0U1RP47_MOUSE;tr|A0A0U1RQ85|A0A0U1RQ85_MOUSE;sp|P22682|CBL_MOUSE;tr|A0A0X1KG61|A0A0X1KG61_MOUSE	3;3;3;2	3;3;3;2	3;3;3;2	tr|A0A0U1RP47|A0A0U1RP47_MOUSE E3 ubiquitin-protein ligase CBL OS=Mus musculus OX=10090 GN=Cbl PE=1 SV=1;tr|A0A0U1RQ85|A0A0U1RQ85_MOUSE E3 ubiquitin-protein ligase CBL OS=Mus musculus OX=10090 GN=Cbl PE=1 SV=1;sp|P22682|CBL_MOUSE E3 ubiquitin-protein ligas	4	3	3	3	0	0	0	0	0	0	0	0	0	0	0	0	0	0	0	0	0	0	0	0	0	0	0	0	0	0	0	0	0	0	0	0	0	0	0	0	0	0	0	0
sp|P22892|AP1G1_MOUSE;tr|Q8CBB7|Q8CBB7_MOUSE	sp|P22892|AP1G1_MOUSE;tr|Q8CBB7|Q8CBB7_MOUSE	33;32	33;32	31;30	sp|P22892|AP1G1_MOUSE AP-1 complex subunit gamma-1 OS=Mus musculus OX=10090 GN=Ap1g1 PE=1 SV=3;tr|Q8CBB7|Q8CBB7_MOUSE AP-1 complex subunit gamma OS=Mus musculus OX=10090 GN=Ap1g1 PE=1 SV=1	2	33	33	31	2	0	1	0	1	0	2	0	1	0	3	0	3	0	1	0	0	0	2	0	2	0	1	0	2	0	0	0	3	0	0	0	1	0	0	0	19	0	18	0
sp|P22907|HEM3_MOUSE;tr|A0A1L1SRM0|A0A1L1SRM0_MOUSE;tr|A0A1L1ST19|A0A1L1ST19_MOUSE	sp|P22907|HEM3_MOUSE	11;1;1	11;1;1	11;1;1	sp|P22907|HEM3_MOUSE Porphobilinogen deaminase OS=Mus musculus OX=10090 GN=Hmbs PE=1 SV=2	3	11	11	11	0	0	0	0	0	0	0	0	0	0	0	0	0	0	0	0	0	0	0	0	0	0	0	0	0	0	0	0	0	0	0	0	0	0	0	0	0	1	0	1
sp|P23116|EIF3A_MOUSE;tr|A0A494B9I0|A0A494B9I0_MOUSE	sp|P23116|EIF3A_MOUSE	99;11	99;11	99;11	sp|P23116|EIF3A_MOUSE Eukaryotic translation initiation factor 3 subunit A OS=Mus musculus OX=10090 GN=Eif3a PE=1 SV=5	2	99	99	99	1	0	3	0	1	0	0	0	2	0	2	0	1	0	1	0	2	0	0	0	0	0	0	0	0	0	0	0	0	0	1	0	1	0	1	0	59	0	56	0
tr|Q9DCC5|Q9DCC5_MOUSE;sp|P23198|CBX3_MOUSE;tr|D3Z1A9|D3Z1A9_MOUSE;tr|D3Z313|D3Z313_MOUSE;tr|Q7TPM0|Q7TPM0_MOUSE;tr|Q9CYJ8|Q9CYJ8_MOUSE;sp|P83917|CBX1_MOUSE	tr|Q9DCC5|Q9DCC5_MOUSE;sp|P23198|CBX3_MOUSE;tr|D3Z1A9|D3Z1A9_MOUSE;tr|D3Z313|D3Z313_MOUSE	6;6;4;4;1;1;1	6;6;4;4;1;1;1	6;6;4;4;1;1;1	tr|Q9DCC5|Q9DCC5_MOUSE Cbx3 protein OS=Mus musculus OX=10090 GN=Cbx3 PE=1 SV=1;sp|P23198|CBX3_MOUSE Chromobox protein homolog 3 OS=Mus musculus OX=10090 GN=Cbx3 PE=1 SV=2;tr|D3Z1A9|D3Z1A9_MOUSE Chromobox protein homolog 3 OS=Mus musculus OX=10090 GN=Cbx3 P	7	6	6	6	0	0	0	0	0	0	0	0	0	0	0	0	0	0	0	0	0	0	0	0	0	0	0	0	0	0	0	0	0	0	0	0	0	0	0	0	0	5	0	4
tr|D3Z3E8|D3Z3E8_MOUSE;sp|P23249|MOV10_MOUSE;tr|E9PW39|E9PW39_MOUSE;tr|D3YVL0|D3YVL0_MOUSE	tr|D3Z3E8|D3Z3E8_MOUSE;sp|P23249|MOV10_MOUSE;tr|E9PW39|E9PW39_MOUSE;tr|D3YVL0|D3YVL0_MOUSE	41;41;41;41	41;41;41;41	41;41;41;41	tr|D3Z3E8|D3Z3E8_MOUSE Putative helicase MOV-10 OS=Mus musculus OX=10090 GN=Mov10 PE=1 SV=1;sp|P23249|MOV10_MOUSE Putative helicase MOV-10 OS=Mus musculus OX=10090 GN=Mov10 PE=1 SV=2;tr|E9PW39|E9PW39_MOUSE Putative helicase MOV-10 OS=Mus musculus OX=10090	4	41	41	41	1	0	1	0	2	0	1	0	2	0	1	0	1	0	1	0	2	0	3	0	1	0	2	0	2	0	1	0	2	0	1	0	2	0	2	0	20	0	19	0
sp|P23298|KPCL_MOUSE	sp|P23298|KPCL_MOUSE	1	1	1	sp|P23298|KPCL_MOUSE Protein kinase C eta type OS=Mus musculus OX=10090 GN=Prkch PE=1 SV=2	1	1	1	1	0	0	0	0	0	0	0	0	0	0	0	0	0	0	0	0	0	0	0	0	0	0	0	0	0	0	0	0	0	0	0	0	0	0	0	0	0	0	0	0
tr|B2FDI6|B2FDI6_MOUSE;tr|Q91W00|Q91W00_MOUSE;tr|Q8C2H7|Q8C2H7_MOUSE;sp|P23336|GGTA1_MOUSE;tr|Q9DBU1|Q9DBU1_MOUSE	tr|B2FDI6|B2FDI6_MOUSE;tr|Q91W00|Q91W00_MOUSE;tr|Q8C2H7|Q8C2H7_MOUSE;sp|P23336|GGTA1_MOUSE;tr|Q9DBU1|Q9DBU1_MOUSE	1;1;1;1;1	1;1;1;1;1	1;1;1;1;1	tr|B2FDI6|B2FDI6_MOUSE N-acetyllactosaminide alpha-1,3-galactosyltransferase (Fragment) OS=Mus musculus OX=10090 GN=Ggta1 PE=1 SV=1;tr|Q91W00|Q91W00_MOUSE Ggta1 protein OS=Mus musculus OX=10090 GN=Ggta1 PE=1 SV=1;tr|Q8C2H7|Q8C2H7_MOUSE N-acetyllactosaminid	5	1	1	1	0	0	0	0	0	0	0	0	0	1	0	1	0	0	0	0	0	0	0	0	0	0	0	0	0	0	0	0	0	0	0	0	0	0	0	0	0	0	0	0
tr|A0A0R4J187|A0A0R4J187_MOUSE;sp|P23475|XRCC6_MOUSE;tr|A0A2R8VHZ9|A0A2R8VHZ9_MOUSE;tr|E9Q163|E9Q163_MOUSE;tr|E9PZD4|E9PZD4_MOUSE	tr|A0A0R4J187|A0A0R4J187_MOUSE;sp|P23475|XRCC6_MOUSE	11;11;4;2;1	11;11;4;2;1	11;11;4;2;1	tr|A0A0R4J187|A0A0R4J187_MOUSE X-ray repair cross-complementing protein 6 OS=Mus musculus OX=10090 GN=Xrcc6 PE=1 SV=1;sp|P23475|XRCC6_MOUSE X-ray repair cross-complementing protein 6 OS=Mus musculus OX=10090 GN=Xrcc6 PE=1 SV=5	5	11	11	11	0	0	0	0	0	0	0	0	0	0	0	0	0	0	0	0	0	0	0	0	0	0	0	0	0	0	0	0	0	0	0	0	0	0	0	0	3	0	6	0
tr|Q543K9|Q543K9_MOUSE;sp|P23492|PNPH_MOUSE;tr|A0A2I3BS22|A0A2I3BS22_MOUSE;tr|A0A2I3BQH2|A0A2I3BQH2_MOUSE	tr|Q543K9|Q543K9_MOUSE;sp|P23492|PNPH_MOUSE	8;8;3;3	8;8;3;3	5;5;2;1	tr|Q543K9|Q543K9_MOUSE Purine nucleoside phosphorylase OS=Mus musculus OX=10090 GN=Pnp PE=1 SV=1;sp|P23492|PNPH_MOUSE Purine nucleoside phosphorylase OS=Mus musculus OX=10090 GN=Pnp PE=1 SV=2	4	8	8	5	0	0	0	0	0	0	0	0	0	1	0	0	0	0	0	0	0	0	0	0	0	0	0	0	0	0	0	0	0	0	0	0	0	0	0	0	0	6	0	6
sp|P23506|PIMT_MOUSE;tr|F7D432|F7D432_MOUSE;tr|E9PWE0|E9PWE0_MOUSE;tr|E0CYV0|E0CYV0_MOUSE;tr|F6TXE3|F6TXE3_MOUSE;tr|F6V9F1|F6V9F1_MOUSE	sp|P23506|PIMT_MOUSE;tr|F7D432|F7D432_MOUSE;tr|E9PWE0|E9PWE0_MOUSE;tr|E0CYV0|E0CYV0_MOUSE	6;6;6;6;2;2	6;6;6;6;2;2	6;6;6;6;2;2	sp|P23506|PIMT_MOUSE Protein-L-isoaspartate(D-aspartate) O-methyltransferase OS=Mus musculus OX=10090 GN=Pcmt1 PE=1 SV=3;tr|F7D432|F7D432_MOUSE Protein-L-isoaspartate O-methyltransferase (Fragment) OS=Mus musculus OX=10090 GN=Pcmt1 PE=1 SV=1;tr|E9PWE0|E9PW	6	6	6	6	0	1	0	1	0	0	0	1	0	1	0	1	0	1	0	1	0	1	0	1	0	1	0	1	0	1	0	0	0	1	0	2	0	1	0	1	0	1	0	1
sp|P23589|CAH5A_MOUSE	sp|P23589|CAH5A_MOUSE	17	17	17	sp|P23589|CAH5A_MOUSE Carbonic anhydrase 5A, mitochondrial OS=Mus musculus OX=10090 GN=Ca5a PE=1 SV=2	1	17	17	17	0	8	0	9	0	6	0	8	0	10	0	7	1	8	0	8	0	9	0	13	0	15	0	13	0	14	0	14	0	14	0	13	0	12	0	13	0	0	0	0
sp|P23591|FCL_MOUSE;tr|A0A2R8VHD0|A0A2R8VHD0_MOUSE;tr|A0A2R8W6P6|A0A2R8W6P6_MOUSE;tr|A0A2R8VI39|A0A2R8VI39_MOUSE;tr|A0A2R8VKL9|A0A2R8VKL9_MOUSE;tr|A0A2R8W6N0|A0A2R8W6N0_MOUSE	sp|P23591|FCL_MOUSE;tr|A0A2R8VHD0|A0A2R8VHD0_MOUSE;tr|A0A2R8W6P6|A0A2R8W6P6_MOUSE;tr|A0A2R8VI39|A0A2R8VI39_MOUSE	5;4;4;4;2;1	5;4;4;4;2;1	5;4;4;4;2;1	sp|P23591|FCL_MOUSE GDP-L-fucose synthase OS=Mus musculus OX=10090 GN=Tsta3 PE=1 SV=3;tr|A0A2R8VHD0|A0A2R8VHD0_MOUSE GDP-L-fucose synthase OS=Mus musculus OX=10090 GN=Tsta3 PE=1 SV=1;tr|A0A2R8W6P6|A0A2R8W6P6_MOUSE GDP-L-fucose synthase OS=Mus musculus OX=1	6	5	5	5	0	0	0	0	0	0	0	0	0	0	0	0	0	0	0	0	0	0	0	0	0	0	0	0	0	0	0	0	0	0	0	0	0	0	0	0	0	1	0	1
sp|P23780|BGAL_MOUSE;tr|A0A1L1SSJ7|A0A1L1SSJ7_MOUSE;tr|A0A087WPH5|A0A087WPH5_MOUSE;sp|Q8VC60|GLB1L_MOUSE	sp|P23780|BGAL_MOUSE	27;6;1;1	27;6;1;1	27;6;1;1	sp|P23780|BGAL_MOUSE Beta-galactosidase OS=Mus musculus OX=10090 GN=Glb1 PE=1 SV=1	4	27	27	27	17	0	15	3	15	2	14	0	17	1	17	1	14	1	15	1	17	3	16	3	14	4	15	7	15	3	15	4	16	5	18	5	13	3	17	6	6	7	5	4
sp|P23798|PCGF2_MOUSE	sp|P23798|PCGF2_MOUSE	1	1	1	sp|P23798|PCGF2_MOUSE Polycomb group RING finger protein 2 OS=Mus musculus OX=10090 GN=Pcgf2 PE=1 SV=2	1	1	1	1	0	0	0	0	0	0	0	0	0	0	0	0	0	0	0	0	0	0	0	1	0	0	0	0	0	0	0	0	0	0	0	1	0	1	0	0	0	0	0	0
sp|P23953|EST1C_MOUSE;tr|A0A1D5RM42|A0A1D5RM42_MOUSE;tr|E9PYP1|E9PYP1_MOUSE	sp|P23953|EST1C_MOUSE	16;1;1	12;1;0	7;1;0	sp|P23953|EST1C_MOUSE Carboxylesterase 1C OS=Mus musculus OX=10090 GN=Ces1c PE=1 SV=4	3	16	12	7	13	4	13	5	13	6	13	5	13	4	13	5	11	5	12	4	13	4	15	6	15	6	13	6	12	6	14	5	15	6	16	5	13	5	15	6	2	4	1	4
tr|E9QNL8|E9QNL8_MOUSE;tr|E9Q5M7|E9Q5M7_MOUSE;sp|P24063|ITAL_MOUSE;tr|D3Z627|D3Z627_MOUSE;tr|D3YW95|D3YW95_MOUSE	tr|E9QNL8|E9QNL8_MOUSE;tr|E9Q5M7|E9Q5M7_MOUSE;sp|P24063|ITAL_MOUSE;tr|D3Z627|D3Z627_MOUSE	3;3;3;3;1	3;3;3;3;1	3;3;3;3;1	tr|E9QNL8|E9QNL8_MOUSE Integrin alpha-L OS=Mus musculus OX=10090 GN=Itgal PE=1 SV=1;tr|E9Q5M7|E9Q5M7_MOUSE Integrin alpha-L OS=Mus musculus OX=10090 GN=Itgal PE=1 SV=1;sp|P24063|ITAL_MOUSE Integrin alpha-L OS=Mus musculus OX=10090 GN=Itgal PE=1 SV=2;tr|D3Z	5	3	3	3	1	0	1	0	1	0	1	0	1	0	1	0	1	0	1	0	0	0	1	0	0	0	1	0	1	0	1	0	1	0	0	0	1	0	1	0	0	0	0	0
sp|P24270|CATA_MOUSE;tr|A2AL20|A2AL20_MOUSE	sp|P24270|CATA_MOUSE	99;39	99;39	99;39	sp|P24270|CATA_MOUSE Catalase OS=Mus musculus OX=10090 GN=Cat PE=1 SV=4	2	99	99	99	30	79	30	80	26	81	24	72	27	78	22	79	39	77	31	76	22	79	36	90	30	91	36	88	33	88	27	88	31	85	41	87	38	85	33	90	13	35	10	31
2;651513;651514;651515;651516;651517;651518;651519;651520;651521;651522;651523;651524;651525;651526;651527;651528;651529;651530;651531;651532;651533;651534;651535;651536;651537;651538;651539;651540;651541;651542;651543;651544;651545;651546;651547;651548;651549;651550;651551;651552;651553;651554;651555;651556;651557;651558;651559;651560;651561;651562;651563;651564;651565;651566;651567;651568;65156…
7;1539838;1539839;1539840;1539841;1539842;1539843;1539844;1539845;1539846;1539847;1539848;1539849;1539850;1539851;1539852;1539853;1539854;1539855;1539856;1539857;1539858;1539859;1539860;1539861;1539862;1539863;1539864;1539865;1539866;1539867;1539868;1539869;1539870;1539871;1539872;1539873;1539874;1539875;1539876;1539877;1539878;1539879;1539880;1539881;1539882;1539883;1539884;1539885;1539886;15398…	63290;63291;63292;63293;63294;63295;63296;63297;63298;63299;63300;63301;63302;63303;63304;63305;112868;112869;112870;112871;112872;112873;112874;112875;112876;112877;112878;112879;112880;112881;112882;112883;112884;112885;112886;112887;112888;112889;112890;112891;112892;112893;112894;112895;112896;112897;112898;112899;112900;112901;112902;112903;112904;112905;112906;112907;112908;112909;112910;11…
0494;640495;640496;640497;640498;640499;640500;640501;640502;640503;640504;640505;640506;640507;640508;640509;640510;640511;640512;640513;640514;640515;640516;640517;640518;640519;640520;640521;640522;640523;640524;640525;640526;640527;640528;640529;640530;640531;640532;640533;640534;640535;640536;640537;640538;640539;640540;640541;640542;640543;640544;640545;640546;640547;640548;640549;640550;64…	63297;63302;112879;112912;129240;150578;150706;151842;151877;163212;176271;176274;184970;185011;185046;202109;204846;204886;204894;291365;291399;309197;309306;319205;319221;330919;331094;331157;333889;334556;334649;334654;346765;367049;367114;395186;395360;395486;395690;448082;448120;448217;448250;453095;528176;528181;531984;532005;532252;568866;604312;604332;624824;624876;629833;629873;629971;64…	2038;2039;2040;2041;2042;2043;2044;2045;2046;2047;2048	78	12;42;61;181;212;332;339;350;392;394;519	9
sp|P24369|PPIB_MOUSE	sp|P24369|PPIB_MOUSE	29	29	29	sp|P24369|PPIB_MOUSE Peptidyl-prolyl cis-trans isomerase B OS=Mus musculus OX=10090 GN=Ppib PE=1 SV=2	1	29	29	29	0	19	0	20	0	16	1	18	0	20	0	18	2	21	0	19	0	18	0	23	0	22	0	23	0	23	0	23	0	23	0	23	0	20	0	25	0	13	0	14
sp|P24456|CP2DA_MOUSE;tr|A0A2R8VKK3|A0A2R8VKK3_MOUSE;tr|A0A2R8VHY1|A0A2R8VHY1_MOUSE;tr|A0A2R8W740|A0A2R8W740_MOUSE;tr|A0A2R8W6W2|A0A2R8W6W2_MOUSE;tr|A0A2R8W703|A0A2R8W703_MOUSE;tr|A0A2R8VJY6|A0A2R8VJY6_MOUSE	sp|P24456|CP2DA_MOUSE;tr|A0A2R8VKK3|A0A2R8VKK3_MOUSE	42;34;20;20;9;3;3	36;31;16;15;7;3;3	23;20;7;7;3;2;0	sp|P24456|CP2DA_MOUSE Cytochrome P450 2D10 OS=Mus musculus OX=10090 GN=Cyp2d10 PE=1 SV=2;tr|A0A2R8VKK3|A0A2R8VKK3_MOUSE Cytochrome P450 2D10 OS=Mus musculus OX=10090 GN=Cyp2d10 PE=1 SV=1	7	42	36	23	0	27	0	29	0	27	0	28	0	28	0	26	3	28	3	28	0	28	0	33	0	33	0	34	0	33	0	35	0	35	2	35	0	36	0	35	0	2	0	3
sp|P24472|GSTA4_MOUSE;tr|A0A1L1SS61|A0A1L1SS61_MOUSE	sp|P24472|GSTA4_MOUSE	15;5	13;5	13;5	sp|P24472|GSTA4_MOUSE Glutathione S-transferase A4 OS=Mus musculus OX=10090 GN=Gsta4 PE=1 SV=3	2	15	13	13	0	1	0	1	0	1	0	1	0	1	0	1	0	1	0	1	0	1	0	2	0	1	0	1	0	1	0	2	0	2	0	2	0	1	0	1	1	9	3	11
sp|P24527|LKHA4_MOUSE	sp|P24527|LKHA4_MOUSE	23	23	23	sp|P24527|LKHA4_MOUSE Leukotriene A-4 hydrolase OS=Mus musculus OX=10090 GN=Lta4h PE=1 SV=4	1	23	23	23	0	0	0	0	0	0	0	0	0	0	0	0	0	0	0	0	0	0	0	0	0	0	0	0	0	0	0	0	0	0	0	0	0	0	0	0	5	0	4	0
sp|P24547|IMDH2_MOUSE;tr|A0A0A6YY72|A0A0A6YY72_MOUSE;tr|A0A0A6YXS4|A0A0A6YXS4_MOUSE	sp|P24547|IMDH2_MOUSE;tr|A0A0A6YY72|A0A0A6YY72_MOUSE	6;5;1	6;5;1	6;5;1	sp|P24547|IMDH2_MOUSE Inosine-5-monophosphate dehydrogenase 2 OS=Mus musculus OX=10090 GN=Impdh2 PE=1 SV=2;tr|A0A0A6YY72|A0A0A6YY72_MOUSE Inosine-5-monophosphate dehydrogenase 2 (Fragment) OS=Mus musculus OX=10090 GN=Impdh2 PE=1 SV=1	3	6	6	6	0	0	0	0	0	0	0	0	0	0	0	0	0	0	0	0	0	0	0	0	0	0	0	0	0	0	0	0	0	0	0	0	0	0	0	0	0	0	0	1
sp|P24549|AL1A1_MOUSE;tr|A0A286YCZ0|A0A286YCZ0_MOUSE	sp|P24549|AL1A1_MOUSE	39;12	37;12	28;8	sp|P24549|AL1A1_MOUSE Retinal dehydrogenase 1 OS=Mus musculus OX=10090 GN=Aldh1a1 PE=1 SV=5	2	39	37	28	1	5	1	3	1	7	1	3	1	5	1	2	1	8	1	2	1	2	0	12	0	8	1	12	0	6	0	9	0	5	1	12	0	3	0	5	13	28	11	31
sp|P24638|PPAL_MOUSE;tr|B7ZCF5|B7ZCF5_MOUSE;tr|B7ZCF4|B7ZCF4_MOUSE	sp|P24638|PPAL_MOUSE;tr|B7ZCF5|B7ZCF5_MOUSE	10;5;4	10;5;4	10;5;4	sp|P24638|PPAL_MOUSE Lysosomal acid phosphatase OS=Mus musculus OX=10090 GN=Acp2 PE=1 SV=2;tr|B7ZCF5|B7ZCF5_MOUSE Lysosomal acid phosphatase (Fragment) OS=Mus musculus OX=10090 GN=Acp2 PE=1 SV=1	3	10	10	10	5	0	2	0	4	1	5	0	5	0	5	0	5	0	3	0	4	0	6	1	5	1	4	2	6	1	4	1	7	2	6	2	5	1	6	1	1	0	0	0
sp|P24668|MPRD_MOUSE	sp|P24668|MPRD_MOUSE	7	7	7	sp|P24668|MPRD_MOUSE Cation-dependent mannose-6-phosphate receptor OS=Mus musculus OX=10090 GN=M6pr PE=1 SV=1	1	7	7	7	0	2	0	0	0	1	0	2	0	2	0	2	0	2	0	2	0	2	0	3	0	3	0	0	0	3	0	1	0	3	0	1	0	2	0	4	0	3	0	3
tr|B1AR35|B1AR35_MOUSE;sp|P24721|ASGR2_MOUSE;tr|J3QMY0|J3QMY0_MOUSE	tr|B1AR35|B1AR35_MOUSE;sp|P24721|ASGR2_MOUSE	5;5;1	5;5;1	5;5;1	tr|B1AR35|B1AR35_MOUSE Asialoglycoprotein receptor 2 (Fragment) OS=Mus musculus OX=10090 GN=Asgr2 PE=1 SV=1;sp|P24721|ASGR2_MOUSE Asialoglycoprotein receptor 2 OS=Mus musculus OX=10090 GN=Asgr2 PE=1 SV=1	3	5	5	5	0	0	0	0	0	0	0	0	0	0	0	0	0	0	0	0	0	0	0	3	0	3	0	3	0	4	0	3	0	2	0	4	0	5	0	4	0	0	0	0
sp|P24788|CD11B_MOUSE;tr|A2A9P6|A2A9P6_MOUSE	sp|P24788|CD11B_MOUSE;tr|A2A9P6|A2A9P6_MOUSE	20;19	20;19	20;19	sp|P24788|CD11B_MOUSE Cyclin-dependent kinase 11B OS=Mus musculus OX=10090 GN=Cdk11b PE=1 SV=2;tr|A2A9P6|A2A9P6_MOUSE Cyclin-dependent kinase 11B OS=Mus musculus OX=10090 GN=Cdk11b PE=1 SV=1	2	20	20	20	0	0	0	0	0	0	0	0	0	0	0	0	0	0	0	0	0	0	0	0	0	0	0	0	0	0	0	0	0	0	0	0	0	0	0	0	4	0	7	0
sp|P24823|PPBN_MOUSE	sp|P24823|PPBN_MOUSE	4	2	2	sp|P24823|PPBN_MOUSE Alkaline phosphatase, germ cell type OS=Mus musculus OX=10090 GN=Alpg PE=2 SV=2	1	4	2	2	0	0	0	0	0	0	0	0	0	0	0	0	0	0	0	0	0	0	0	0	0	0	0	0	0	0	0	0	0	0	0	0	0	0	0	0	2	0	1	0
tr|Q68EM3|Q68EM3_MOUSE;tr|G3UY65|G3UY65_MOUSE;sp|P24860|CCNB1_MOUSE	tr|Q68EM3|Q68EM3_MOUSE;tr|G3UY65|G3UY65_MOUSE;sp|P24860|CCNB1_MOUSE	4;4;4	4;4;4	4;4;4	tr|Q68EM3|Q68EM3_MOUSE Ccnb1 protein OS=Mus musculus OX=10090 GN=Ccnb1 PE=1 SV=1;tr|G3UY65|G3UY65_MOUSE G2/mitotic-specific cyclin-B1 OS=Mus musculus OX=10090 GN=Ccnb1 PE=1 SV=1;sp|P24860|CCNB1_MOUSE G2/mitotic-specific cyclin-B1 OS=Mus musculus OX=10090 G	3	4	4	4	0	0	0	0	0	0	0	0	0	0	0	0	0	0	0	0	0	0	0	0	0	0	0	0	0	0	0	0	0	0	0	0	0	0	0	0	0	0	0	0
sp|P25206|MCM3_MOUSE	sp|P25206|MCM3_MOUSE	32	32	32	sp|P25206|MCM3_MOUSE DNA replication licensing factor MCM3 OS=Mus musculus OX=10090 GN=Mcm3 PE=1 SV=2	1	32	32	32	0	0	0	0	0	0	0	0	0	0	0	0	0	0	0	0	0	0	0	0	0	0	0	0	0	0	0	0	0	0	0	0	0	0	0	0	15	0	20	0
sp|P25444|RS2_MOUSE;tr|D3YVC1|D3YVC1_MOUSE;tr|D3YWJ3|D3YWJ3_MOUSE	sp|P25444|RS2_MOUSE;tr|D3YVC1|D3YVC1_MOUSE;tr|D3YWJ3|D3YWJ3_MOUSE	20;17;17	20;17;17	20;17;17	sp|P25444|RS2_MOUSE 40S ribosomal protein S2 OS=Mus musculus OX=10090 GN=Rps2 PE=1 SV=3;tr|D3YVC1|D3YVC1_MOUSE 40S ribosomal protein S2 (Fragment) OS=Mus musculus OX=10090 GN=Rps2 PE=1 SV=1;tr|D3YWJ3|D3YWJ3_MOUSE 40S ribosomal protein S2 OS=Mus musculus OX	3	20	20	20	0	4	0	3	0	2	0	3	0	1	0	2	0	2	0	3	0	4	0	7	0	9	0	7	0	8	0	7	0	8	0	5	0	9	0	7	1	11	1	13
sp|P25688|URIC_MOUSE;tr|A0A0G2JG44|A0A0G2JG44_MOUSE;tr|D3Z4U1|D3Z4U1_MOUSE;tr|A0A0G2JFT6|A0A0G2JFT6_MOUSE	sp|P25688|URIC_MOUSE;tr|A0A0G2JG44|A0A0G2JG44_MOUSE;tr|D3Z4U1|D3Z4U1_MOUSE	61;49;34;13	61;49;34;13	61;49;34;13	sp|P25688|URIC_MOUSE Uricase OS=Mus musculus OX=10090 GN=Uox PE=1 SV=2;tr|A0A0G2JG44|A0A0G2JG44_MOUSE Uricase (Fragment) OS=Mus musculus OX=10090 GN=Uox PE=1 SV=1;tr|D3Z4U1|D3Z4U1_MOUSE Uricase OS=Mus musculus OX=10090 GN=Uox PE=1 SV=1	4	61	61	61	5	52	4	52	2	52	6	53	4	52	9	50	12	54	8	54	6	54	10	54	7	56	9	58	8	58	8	57	12	56	16	59	14	58	13	56	0	0	0	0
sp|P25799|NFKB1_MOUSE;tr|V9GX90|V9GX90_MOUSE;tr|F6Z9G5|F6Z9G5_MOUSE	sp|P25799|NFKB1_MOUSE;tr|V9GX90|V9GX90_MOUSE;tr|F6Z9G5|F6Z9G5_MOUSE	4;2;2	4;2;2	4;2;2	sp|P25799|NFKB1_MOUSE Nuclear factor NF-kappa-B p105 subunit OS=Mus musculus OX=10090 GN=Nfkb1 PE=1 SV=2;tr|V9GX90|V9GX90_MOUSE Nuclear factor NF-kappa-B p105 subunit (Fragment) OS=Mus musculus OX=10090 GN=Nfkb1 PE=1 SV=1;tr|F6Z9G5|F6Z9G5_MOUSE Nuclear fac	3	4	4	4	0	0	0	0	0	0	0	0	0	0	0	0	0	0	0	0	0	0	0	0	0	0	0	0	0	0	0	0	0	0	0	0	0	0	0	0	0	0	0	0
sp|P25911|LYN_MOUSE;tr|F6UND7|F6UND7_MOUSE;sp|P08103|HCK_MOUSE;sp|P16277|BLK_MOUSE	sp|P25911|LYN_MOUSE	12;2;2;1	10;0;0;1	10;0;0;1	sp|P25911|LYN_MOUSE Tyrosine-protein kinase Lyn OS=Mus musculus OX=10090 GN=Lyn PE=1 SV=4	4	12	10	10	0	1	0	3	0	2	0	2	0	2	0	3	0	2	0	2	0	2	0	2	0	1	0	2	0	2	0	2	0	2	0	1	0	2	0	2	0	6	0	6
tr|A2AWT6|A2AWT6_MOUSE;tr|A2AWT7|A2AWT7_MOUSE;tr|A2AWT5|A2AWT5_MOUSE;sp|P25976|UBF1_MOUSE;tr|E9Q4A8|E9Q4A8_MOUSE;tr|G3UZW9|G3UZW9_MOUSE	tr|A2AWT6|A2AWT6_MOUSE;tr|A2AWT7|A2AWT7_MOUSE;tr|A2AWT5|A2AWT5_MOUSE;sp|P25976|UBF1_MOUSE	19;19;19;19;4;3	19;19;19;19;4;3	19;19;19;19;4;3	tr|A2AWT6|A2AWT6_MOUSE Nucleolar transcription factor 1 OS=Mus musculus OX=10090 GN=Ubtf PE=1 SV=1;tr|A2AWT7|A2AWT7_MOUSE Nucleolar transcription factor 1 OS=Mus musculus OX=10090 GN=Ubtf PE=1 SV=1;tr|A2AWT5|A2AWT5_MOUSE Nucleolar transcription factor 1 OS	6	19	19	19	0	0	0	0	0	0	0	0	0	0	0	0	0	0	0	0	0	0	0	1	0	0	0	1	0	1	0	1	0	1	1	1	0	1	0	1	5	0	7	0
sp|P26039|TLN1_MOUSE;tr|A2AIM2|A2AIM2_MOUSE;tr|F6S1V7|F6S1V7_MOUSE;tr|F6SX70|F6SX70_MOUSE	sp|P26039|TLN1_MOUSE	114;13;4;4	114;13;4;4	105;12;4;4	sp|P26039|TLN1_MOUSE Talin-1 OS=Mus musculus OX=10090 GN=Tln1 PE=1 SV=2	4	114	114	105	25	2	19	1	26	0	23	0	25	0	29	0	30	0	23	0	24	0	30	0	32	0	32	0	33	0	29	0	36	0	34	0	38	0	37	0	57	0	56	0
sp|P26040|EZRI_MOUSE	sp|P26040|EZRI_MOUSE	64	64	49	sp|P26040|EZRI_MOUSE Ezrin OS=Mus musculus OX=10090 GN=Ezr PE=1 SV=3	1	64	64	49	15	3	12	2	12	1	15	1	13	1	14	1	15	2	13	1	8	1	8	2	8	2	9	3	11	2	10	1	9	3	11	2	10	3	9	3	39	5	37	7
sp|P26041|MOES_MOUSE	sp|P26041|MOES_MOUSE	46	32	29	sp|P26041|MOES_MOUSE Moesin OS=Mus musculus OX=10090 GN=Msn PE=1 SV=3	1	46	32	29	26	3	20	1	22	3	24	1	24	1	26	1	29	2	21	1	14	1	31	2	22	3	21	3	28	2	23	1	28	3	31	2	32	3	30	3	10	3	9	4
sp|P26043|RADI_MOUSE;tr|Q7TSG6|Q7TSG6_MOUSE	sp|P26043|RADI_MOUSE;tr|Q7TSG6|Q7TSG6_MOUSE	41;28	23;12	23;12	sp|P26043|RADI_MOUSE Radixin OS=Mus musculus OX=10090 GN=Rdx PE=1 SV=3;tr|Q7TSG6|Q7TSG6_MOUSE Radixin OS=Mus musculus OX=10090 GN=Rdx PE=1 SV=1	2	41	23	23	21	3	18	2	20	1	23	1	20	2	21	1	25	2	22	1	14	1	18	2	20	2	18	3	19	2	20	1	22	3	24	2	23	3	23	3	10	3	10	4
sp|P26150|3BHS3_MOUSE;tr|E9PXG7|E9PXG7_MOUSE;sp|P26149|3BHS2_MOUSE;tr|B1ARP0|B1ARP0_MOUSE;sp|O35469|3BHS6_MOUSE;sp|P24815|3BHS1_MOUSE	sp|P26150|3BHS3_MOUSE;tr|E9PXG7|E9PXG7_MOUSE;sp|P26149|3BHS2_MOUSE;tr|B1ARP0|B1ARP0_MOUSE;sp|O35469|3BHS6_MOUSE	17;13;10;9;9;2	17;13;10;9;9;2	13;10;6;7;5;1	sp|P26150|3BHS3_MOUSE 3 beta-hydroxysteroid dehydrogenase/Delta 5-->4-isomerase type 3 OS=Mus musculus OX=10090 GN=Hsd3b3 PE=1 SV=3;tr|E9PXG7|E9PXG7_MOUSE 3 beta-hydroxysteroid dehydrogenase/Delta 5-->4-isomerase type 3 OS=Mus musculus OX=10090 GN=Hsd3b3 P	6	17	17	13	0	3	0	0	0	1	0	1	0	1	0	1	0	1	0	1	0	1	0	16	0	5	0	4	0	12	0	9	0	11	0	4	0	10	0	8	0	1	0	0
sp|P26231|CTNA1_MOUSE;tr|A0A494BAD0|A0A494BAD0_MOUSE;tr|A0A494BAM5|A0A494BAM5_MOUSE;tr|A0A494BBB4|A0A494BBB4_MOUSE;tr|A0A494BBA4|A0A494BBA4_MOUSE;tr|A0A0N4SUZ7|A0A0N4SUZ7_MOUSE;tr|A0A494BA24|A0A494BA24_MOUSE;REV__sp|Q9JMB1|THEG_MOUSE	sp|P26231|CTNA1_MOUSE	89;44;17;9;6;3;2;1	89;44;17;9;6;3;2;1	75;38;16;6;3;0;2;0	sp|P26231|CTNA1_MOUSE Catenin alpha-1 OS=Mus musculus OX=10090 GN=Ctnna1 PE=1 SV=1	8	89	89	75	24	0	27	1	28	0	30	0	28	0	32	0	32	0	32	0	18	0	23	1	25	1	21	0	26	2	24	1	30	1	31	0	30	1	31	0	69	3	62	1
sp|P26262|KLKB1_MOUSE	sp|P26262|KLKB1_MOUSE	1	1	1	sp|P26262|KLKB1_MOUSE Plasma kallikrein OS=Mus musculus OX=10090 GN=Klkb1 PE=1 SV=2	1	1	1	1	0	0	0	0	0	0	0	0	0	0	0	0	0	0	0	0	0	0	0	0	0	0	0	0	1	0	0	0	1	0	1	0	1	0	1	0	0	0	0	0
sp|P26339|CMGA_MOUSE	sp|P26339|CMGA_MOUSE	9	9	9	sp|P26339|CMGA_MOUSE Chromogranin-A OS=Mus musculus OX=10090 GN=Chga PE=1 SV=1	1	9	9	9	0	0	0	0	0	0	0	0	0	0	0	0	0	0	0	0	0	0	0	0	0	0	0	0	0	0	0	0	0	0	0	0	0	0	0	0	1	0	0	0
sp|P26350|PTMA_MOUSE;tr|A0A087WP98|A0A087WP98_MOUSE;tr|A0A087WPN6|A0A087WPN6_MOUSE;tr|A0A087WQN2|A0A087WQN2_MOUSE	sp|P26350|PTMA_MOUSE;tr|A0A087WP98|A0A087WP98_MOUSE;tr|A0A087WPN6|A0A087WPN6_MOUSE;tr|A0A087WQN2|A0A087WQN2_MOUSE	4;3;3;2	4;3;3;2	4;3;3;2	sp|P26350|PTMA_MOUSE Prothymosin alpha OS=Mus musculus OX=10090 GN=Ptma PE=1 SV=2;tr|A0A087WP98|A0A087WP98_MOUSE Prothymosin alpha OS=Mus musculus OX=10090 GN=Ptma PE=1 SV=1;tr|A0A087WPN6|A0A087WPN6_MOUSE Prothymosin alpha OS=Mus musculus OX=10090 GN=Ptma	4	4	4	4	0	0	0	0	0	0	0	1	0	0	0	0	0	0	0	0	0	0	0	0	0	0	0	0	0	0	0	0	0	0	0	0	0	0	0	0	0	1	0	1
tr|E9PVD7|E9PVD7_MOUSE;sp|P26361|CFTR_MOUSE;tr|F6U9G7|F6U9G7_MOUSE	tr|E9PVD7|E9PVD7_MOUSE;sp|P26361|CFTR_MOUSE	8;8;3	8;8;3	8;8;3	tr|E9PVD7|E9PVD7_MOUSE Cystic fibrosis transmembrane conductance regulator OS=Mus musculus OX=10090 GN=Cftr PE=1 SV=1;sp|P26361|CFTR_MOUSE Cystic fibrosis transmembrane conductance regulator OS=Mus musculus OX=10090 GN=Cftr PE=1 SV=2	3	8	8	8	0	0	0	0	0	0	0	0	0	0	0	0	0	0	0	0	0	0	0	0	0	0	0	0	0	0	0	0	0	0	0	0	0	0	0	0	4	0	3	0
tr|Q80XR5|Q80XR5_MOUSE;sp|P26369|U2AF2_MOUSE;tr|Q3KQM4|Q3KQM4_MOUSE;tr|A0A140LJK3|A0A140LJK3_MOUSE;tr|A0A140LJ08|A0A140LJ08_MOUSE	tr|Q80XR5|Q80XR5_MOUSE;sp|P26369|U2AF2_MOUSE;tr|Q3KQM4|Q3KQM4_MOUSE	8;8;6;1;1	8;8;6;1;1	8;8;6;1;1	tr|Q80XR5|Q80XR5_MOUSE U2 snRNP auxiliary factor large subunit OS=Mus musculus OX=10090 GN=U2af2 PE=1 SV=1;sp|P26369|U2AF2_MOUSE Splicing factor U2AF 65 kDa subunit OS=Mus musculus OX=10090 GN=U2af2 PE=1 SV=3;tr|Q3KQM4|Q3KQM4_MOUSE U2 snRNP auxiliary facto	5	8	8	8	0	0	0	0	0	0	0	0	0	0	0	0	0	0	0	0	0	0	0	0	0	0	0	0	0	0	0	0	0	0	0	0	0	0	0	0	0	4	0	1
sp|P26443|DHE3_MOUSE;tr|F7CFA5|F7CFA5_MOUSE	sp|P26443|DHE3_MOUSE	98;16	98;16	98;16	sp|P26443|DHE3_MOUSE Glutamate dehydrogenase 1, mitochondrial OS=Mus musculus OX=10090 GN=Glud1 PE=1 SV=1	2	98	98	98	17	73	15	73	18	79	17	80	15	79	10	79	29	76	26	79	23	79	28	85	24	86	25	90	31	90	22	89	29	91	41	88	35	88	27	84	4	26	3	21
78;920979;920980;920981;920982;920983;920984;920985;920986;920987;920988;920989;920990;920991;920992;920993;920994;990554;990555;990556;990557;990558;990559;990560;990561;990562;990563;990564;990565;990566;990567;990568;990569;990570;990571;990572;990573;990574;990575;990576;990577;990578;990579;990580;990581;990582;990583;990584;990585;990586;990587;990588;990589;990590;990591;990592;990593;9905…	45234;45235;45236;45237;45238;45239;45240;45241;45242;45243;45244;45245;45246;45247;45248;45249;45250;45251;60878;60879;60880;60881;60882;60883;60884;60885;60886;60887;60888;60889;60890;60891;60892;60893;60894;60895;60896;60897;60898;60899;60900;60901;60902;60903;60904;60905;60906;60907;60908;60909;60910;60911;60912;60913;60914;60915;60916;60917;60918;60919;60920;60921;60922;60923;60924;63399;634…
9723;909724;909725;909726;909727;909728;909729;909730;909731;909732;909733;909734;909735;909736;909737;909738;909739;909740;909741;909742;909743;909744;909745;909746;909747;909748;909749;909750;909751;909752;909753;909754;909755;913654;913655;913656;913657;913658;913659;913660;913661;913662;913663;913664;913665;913666;913667;913668;913669;913670;913671;913672;913673;913674;913675;913676;913677;91…	45236;45241;60878;60884;63421;63560;65609;65703;140346;140350;147476;147526;147533;154469;154615;154669;154699;170624;191201;191573;191606;191621;211969;234782;246318;284042;285428;285451;321635;321725;338353;338403;348917;354098;354146;354158;417532;436323;436497;436567;461070;491266;491296;494785;494824;494970;526292;526329;526365;541711;543214;574126;576827;714884;736826;736942;736982;745684;7…	2150;2151;2152;2153;2154;2155;2156;2157;2158;2159;2160;2161		69;168;207;226;233;290;295;317;423;468;514;526
sp|P26450|P85A_MOUSE;tr|Q80UI5|Q80UI5_MOUSE;tr|A0A087WQM2|A0A087WQM2_MOUSE;sp|O08908|P85B_MOUSE	sp|P26450|P85A_MOUSE;tr|Q80UI5|Q80UI5_MOUSE;tr|A0A087WQM2|A0A087WQM2_MOUSE	4;3;2;1	3;2;2;1	3;2;2;1	sp|P26450|P85A_MOUSE Phosphatidylinositol 3-kinase regulatory subunit alpha OS=Mus musculus OX=10090 GN=Pik3r1 PE=1 SV=2;tr|Q80UI5|Q80UI5_MOUSE Phosphatidylinositol 3-kinase regulatory subunit alpha OS=Mus musculus OX=10090 GN=Pik3r1 PE=1 SV=1;tr|A0A087WQM	4	4	3	3	0	0	0	0	0	0	0	0	0	0	0	0	0	0	0	0	0	0	0	0	0	0	0	0	0	0	0	0	0	0	0	0	0	0	0	0	0	0	1	0
sp|P26516|PSMD7_MOUSE	sp|P26516|PSMD7_MOUSE	15	15	15	sp|P26516|PSMD7_MOUSE 26S proteasome non-ATPase regulatory subunit 7 OS=Mus musculus OX=10090 GN=Psmd7 PE=1 SV=2	1	15	15	15	0	0	0	0	0	0	0	0	0	0	0	0	0	0	0	0	0	0	0	0	0	0	0	0	0	0	0	0	0	0	0	0	0	0	0	0	0	11	0	9
sp|P26638|SYSC_MOUSE;tr|Q8C483|Q8C483_MOUSE;tr|A2AFS0|A2AFS0_MOUSE;tr|A2AFS1|A2AFS1_MOUSE	sp|P26638|SYSC_MOUSE;tr|Q8C483|Q8C483_MOUSE;tr|A2AFS0|A2AFS0_MOUSE;tr|A2AFS1|A2AFS1_MOUSE	22;22;18;12	22;22;18;12	22;22;18;12	sp|P26638|SYSC_MOUSE Serine--tRNA ligase, cytoplasmic OS=Mus musculus OX=10090 GN=Sars PE=1 SV=3;tr|Q8C483|Q8C483_MOUSE Serine--tRNA ligase, cytoplasmic OS=Mus musculus OX=10090 GN=Sars PE=1 SV=1;tr|A2AFS0|A2AFS0_MOUSE Serine--tRNA ligase, cytoplasmic (Fra	4	22	22	22	0	0	0	0	0	0	0	0	0	0	0	0	0	0	0	0	0	0	0	1	0	1	0	1	0	1	0	1	0	1	0	0	0	0	0	1	0	10	0	9
sp|P26645|MARCS_MOUSE	sp|P26645|MARCS_MOUSE	9	9	9	sp|P26645|MARCS_MOUSE Myristoylated alanine-rich C-kinase substrate OS=Mus musculus OX=10090 GN=Marcks PE=1 SV=2	1	9	9	9	4	0	1	0	3	0	3	0	3	0	4	0	4	0	4	0	0	0	1	0	1	0	0	0	1	0	0	0	1	0	0	0	1	0	1	0	0	4	0	2
sp|P26883|FKB1A_MOUSE;tr|F6X9I3|F6X9I3_MOUSE	sp|P26883|FKB1A_MOUSE;tr|F6X9I3|F6X9I3_MOUSE	6;3	6;3	6;3	sp|P26883|FKB1A_MOUSE Peptidyl-prolyl cis-trans isomerase FKBP1A OS=Mus musculus OX=10090 GN=Fkbp1a PE=1 SV=2;tr|F6X9I3|F6X9I3_MOUSE Peptidylprolyl isomerase (Fragment) OS=Mus musculus OX=10090 GN=Fkbp1a PE=1 SV=1	2	6	6	6	0	0	0	0	0	0	0	0	0	0	0	0	0	0	0	0	0	0	0	0	0	0	0	0	0	0	0	1	0	0	0	0	0	0	0	1	0	2	0	3
sp|P27046|MA2A1_MOUSE;tr|F6QMB7|F6QMB7_MOUSE;tr|Q3TSU5|Q3TSU5_MOUSE;sp|Q8BRK9|MA2A2_MOUSE	sp|P27046|MA2A1_MOUSE	95;15;3;3	95;15;3;3	95;15;3;3	sp|P27046|MA2A1_MOUSE Alpha-mannosidase 2 OS=Mus musculus OX=10090 GN=Man2a1 PE=1 SV=2	4	95	95	95	61	0	59	1	39	0	59	0	54	0	63	0	54	0	55	0	46	0	66	0	61	1	56	0	69	0	57	0	73	0	63	0	66	0	66	0	34	0	27	0
sp|P27545|CERS1_MOUSE	sp|P27545|CERS1_MOUSE	1	1	1	sp|P27545|CERS1_MOUSE Ceramide synthase 1 OS=Mus musculus OX=10090 GN=Cers1 PE=1 SV=1	1	1	1	1	1	0	1	0	1	0	1	0	1	0	1	0	1	0	1	0	1	0	1	0	1	0	1	0	1	0	1	0	0	0	1	0	1	0	1	0	0	0	0	0
[truncated: 5,239 more rows]
[truncated: 569 more columns]

## Sheet: Accepted
Protein IDs	Majority protein IDs	Peptide counts (all)	Peptide counts (razor+unique)	Peptide counts (unique)	Fasta headers	Gene name	Number of proteins	Peptides	Razor + unique peptides	Unique peptides	Peptides Liver_Run1_KEAPKD_01A	Peptides Liver_Run1_KEAPKD_01B	Peptides Liver_Run1_KEAPKD_02A	Peptides Liver_Run1_KEAPKD_02B	Peptides Liver_Run1_KEAPKD_03A	Peptides Liver_Run1_KEAPKD_03B	Peptides Liver_Run1_NRF2KO_01A	Peptides Liver_Run1_NRF2KO_01B	Peptides Liver_Run1_NRF2KO_02A	Peptides Liver_Run1_NRF2KO_02B	Peptides Liver_Run1_NRF2KO_03A	Peptides Liver_Run1_NRF2KO_03B	Peptides Liver_Run1_WT_01A	Peptides Liver_Run1_WT_01B	Peptides Liver_Run1_WT_02A	Peptides Liver_Run1_WT_02B	Peptides Liver_Run1_WT_03A	Peptides Liver_Run1_WT_03B	Peptides Liver_Run2_KEAPKD_01A	Peptides Liver_Run2_KEAPKD_01B	Peptides Liver_Run2_KEAPKD_02A	Peptides Liver_Run2_KEAPKD_02B	Peptides Liver_Run2_KEAPKD_03A	Peptides Liver_Run2_KEAPKD_03B	Peptides Liver_Run2_NRF2KO_01A	Peptides Liver_Run2_NRF2KO_01B	Peptides Liver_Run2_NRF2KO_02A	Peptides Liver_Run2_NRF2KO_02B	Peptides Liver_Run2_NRF2KO_03A	Peptides Liver_Run2_NRF2KO_03B	Peptides Liver_Run2_WT_01A	Peptides Liver_Run2_WT_01B	Peptides Liver_Run2_WT_02A	Peptides Liver_Run2_WT_02B	Peptides Liver_Run2_WT_03A	Peptides Liver_Run2_WT_03B	Peptides Organoid_Run1_KEAPKD_01A	Peptides Organoid_Run1_KEAPKD_01B	Peptides Organoid_Run1_KEAPKD_02A
[truncated: 3,752 more rows]
[truncated: 859 more columns]

[truncated: 3 more sheets: Summary, Liver_shortlist, Organoids_shortlist]
