# Supplementary material for: Downregulation of Keap1 Confers Features of a Fasted Metabolic State
Source: iScience. 2020 Oct 6;23(10):101638. doi: 10.1016/j.isci.2020.101638 (PMC7575887; doi:10.1016/j.isci.2020.101638)
Supplement: Data S2. STRING Functional Group Enrichment Analysis, Related to Figures 2 and 3 [file mmc3.xlsx]

## Sheet: Details
Worksheet	Details
Column headers	Explanations of column headers in the main worksheets
STRING input	Gene lists and quantitative data uploaded to STRING for Liver and Intestinal Organoids datasets
Liver_GOCC	Enriched GOCC terms for the liver dataset
Liver_GOBP	Enriched GOBP terms for the liver dataset
Liver_KEGG	Enriched KEGG terms for the liver dataset
Liver_Keyword	Enriched Keywords for the liver dataset
Liver_Networks	Identified STRING networks for the liver dataset
Liver_Reactome	Enriched reactome terms for the liver dataset
Organoids_GOCC	Enriched GOCC terms for the Organoids dataset
Organoids_GOBP	Enriched GOBP terms for the Organoids dataset
Organoids_KEGG	Enriched KEGG terms for the Organoids dataset
Organoids_Keyword	Enriched Keywords for the Organoids dataset
Organoids_Networks	Identified STRING networks for the Organoids dataset
Organoids_Reactome	Enriched reactome terms for the Organoids dataset

## Sheet: Column headers
Column header	Description
#term ID	Unique identifier
term description	Details of the term
genes mapped	Number of genes from input in the group
enrichment score	STRING enrichment score (highr the number the closer to the extremes of the ratio range)
direction	Top of list = overall log2 NRF2 KO/KEAP1 KD ratio <0 & Bottom of list = overall log2 NRF2 KO/KEAP1 KD ratio >0
false discovery rate	STRING calculated FDR
matching proteins in your input (IDs)	Protein IDs in group
matching proteins in your input (labels)	Gene names of proteins in group

## Sheet: STRING input
	Gene name	Average Liver_log2 NRF2/KEAP1		Gene name	Average Organoids_log2 NRF2/KEAP1
	Mar1	-0.00357218		Mar2	0.174837
	Mar2	-0.280641		Mar5	0.451019
	Mar5	-0.0439167		Sep10	-0.242729
	0610012G03Rik	0.367508		Sep11	0.172542
	1600014C10Rik	-0.00340049		2010106E10Rik	1.47028
	2310061I04Rik	-0.127661		2210407C18Rik	0.492446
	A1bg	-0.488986		2900026A02Rik	1.18967
	Aadac	0.0452121		3-ketoacid	-0.375615
	Aadat	-0.465169		4931406C07Rik	1.73204
	Aars2	-0.203262		A1cf	0.184893
	Aass	-0.647715		Aaas	-0.474498
	Abat	-0.459497		Aacs	0.16894
	Abca3	0.322636		Aadac	0.260342
	Abca6	0.214183		Aak1	0.129173
	Abcb10	-0.379833		Aak1	0.148774
	Abcb11	1.23108		Aars	-0.440064
	Abcb6	0.199834		Aars2	-0.901243
	Abcb7	-0.128991		Abat	1.47524
	Abcb8	-0.504188		Abcb10	0.338524
	Abcc3	-1.36846		Abcb1a	0.271375
	Abcc6	0.824657		Abcb6	-2.37868
	Abcd1	-1.79237		Abcb7	-0.133336
	Abcd2	0.233826		Abcb8	0.204821
	Abcd3	-0.359863		Abcc1	-1.49576
	Abce1	-0.16999		Abcc2	-3.46423
	Abhd1	0.0480337		Abcc3	-2.73039
	Abhd11	0.154298		Abcc4	-3.48534
	Abhd12	0.357984		Abcd1	0.956231
	Abhd14b	-0.428582		Abcd3	0.0654454
	Abhd14b	-0.305011		Abce1	-0.0610009
	Abhd16a	0.0708115		Abcf1	-0.203905
	Abhd3	0.233525		Abcf2	-0.0892204
	Acaa1a	0.102326		Abcf3	-0.0713063
	Acaa1b	-0.254571		Abcg2	0.772068
	Acaa2	0.444699		Abcg5	1.23719
	Acaca	0.0624113		Abcg8	0.680211
	Acacb	0.272671		Abhd11	-0.159807
	Acad10	-0.848454		Abhd12	0.563902
	Acad11	-0.285126		Abhd14b	0.373894
	Acad12	-0.996251		Abhd16a	0.133248
	Acad8	-0.156299		Abhd3	-0.185227
	Acad9	-0.139826		Abi1	0.409265
	Acadl	0.115901		Abr	0.426549
	Acadm	-0.201159		Abraxas2	-0.0142254
	Acads	-0.116679		Acaa1a	0.0345996
	Acadsb	-0.123503		Acaa1b	-0.240135
	Acadvl	-0.238636		Acaa2	-0.0780513
	Acat1	0.0647923		Acaca	-0.437355
	Acat2	0.692743		Acad10	0.696924
	Acbd5	-0.747813		Acad11	0.772372
	Acbd5	-0.601253		Acad8	0.311834
	Acly	0.53138		Acad9	0.013404
	Acnat1	0.0272797		Acadl	-0.266156
	Acnat2	0.412421		Acadl	0.207636
	Aco1	1.26253		Acadm	0.0270175
	Aco2	-0.240438		Acads	-0.596885
	Acot12	-0.405219		Acadsb	0.37036
	Acot13	0.193743		Acadvl	-0.161017
	Acot2	0.371636		Acap2	0.160736
	Acot3	-0.618963		Acat1	-0.186383
	Acot4	-0.24895		Acat2	-0.142682
	Acot8	-0.136952		Acbd3	0.0763694
	Acox1	-0.473837		Acbd5	-0.164048
	Acox1	-0.224973		Ace	0.169057
	Acox2	-0.966165		Ace2	0.496857
	Acox3	-0.240888		Acin1	-0.540703
	Acp2	0.65142		Acly	-0.15893
	Acp5	0.0107997		Acnat1	0.0817206
	Acp6	0.348318		Acnat2	0.509094
	Acsf2	-0.557327		Aco1	0.120615
	Acsf3	-0.047891		Aco2	-0.109402
	Acsl1	0.325707		Acot11	-0.940748
	Acsl3	0.958894		Acot13	-0.258331
	Acsl4	-0.590544		Acot2	0.278648
	Acsl5	0.200863		Acot4	0.49872
	Acsm1	-0.867313		Acot8	-0.162142
	Acsm3	0.042343		Acot9	0.213244
	Acsm5	-0.746403		Acox1	-3.44892
	Acss3	-0.582458		Acox1	-0.49775
	Acta1	0.162896		Acox2	-5.65503
	Actg1	0.362917		Acox3	-0.0545126
	Actn1	0.112231		Acp2	0.525805
	Actn4	0.237655		Acp5	1.0162
	Actr2	-0.591841		Acp6	0.229334
	Actr3	0.0323548		Acpp	0.382017
	Adck1	0.953035		Acsf2	-3.12668
	Adck5	-0.572735		Acsf3	-0.0748823
	Adh1	0.547061		Acsl1	-0.187219
	Adhfe1	-0.375743		Acsl3	-1.03622
	adrenodoxin	-0.267662		Acsl4	-0.336117
	Afg1l	-0.0675409		Acsl5	0.398753
	Afg3l1	-0.0975783		Acss1	-0.666843
	Afg3l2	0.00687322		Acss2	-0.637595
	Aga	-0.300377		Acta1	0.487726
	Agk	0.121991		Actg1	0.411794
	Agl	0.847263		Actn1	-0.112435
	Agmat	0.617105		Actn4	0.410392
	Agpat2	0.581877		Actr1a	0.190695
	Agps	0.243413		Actr1b	0.54745
	Agt	1.34572		Actr2	0.298719
	Agxt	0.400042		Actr3	0.355092
	Agxt2	-0.21556		Acy1	1.71433
	Ahcy	1.07237		Adam10	-0.106165
	Ahsg	0.725817		Adam17	-0.00640639
	Aifm1	-0.0632652		Adck1	0.217143
	Ak2	-0.0231766		Adcy6	0.360024
	Ak4	-0.322955		Add1	0.13194
	Akap1	0.126681		Add3	0.224642
	Akr1a1	-0.881973		Adgrg7	0.510193
	Akr1c6	0.504799		Adh1	0.385599
	Akr7a2	-0.536532		Adh5	1.98863
	Alad	0.88632		Adh6a	1.22817
	Alas1	-0.628593		Adk	-0.107819
	Alb	0.387946		Adpgk	0.0608379
	Alcam	0.498011		Adprh	0.286752
	Aldh1a1	-1.6984		adrenodoxin	-0.0773604
	Aldh1b1	0.394244		Adsl	0.177821
	Aldh1l1	0.140041		Adss2	0.0106595
	Aldh2	-0.837842		Afdn	-0.155342
	Aldh3a2	-0.0142256		Afg3l1	-0.407813
	Aldh4a1	0.0786297		Afg3l2	0.0756244
	Aldh5a1	-0.270811		Agap1	-0.44061
	Aldh6a1	-0.0585569		Agfg1	0.149005
	Aldh7a1	-0.0203668		Agk	-0.11139
	Aldh8a1	1.09579		Agmat	-0.220967
	Aldh9a1	0.315192		Agmo	1.01554
	Aldoa	0.205002		Ago2	0.182846
	Aldob	0.460665		Agpat1	0.408617
	Amacr	-0.23459		Agpat3	1.46059
	Ambp	-0.108138		Agpat5	-0.100616
	Amfr	-0.263025		Agps	-0.0612175
	amino	-0.424526		Agr2	0.195092
	AMP	-0.182048		Ahcy	0.628325
	Amt	0.305663		Ahcyl1	0.428902
	Amy1	0.192048		Ahcyl2	0.436361
	Ankfy1	1.20607		Ahnak	0.209439
	Anpep	1.63902		Ahsa1	-0.243745
	Anxa5	1.01232		Aifm1	0.0400728
	Anxa6	0.174628		Aifm2	0.984477
	Ap1b1	0.0283733		Aimp1	0.131544
	Ap2a2	0.576289		Aimp2	0.0916919
	Ap2b1	0.769184		Ak2	0.300881
	Ap2m1	0.333762		Ak4	-0.578185
	Apmap	0.287082		Akap1	-0.137432
	Apoa1	0.950167		Akap7	0.778555
	Apoa2	0.113263		Akap9	-0.129132
	Apoa4	-2.1994		Akp3	2.37173
	Apoa5	-0.325386		Akr1a1	0.0824367
	Apob	0.262267		Akr1b1	-0.228811
	Apoe	0.264161		Akr1b7	0.0940329
	Apoh	0.446387		Akr1b8	-3.33844
	Apoo	-0.359647		Akr1c12	-0.685352
	Apool	-0.212813		Akr1c13	0.33465
	Aqp1	0.702331		Akr1c14	2.17149
	Arg1	-0.0433632		Akr1c19	-1.9237
	Arl1	-0.142148		Akr1e2	0.247521
	Arl6ip5	-0.437105		Akr7a2	0.0203658
	Arl8a	2.94452		Akt1	1.15735
	Arl8b	0.520337		Alad	0.451835
	Armc1	-0.0346417		Alas1	-0.906836
	Armc10	-0.0729405		Alcam	-0.00913488
	Arpc1b	-1.08093		Aldh16a1	0.520706
	Arpc4	1.25112		Aldh18a1	0.125051
	Arsa	-1.00044		Aldh1a1	-1.52612
	Arsb	0.00840919		Aldh1a7	-0.0189599
	Asah1	-0.308698		Aldh1b1	-0.346358
	Asah2	-0.626013		Aldh1l1	0.574241
	Asgr1	0.176719		Aldh2	-1.37108
	Asgr2	-0.0494231		Aldh3a2	0.0709364
	Asl	0.783285		Aldh5a1	-0.832398
	Aspdh	0.22061		Aldh6a1	-0.00200455
	Asph	-0.0380112		Aldh9a1	0.632128
	Ass1	1.0233		Aldoa	-0.308973
	Atad1	0.0178334		Aldob	0.678223
	Atad3	-0.290813		Aldoc	0.641647
	Atl2	0.64646		Alg2	-0.164322
	Atl3	0.269194		Alg5	-0.0930344
	Atp11c	0.526311		Alpi	1.25669
	Atp13a1	-0.0638786		Alyref	0.0238912
	Atp1a1	0.337192		Amacr	0.535557
	Atp1b1	0.494072		Amfr	0.112002
	Atp2a2	0.117557		AMP	0.0211777
	Atp2b1	-0.750059		Ampd2	-0.108724
	Atp5c1	-0.293422		Anapc1	-0.675051
	Atp5f1a	0.288509		Ank3	-0.640769
	Atp5f1b	0.106379		Ankfy1	-0.150315
	Atp5f1d	-0.05298		Ankh	0.326382
	Atp5f1e	-0.162815		Ankhd1	-0.0664951
	Atp5md	-0.171762		Ankle2	-1.287
	Atp5me	-0.112197		Ankrd13a	-0.702653
	Atp5mf	-0.300894		Ankrd17	0.0503804
	Atp5mg	-0.1491		Ankrd28	-0.206289
	Atp5pb	0.0188872		Anks1	-0.0224024
	Atp5pd	-0.017125		Anks4b	0.888414
	Atp5po	0.0572328		Ankzf1	-0.231268
	Atp6v0d1	-0.0209372		Ano6	-0.0735243
	Atp6v1a	0.856324		Ano9	0.501053
	Atp6v1b2	1.11808		Anp32b	0.318797
	Atp6v1h	0.752043		Anp32e	-0.0521734
	Auh	0.160372		Anpep	0.173733
	Azgp1	0.270844		Antkmt	-0.554382
	B2m	0.474415		Anxa11	0.0829022
	B3galt6	0.0669113		Anxa13	-0.00934793
	B3gat3	1.14736		Anxa2	0.228022
	B4galnt1	2.26723		Anxa4	0.355551
	Bak1	0.314159		Anxa7	-0.0624283
	Bcap31	-0.0407196		Aoc1	0.959398
	Bche	-0.0680565		Ap1b1	0.37282
	Bckdha	-0.737729		Ap1g1	-0.16434
	Bckdhb	-0.219831		Ap1g2	0.258529
	Bckdk	-0.281514		Ap1m1	0.207461
	Bcl2l13	0.344294		Ap1m2	0.126904
	Bcs1l	0.236079		Ap1s1	0.130425
	Bdh1	0.314448		Ap2a1	-0.346952
	Bhmt	0.875307		Ap2a2	-0.0807217
	Bnip3	-0.79684		Ap2b1	-0.262937
	Bphl	0.00510782		Ap2m1	-0.0891406
	Bpnt1	-0.366102		Ap2s1	-0.254004
	Bri3bp	0.887088		Ap3b1	0.137955
	Bsg	0.532667		Ap3d1	0.226474
	Btd	-1.07061		Ap3m1	0.119634
	C1qbp	-0.354554		Ap3s1	0.0620765
	C1sa	0.157233		Apeh	0.923235
	C3	-0.126234		Apex1	-0.30336
	C4b	-0.010122		Api5	-0.0428819
	C5	-0.245821		Aplp2	0.111323
	Ca3	1.6159		Apmap	0.109287
	Ca5a	0.0739024		Apoa1	0.462715
	Cadm1	0.228253		Apoa4	0.844077
	Calr	0.392867		Apob	0.314985
	Calu	0.246098		Apoo	-0.211326
	Cant1	0.277757		Apool	0.144719
	Canx	0.330173		App	-0.612913
	Cap1	-0.200071		Appl1	0.0406928
	Capza1	0.226587		Appl2	0.4334
	Capza2	-0.225387		Aprt	0.0499413
	Capzb	0.638413		Aqp1	-1.69519
	Cars2	0.613761		Aqr	-1.11535
	Cask	-1.47659		Araf	0.433048
	Cat	-0.433086		Arcn1	0.267601
	Cbr1	-0.965017		Arf1	0.234165
	Cbr4	-0.121163		Arf4	0.156976
	Cbs	1.04437		Arf5	-0.775902
	Ccdc47	-0.223876		Arf6	-0.00165588
	Ccdc51	-0.343938		Arfgap2	0.111891
	Ccdc58	-0.100574		Arfgap3	0.0221829
	Cct2	0.575378		Arfgef1	-0.119224
	Cct3	0.48647		Arfgef2	0.106749
	Cct4	0.176764		Arfip1	-0.0262973
	Cct5	0.330607		Arg2	0.279823
	Cct6a	0.319583		Arhgap1	0.279023
	Cct7	0.279468		Arhgap12	0.136112
	Cct8	0.237134		Arhgap17	0.533605
	Cd1d1	1.81341		Arhgap18	0.408965
	Cd36	-1.29601		Arhgap27	0.00721383
	Cd38	0.59793		Arhgap5	-0.115106
	Cdc42	0.314513		Arhgdia	0.532216
	Cdc42bpb	0.357242		Arhgef1	-0.275485
	Cdh2	0.0907207		Arhgef16	0.163965
	Cdk5rap3	-0.102749		Arhgef26	-0.321271
	Cds2	-0.239249		Arhgef38	-1.14366
	Ceacam1	0.480517		Arhgef39	-0.0117764
	Cers2	0.0642023		Arhgef5	-0.831049
	Ces1	-4.08626		Arhgef7	0.350006
	Ces1b	-1.52362		Arid1a	0.259335
	Ces1c	-0.360203		Arl1	-0.383785
	Ces1d	-0.684114		Arl2	-0.130634
	Ces1e	-1.27848		Arl6ip1	-0.222934
	Ces1f	-2.48298		Arl6ip5	-0.251164
	Ces2a	-0.189768		Arl8a	0.0141371
	Ces2c	-2.97752		Arl8b	-0.0918344
	Ces2e	-0.409476		Armc1	0.0484924
	Ces2g	-0.325635		Armc10	-0.465933
	Ces3a	0.476838		Armc8	0.374007
	Ces3b	0.0916291		Armh3	0.132189
	Cfb	0.275627		Arpc1b	0.183026
	Cfh	0.410233		Arpc2	0.0848701
	Cfi	-0.319619		Arpc3	0.239151
	Cfl1	-1.73365		Arpc4	0.0275217
	Chchd3	-0.406171		Arpc5	0.0437883
	Chdh	-0.739658		Arpc5l	-0.777442
	Chid1	-0.273073		Arpin	0.287937
	Cisd1	-0.142246		Arrb1	0.732509
	Cisd2	0.225931		As3mt	0.127171
	Cisd3	0.0344758		Asah1	0.0386335
	Ckap4	-0.120542		Asah2	1.08593
	Clec4f	-0.192218		Ascc1	-0.675254
	Clic4	0.65212		Ascc2	-0.366664
	Clpb	-0.0359841		Ascc3	-0.519113
	Clpp	-0.484761		Asl	0.424931
	Clptm1	-0.0873238		Asna1	-0.143147
	Clpx	0.0264591		Asns	-0.301926
	Cltc	0.471829		Asph	-0.034624
	Clu	0.312004		Aspscr1	-0.272385
	Clybl	-0.156466		Ass1	0.169495
	Cmbl	0.265615		Atad1	-0.0850442
	Cnp	0.502738		Atad3	-0.22073
	Cnpy2	0.325938		Atg3	0.255289
	Cnpy3	0.575543		Atg4b	-0.000560802
	Coa3	-0.681036		Atg7	0.308207
	Coa6	0.717192		Atic	0.547169
	Coa7	-0.763		Atl2	0.0938263
	Coasy	0.0505902		Atl3	-0.274432
	Colgalt1	-0.166739		Atp13a1	-0.36949
	Comt	0.0714411		Atp13a3	-0.401228
	Comtd1	-0.239714		Atp1a1	0.918589
	Copa	-1.41335		Atp1b1	1.1175
	Coq3	0.208975		Atp1b3	-1.02127
	Coq4	-0.199009		Atp2a2	-0.349761
	Coq5	-0.135899		Atp2a3	0.437098
	Coq6	-0.308747		Atp2b1	0.227337
	Coq7	-0.626432		Atp2b3	0.301421
	Coq8a	0.0431593		Atp2c1	0.348813
	Coq9	-0.268239		Atp5c1	0.0676153
	Coro1b	-0.415347		Atp5f1a	0.135263
	Cox15	0.376802		Atp5f1b	0.15889
	Cox18	-0.252437		Atp5f1d	-0.241774
	Cox20	-0.0115339		Atp5f1e	0.179443
	Cox4i1	0.0653089		Atp5md	-0.0560415
	Cox5a	0.0672502		Atp5me	0.268843
	Cox5b	-0.324987		Atp5mf	0.307662
	Cox6a1	-0.0225113		Atp5mg	-0.0941865
	Cox6b1	-0.102484		Atp5pb	0.0432597
	Cox6c	-0.152152		Atp5pd	0.0779095
	Cox7a2	-0.0327225		Atp5pf	0.696381
	Cox7a2l	-0.361912		Atp5po	0.0907435
	Cox7c	-0.135221		Atp6ap2	0.76886
	Cp	0.239681		Atp6v0a1	0.031852
	Cpox	-0.0918058		Atp6v0a2	0.231682
	Cpq	0.0519123		Atp6v0c	1.6019
	Cps1	0.0198324		Atp6v0d1	0.0562183
	Cpt1a	-0.0553752		Atp6v1a	0.322721
	Cpt2	-0.070412		Atp6v1b2	0.289461
	Crat	-0.141131		Atp6v1c1	-0.00717197
	Creg1	-1.32424		Atp6v1d	0.00316477
	Creld1	-0.557294		Atp6v1e1	0.156035
	Creld2	0.18753		Atp6v1g1	0.136525
	Crls1	-0.627798		Atp6v1h	0.247385
	Crot	0.11765		Atp7a	0.0783858
	Cryz	-0.0296325		Atp8a1	0.237619
	Cryzl2	0.0600829		Atp8b1	-0.219741
	Cs	0.0681686		Atp9a	-0.344556
	Cth	1.62798		Atpif1	-0.875469
	Ctnna1	0.35655		Atxn10	-0.534451
	Ctnnb1	0.347759		Atxn2	-0.400642
	Ctnnd1	0.355389		Atxn2l	-0.228055
	Ctsa	0.188102		Auh	1.05566
	Ctsb	0.260985		Aup1	0.165515
	Ctsc	0.106966		Avl9	-0.297531
	Ctsd	0.277863		B3gnt3	-0.445414
	Ctsf	0.591675		B4galnt1	0.243153
	Ctsh	-0.00439972		B4galnt2	0.428652
	Ctsl	0.344468		B4galt1	-1.28917
	Ctss	0.0269957		Babam2	0.0285338
	Ctsz	-0.703312		Bag6	-0.291049
	Cyb5a	-0.451183		Baiap2l1	0.169579
	Cyb5b	-0.668764		Baiap2l2	0.27435
	Cyb5r3	0.0845557		Bak1	-0.00460429
	Cyc1	-0.122543		Banf1	0.60585
	Cycs	0.0570604		Bax	-0.238484
	Cyfip1	0.362032		Baz1b	-0.0970784
	Cyp1a2	-0.463764		BC017158	0.0412088
	Cyp27a1	-0.505776		Bcap29	-0.521631
	Cyp2a12	-0.0390359		Bcap31	0.0858342
	Cyp2a4	-2.65412		Bcar1	-0.331751
	Cyp2a5	-3.88724		Bcas1	1.44256
	Cyp2b10	0.411554		Bche	0.728519
	Cyp2b9	0.196601		Bckdk	-0.369046
	Cyp2c23	-0.271662		Bcl2l13	-0.181685
	Cyp2c29	-0.507011		Bcl2l14	0.36149
	Cyp2c37	-0.521303		Bclaf1	-0.389647
	Cyp2c39	0.357987		Bco2	2.34164
	Cyp2c40	0.475568		Bcr	-0.357315
	Cyp2c50	-0.339966		Bcs1l	-0.0422795
	Cyp2c54	-0.0775992		Bdh1	-0.384562
	Cyp2c65	-1.05296		Bet1	0.0281928
	Cyp2c67	0.286498		Birc6	-0.319046
	Cyp2c69	0.968114		Blvra	-0.204779
	Cyp2c70	0.0226413		Blvrb	-2.61579
	Cyp2d10	-0.229998		Bmp2k	-0.14588
	Cyp2d22	-0.805957		Bnip1	-0.489339
	Cyp2d26	-0.120945		Bola1	-0.983105
	Cyp2d9	0.159735		Bop1	-0.204535
	Cyp2e1	0.466637		Bphl	-0.153621
	Cyp2f2	-1.30328		Bpnt1	0.0250454
	Cyp2j5	0.00368499		Bpnt1	0.342787
	Cyp3a11	0.871731		Brcc3	-1.94708
	Cyp3a13	0.0832042		Bri3bp	1.3175
	Cyp3a16	0.340227		Brk1	-0.210352
	Cyp3a25	0.140772		Brox	0.387643
	Cyp3a41a	-0.314965		Bsg	-0.0932971
	Cyp3a44	0.367083		Btaf1	-0.440905
	Cyp46a1	0.589332		Btf3	-0.150843
	Cyp4a10	-0.357399		Btnl1	0.745402
	Cyp4f13	-0.0510775		Bub3	-0.404903
	Cyp4f14	0.260706		Bzw1	-0.250821
	Cyp4f15	0.528587		Bzw2	0.0942867
	Cyp4v2	0.631869		C1galt1c1	-0.586259
	Cyp51a1	-0.890928		C1qbp	-0.425907
	Cyp7a1	0.143914		C2cd2l	-0.0227281
	Cyp8b1	0.19026		Ca9	-0.067139
	D2hgdh	0.214617		Cab39	0.192018
	Dad1	-0.00555087		Cacybp	-0.139962
	Dap3	-0.371754		Cad	-0.50342
	Dars	-0.760231		Calm3	0.321004
	Dars2	-1.44321		Calml4	1.62535
	Dbi	-0.0472075		Calr	0.104016
	Dbt	-0.0493727		Calu	-0.698611
	Dcakd	0.684843		Camk1d	0.285926
	Ddb1	-1.63024		Camk2d	0.232514
	Ddo	0.251228		Camsap3	0.0496731
	Ddost	0.0606926		Cand1	-0.257667
	Ddrgk1	0.255849		Cant1	0.62556
	Ddt	0.474738		Canx	0.0629208
	Ddx3x	0.964371		Cap1	0.121402
	Decr1	0.0750173		Capn1	0.0949846
	Decr2	-0.376466		Capn5	-0.627086
	Derl1	1.06269		Capns1	0.0911313
	Derl2	0.181174		Caprin1	-0.324317
	Dgat1	-0.153715		Capza1	0.447598
	Dglucy	-0.480753		Capza2	0.265529
	Dguok	0.00882108		Capzb	0.366156
	Dhcr24	0.278787		Carm1	-0.777111
	Dhcr7	0.322779		Carmil1	0.268347
	Dhodh	1.03721		Cars	0.134805
	Dhrs1	0.44592		Cask	-0.0584079
	Dhrs4	-0.186985		Casp1	0.603382
	Dhrs7	0.353285		Casp3	-0.913965
	Dhrs7b	0.427957		Casp6	0.317553
	Dhtkd1	-0.46704		Casp7	0.421153
	Dhx30	0.167065		Casp8	0.171748
	Dlat	0.133121		Cast	0.496305
	Dld	0.274557		Cat	-1.1791
	Dlst	0.193996		Cbr1	-2.69104
	Dmgdh	-0.305153		Cbr3	-6.35954
	Dnaja1	-0.116505		Cbx3	-0.147848
	Dnaja3	-0.358721		Cc2d1a	0.357636
	Dnajb11	0.364034		Cc2d1b	-0.689279
	Dnajb12	-0.0474292		Ccar1	-1.10313
	Dnajc10	0.355557		Ccar2	-0.0385258
	Dnajc11	0.0273105		Ccdc124	0.274162
	Dnajc19	0.124357		Ccdc134	0.253101
	Dnajc3	0.320533		Ccdc22	-0.0445436
	Dnase2a	0.574197		Ccdc47	-0.105765
	Dnm2	0.135978		Ccdc51	-0.11357
	Dpm1	0.774199		Ccdc58	-1.06558
	Dpp4	0.388217		Ccdc88c	0.771321
	Dpp7	-0.0442524		Ccdc93	-0.362596
	Dsc2	0.848348		Ccsmst1	-0.259417
	Dsp	-2.74139		Cct2	0.145632
	Dtymk	-0.155068		Cct3	0.136604
	Ears2	-0.479709		Cct4	0.0760839
	Ebp	0.540402		Cct5	0.124156
	Ece1	-0.177245		Cct6a	0.129947
	Ech1	0.0872057		Cct7	0.0881659
	Echdc1	0.0354126		Cct8	0.0478978
	Echdc2	-0.15883		Ccz1	0.101825
	Echdc3	-0.0168417		Cd2ap	0.389734
	Echs1	-0.20048		Cd36	-0.0446397
	Eci1	-0.0619692		Cd38	0.682622
	Eci2	-0.101217		Cd44	-1.74626
	Eci2	0.0470245		Cd47	0.329203
	Ecsit	-0.899436		Cd81	0.769825
	Eea1	0.0279913		Cd82	1.45795
	Eef1a1	0.0966841		Cda	0.784954
	Eef1b2	0.903919		Cdc37	0.124778
	Eef1g	0.700892		Cdc42	0.528609
	Eef2	0.369035		Cdc42bpb	-0.366472
	Egfr	0.467542		Cdc42bpg	-0.665841
	Ehd1	0.541421		Cdc5l	-0.397231
	Ehd3	0.080565		Cdcp1	-0.00870863
	Ehhadh	-0.513798		Cdh1	0.0421244
	Eif3b	0.443053		Cdh17	0.605338
	Eif3i	0.715458		Cdhr2	1.15861
	Eif4a1	-0.218365		Cdhr5	0.786563
	Eif4a2	-0.0380946		Cdipt	-0.512827
	Eif5a	0.0320562		Cdk1	-0.648798
	Elac2	-0.539611		Cdk11b	-0.567138
	Elovl2	1.00913		Cdk18	0.916733
	Elovl5	0.427266		Cdk2	-0.836844
	Emc1	-0.0682866		Cdk4	-1.24522
	Emc2	-0.330287		Cdk5	0.199539
	Emc3	0.346165		Cdk5rap3	0.369033
	Emc4	0.577806		Cdk7	-0.373875
	Emc7	0.0939194		Cds1	0.748846
	Eml2	0.365978		Cds2	-1.05982
	Endog	0.391294		Cdv3	0.740522
	Eng	0.0154691		Ceacam1	0.328662
	Eno1	0.562679		Celf1	0.137951
	Enpep	0.152158		Cenpv	-0.0393718
	Entpd5	-2.06469		Cep55	-0.997797
	Epb41l2	0.152951		Cers2	-0.134388
	Ephx1	-2.18858		Cers6	0.157945
	Ephx2	-0.274384		Cert	0.447949
	Eppk1	-0.573127		Ces1	-6.41096
	Erap1	-0.0786191		Ces1d	0.148445
	Erg28	0.138923		Ces1e	-0.288333
	Ergic1	0.782192		Ces1f	-6.33495
	Erlec1	-0.82923		Ces2a	0.616648
	Erlin1	-3.02106		Ces2c	-0.00581842
	Erlin2	0.505487		Ces2e	0.841116
	Ermp1	-0.199228		Ces2g	1.35541
	Ero1a	-0.0483457		Cfl1	0.218263
	Erp29	-0.104859		Cgn	-0.0885624
	Erp44	-0.047597		Chchd3	0.0742823
	Esyt1	0.328646		Chchd6	-0.679378
	Etfa	0.2328		Chd4	-0.251862
	Etfb	0.0767032		Chdh	-0.313938
	Etfdh	-0.126285		Cherp	-0.0764345
	Etfrf1	-0.0778302		Chga	0.702564
	Ethe1	-0.434923		Chgb	0.496624
	Ezr	0.0838554		Chid1	0.424212
	F12	-0.404463		Chkb	0.656787
	F2	-0.0520855		Chmp2a	0.314199
	Faah	0.137077		Chmp2b	0.411065
	Fabp1	1.01001		Chmp4b	0.191458
	Fabp5	1.34636		Chmp6	0.933282
	Fads1	0.512194		Chordc1	-0.0681019
	Fads2	0.364376		Chp1	-0.111409
	Faf2	0.0929349		Chp2	1.51424
	Fah	0.705256		Chpt1	0.32139
	Fahd1	0.405672		Chuk	0.160968
	Fahd2a	-0.722365		Ciapin1	-1.11499
	Fam136a	-0.340726		Cib1	0.672496
	Fam162a	-0.421957		Cideb	0.233115
	Fam210a	-0.689943		Cip2a	-1.22308
	Fam210b	0.00382786		Cisd1	-0.595887
	Fam234a	0.949279		Cisd2	-0.321876
	Fam3c	0.573024		Cisd3	0.160821
	Fars2	-0.178824		Cit	0.585352
	Farsb	0.298158		Ckap4	-0.582574
	Fasn	1.97785		Ckap5	-0.264685
	Fbp1	1.51951		Ckb	1.24722
	Fdft1	-0.58023		Ckmt1	0.517135
	Fdps	0.0100535		Clasp1	-0.287229
	Fdx1	-0.147344		Clasp2	-0.302412
	Fech	-0.442709		Clca1	-0.261723
	Fetub	-0.226797		Clca3b	-1.66682
	Fga	0.879857		Clca4b	-0.824487
	Fgb	0.800448		Clcn2	-0.270689
	Fgg	0.738934		Clcn3	-0.0580721
	Fh	-0.394989		Cldn15	1.40411
	Fis1	0.024162		Cldn3	0.2188
	Fkbp11	0.772592		Cldn7	-0.0630642
	Fkbp2	-0.222507		Clic1	0.826399
	Fkbp8	-0.459072		Clic5	1.04174
	Flad1	-0.0782257		Clic6	0.946695
	Flna	1.12602		Clint1	-0.0450952
	Flnb	-0.949927		Clip2	-0.235252
	Fmo1	0.26685		Clmn	0.17367
	Fmo3	0.589917		Clns1a	-0.111486
	Fmo4	-0.350734		Clpb	-0.622012
	Fmo5	0.117712		Clpp	-0.310936
	Fn1	0.735425		Clptm1	-0.207518
	Fndc3a	-0.155471		Clptm1l	0.170157
	Frrs1	0.37032		Clpx	-0.444994
	Ftcd	-0.258692		Clta	0.148622
	Fth1	1.03205		Cltc	0.00696848
	Ftl1	0.42342		Cluh	-0.00982297
	Fyco1	0.805301		Clybl	-0.333846
	G6pc	1.08749		Cmas	-0.667344
	G6pdx	-1.75373		Cmc1	0.0615319
	Gaa	-0.0844218		Cml5	0.392039
	Galns	-0.427093		Cmpk1	0.113903
	Galnt2	0.481573		Cmtm4	0.210534
	Ganab	0.121629		Cmtm6	0.863835
	Gapdh	0.6486		Cmtr1	-0.212331
	Gars	2.57699		Cndp2	0.959296
	Gatb	-0.401401		Cnnm4	0.332875
	Gatd3a	-0.282412		Cnot1	-0.189576
	Gatm	-0.167266		Cnot10	-0.663769
	Gba	0.4609		Cnot9	-0.397133
	Gbf1	-0.208245		Cnpy2	0.293783
	Gc	0.0497528		Coa3	-0.0896586
	Gcat	0.278248		Coasy	0.269494
	Gcc2	0.552343		Cobl	0.633765
	Gcdh	-0.670895		Cobll1	0.172953
	Gcsh	-0.0351495		Cog1	0.0849477
	Gdi2	0.576971		Cog2	-0.210556
	Gfer	-0.3455		Cog3	-0.312565
	Gfm1	-0.437846		Cog4	0.251865
	Gfm2	-0.566384		Cog5	-0.06939
	Ggcx	-0.188755		Cog6	-0.150699
	Ghitm	-0.751982		Cog7	-0.0533275
	Gjb1	0.0994031		Cog8	-0.117067
	Gla	0.629439		Col4a1	1.14708
	Glb1	-0.380046		Col4a2	1.52033
	Gldc	-0.470237		Col6a1	-1.94249
	Glg1	-0.143368		Colgalt1	0.714063
	Glmp	-0.251859		Commd2	-0.0827029
	Glod4	-0.507591		Commd3	-0.110664
	Glrx5	-0.407424		Commd5	-0.235346
	Gls2	-0.500866		Commd9	0.330176
	Gltpd2	0.146262		Comt	-0.329536
	Glud1	-0.00581555		Comtd1	-0.185613
	Glul	1.08423		Copa	-0.185399
	Glyat	-0.184457		Copb1	-0.0343902
	glycoprotein	-0.0523246		Copb2	0.00720048
	Glyctk	0.258292		Cope	0.216192
	Gm10260	-0.307862		Copg1	0.172282
	Gm20390	0.0685565		Copg2	0.0693933
	Gm2a	0.391668		Cops2	0.426147
	Gm3776	0.0473938		Cops3	-0.0336918
	Gm4788	1.00565		Cops4	0.0818308
	Gm4951	-0.0244862		Cops5	0.0663499
	Gm4952	0.332679		Cops6	-0.239388
	Gnai2	0.072338		Cops7a	-0.395379
	Gnai3	0.6616		Cops8	-0.0828072
	Gnas	0.326849		Copz1	-0.0691623
	Gnb1	0.570608		Coq4	-0.290225
	Gnb2	-0.418106		Coq5	-0.521569
	Gnmt	0.505782		Coq6	-0.0546138
	Gnpat	-0.154804		Coq7	-0.294644
	Gns	-0.554315		Coq8a	0.24542
	Golga1	0.33462		Coq9	-0.147388
	Golga2	0.404928		Coro1b	0.48836
	Golga3	-0.0791691		Coro1c	0.542245
	Golga4	0.533406		Coro2a	0.0603242
	Golgb1	0.212931		Coro7	0.227842
	Golim4	0.360951		Cotl1	0.529667
	Got1	1.14303		Cox10	0.302921
	Got2	0.294009		Cox15	0.031529
	Gpam	-0.477531		Cox20	-0.687212
	Gpd1	-0.266839		Cox4i1	-0.311907
	Gpd1l	0.0322817		Cox5a	-0.243874
	Gpd2	0.21016		Cox5b	-0.398408
	Gpld1	0.59512		Cox6a1	-0.178478
	Gpt2	-0.238031		Cox6b1	-0.408883
	Gpx1	0.356069		Cox6c	-0.326716
	Gpx3	0.355644		Cox7a1	0.0909714
	Grhpr	0.411137		Cox7a2	-0.414202
	Grn	0.242319		Cox7a2l	-0.572038
	Grpel1	-0.12282		Cox7c	-0.333811
	Grsf1	-0.995735		Cpd	-0.909193
	Gsr	-0.424239		Cpe	-0.306368
	Gsta3	-0.084157		Cpne3	-0.0061089
	Gstk1	-0.4379		Cpox	0.601435
	Gstm1	-3.37266		Cps1	-0.0665977
	Gstm3	-2.28718		Cpsf2	-1.78653
	Gstp1	-1.90335		Cpsf3	-0.570921
	Gstt1	1.38669		Cpsf6	-0.762475
	Gstz1	-0.334866		Cpt1a	0.170848
	Gulo	0.503312		Cpt2	-0.480756
	Gusb	0.108322		Cr1l	0.155221
	Gys2	0.00203634		Crat	-0.423197
	H2-Ab1	1.14338		Creg1	-1.69965
	H2-D1	-0.182857		Crk	0.267253
	H2-K1	0.0110784		Crot	0.37731
	H2-Q10	0.450467		Crybg2	1.53019
	H4c1	-2.93615		Cryl1	0.147069
	H6pd	-0.81717		Cs	-0.322853
	Hacd3	-0.34255		Csde1	-0.301625
	Hacl1	-0.336939		Cse1l	-0.354125
	Hadh	0.171405		Csk	-0.0921728
	Hadha	-0.179938		Csnk1a1	-0.233157
	Hadhb	-0.0910806		Csnk1d	-0.414921
	Hagh	0.863866		Csnk1g3	0.111001
	Hao1	1.15592		Csnk2a1	0.263662
	Hao2	0.692824		Csnk2a2	0.0727215
	Hars2	-1.83496		Csnk2b	-0.120349
	Hax1	-0.337205		Csrp2	-0.702126
	Hba-a1	0.829636		Cstf2	-0.152557
	Hbb-b1	0.441643		Ctbp1	-0.0876418
	Hccs	1.16065		Ctbp2	-0.0728669
	Hdhd3	0.0600515		Ctdsp1	-0.124011
	Hdhd5	0.00184388		Cth	0.713601
	Hdlbp	-0.00279509		Ctnna1	-0.0416777
	Hebp1	-0.705814		Ctnna2	-0.480197
	Hexa	-1.20551		Ctnnb1	0.016761
	Hexb	-0.900425		Ctnnbl1	-0.0519169
	Hgd	0.603437		Ctnnd1	-0.0752561
	Hgsnat	0.828048		Ctnnd1	0.0799974
	Hibadh	0.176707		Ctps1	-0.427015
	Hibch	-0.360784		Ctps2	-0.55894
	Higd1a	-0.326988		Ctsa	-0.19744
	Higd2a	-1.09699		Ctsb	-0.232857
	Hint2	-0.105638		Ctsd	-0.650267
	Hist1h1d	1.1313		Ctsz	-0.219165
	Hist1h2ah	0.0886926		Cttn	0.355295
	Hist1h2bp	-0.928337		Cul1	0.11276
	Hist1h3b	-1.17802		Cul2	0.0675273
	Hist2h2ac	-5.07213		Cul3	-0.0409511
	Hk1	-1.49809		Cul4a	-0.175757
	Hm13	-0.925656		Cul4b	-0.441296
	Hmgb1	0.592034		Cul5	0.138153
	Hmgcl	0.00470894		Cux1	-0.0557971
	Hmgcs2	-0.0298504		Cwc22	-0.724506
	Hmox1	-0.356293		Cxadr	0.301494
	Hnrnpk	0.335283		Cyb5a	0.144424
	Hoga1	-0.0580918		Cyb5b	-0.35958
	Hp	0.364597		Cyb5r1	-0.153537
	Hpd	1.02711		Cyb5r3	0.0946757
	Hpx	0.282738		Cyc1	0.262332
	Hrg	-0.136277		Cycs	0.00859472
	Hsd11b1	-0.0821163		Cyfip1	0.0019825
	Hsd17b10	-0.363563		Cyfip1	0.535745
	Hsd17b11	1.08162		Cyfip2	0.0210474
	Hsd17b12	0.250586		Cyp20a1	-0.135809
	Hsd17b13	-6.5825		Cyp2b10	2.39747
	Hsd17b2	0.131332		Cyp2c29	1.60868
	Hsd17b4	-0.199715		Cyp2c40	1.01451
	Hsd17b6	-0.170579		Cyp2c54	1.14676
	Hsd17b7	-0.0812035		Cyp2c55	1.11482
	Hsd17b8	-0.132755		Cyp2c65	0.732639
	Hsd3b3	-0.938336		Cyp2c66	0.925182
	Hsd3b7	-0.00210582		Cyp2c68	0.822557
	Hsdl1	0.34031		Cyp2d22	1.07624
	Hsdl2	-0.0398017		Cyp2d26	1.57596
	Hsp90aa1	0.167666		Cyp2j6	0.235518
	Hsp90ab1	0.33607		Cyp2s1	0.592994
	Hsp90b1	0.243506		Cyp3a11	1.87658
	Hspa5	0.260377		Cyp3a13	0.212533
	Hspa8	0.262726		Cyp3a25	0.0851062
	Hspa9	-0.0956051		Cyp4b1	0.853379
	Hspd1	-0.0369394		Cyp4f13	0.423814
	Hspe1	-0.0666769		Cyp4f14	0.190715
	Hspg2	-1.15009		Cyp4f16	0.793688
	Htatip2	-3.3913		Cyp4v2	1.33534
	Htra2	0.00411266		Cyp51a1	-0.677935
	Hyi	1.07918		Cystm1	-0.211428
	Hyou1	0.151356		D17h6s53e	0.205326
	Iah1	0.539937		Daam1	0.135187
	Iars2	-0.0589211		Dab1	1.24192
	Iba57	0.236916		Dad1	-0.00398288
	Ica	-0.218392		Dag1	-0.300407
	Ide	-0.148498		Dap3	-0.373009
	Idh1	-0.688177		Dars	0.254519
	Idh2	-0.191145		Dars2	-0.122217
	Idh3a	-0.234079		Dbi	0.390202
	Idh3b	0.0381979		Dbnl	0.199823
	Idh3g	-0.151114		Dbt	0.271454
	Idi1	-0.398257		Dcaf1	-0.363182
	Ifitm3	-0.134511		Dcakd	-0.259593
	Igfals	0.503013		Dcp1a	-0.207402
	Igh-3	0.785131		Dcps	-0.454752
	Igha	0.942151		Dctn1	0.095084
	Ighg	1.98001		Dctn2	-0.0193443
	Igkc	1.33332		Dctn3	0.102339
	Igkv12-44	1.40328		Dctn4	0.292347
	Igtp	-1.72087		Ddb1	-0.27695
	Iigp1	-0.772314		Ddc	-3.24143
	Ilvbl	0.182763		Ddhd2	1.38263
	Immt	-0.40173		Ddi2	0.448028
	Immt	-0.269339		Ddost	0.248191
	Iqgap2	-0.103544		Ddrgk1	0.0713326
	Irgm1	-0.304336		Ddx1	0.0962814
	Iscu	-0.380433		Ddx17	-0.00437547
	Isoc1	-1.10579		Ddx18	-0.745405
	Isoc2a	-0.0367002		Ddx19a	-0.16529
	Itgb1	0.42468		Ddx20	-0.680803
	Itgb2	0.258058		Ddx21	-1.0058
	Itih1	0.407581		Ddx23	-0.125664
	Itih2	0.558865		Ddx27	0.141262
	Itih4	0.429057		Ddx39a	-0.406406
	Itm2b	0.543159		Ddx39b	-0.315715
	Ivd	-1.2444		Ddx3x	-0.0170297
	Iyd	-0.0540196		Ddx3y	-0.179166
	Jup	0.158678		Ddx42	-0.182801
	Kars1	-0.238821		Ddx46	-0.0405393
	Keg1	-1.34014		Ddx5	-0.489654
	Kiaa2013	0.998315		Ddx56	-0.446418
	Kmo	-0.320475		Ddx6	-0.0829716
	Kng1	0.0430093		Decr1	0.507756
	Kng2	0.340939		Decr2	0.283935
	Kpnb1	1.19133		Degs2	-0.897179
	Kras	1.92278		Dek	0.355477
	Krt8	0.138386		Dennd4c	-0.155669
	Ktn1	0.00323664		Dennd6a	-0.272802
	Kyat3	-0.837396		Deptor	0.182946
	L2hgdh	-0.308525		Dera	0.506768
	Lactb	-0.854384		Derl1	0.132752
	Lactb2	-0.455771		Dgat1	0.745856
	Lamp1	-0.307374		Dgkd	0.845372
	Lamp2	0.458285		Dglucy	0.541979
	Lamtor1	-0.0475426		Dhcr24	-0.125166
	Lamtor3	-0.103879		Dhcr7	0.105225
	Lap3	0.103407		Dhfr	0.19732
	Lars2	-0.288143		Dhodh	-0.365266
	Lclat1	0.38925		Dhrs1	0.805924
	Lcp1	-0.680782		Dhrs11	2.54095
	Ldah	0.181131		Dhrs3	-0.0793093
	Ldha	0.641708		Dhrs4	-0.0927474
	Ldhd	-0.92338		Dhrs7	-1.00667
	Letm1	-0.313972		Dhrs7b	0.431833
	Letmd1	0.200801		Dhx15	-0.171958
	Lgals3bp	-0.318741		Dhx29	-0.31539
	Lgals9	-0.177406		Dhx30	-0.63341
	Lgmn	0.580642		Dhx32	-0.357903
	Lias	-0.480247		Dhx36	-0.159068
	Lipa	0.27527		Dhx38	-0.480308
	Lipt1	0.161185		Dhx9	-0.450031
	Lman1	-0.108134		Diaph1	-0.127184
	Lman2	0.182561		Dicer1	-0.86448
	Lmf1	0.469331		Dip2b	-0.171381
	Lmf2	-0.228426		Dis3	-0.2693
	Lonp1	-0.183663		Dis3l2	0.524439
	Lonp2	-0.783818		Dkc1	-0.0944423
	Lpcat3	0.374638		Dlat	-0.106479
	Lrp1	-0.488006		Dld	-0.445094
	Lrpap1	0.35901		Dlg1	0.186078
	Lrpprc	-0.400734		Dlg3	0.472728
	Lrrc59	0.737713		Dlst	-0.359634
	Lss	-0.442839		Dmbt1	1.29341
	Lyn	0.672238		Dnaaf5	-0.895033
	Lypla1	-0.181089		Dnah5	1.06483
	Lyplal1	-0.216879		Dnaja1	-0.0610104
	Lyrm4	0.0142804		Dnaja2	0.117526
	lysophosphatidylglycerol	-0.391388		Dnaja3	-0.0903245
	M6pr	1.09738		Dnajb11	0.0168832
	Macrod1	0.0847963		Dnajb12	-0.183717
	Magt1	0.233199		Dnajc10	-0.213799
	Maip1	-0.304006		Dnajc11	-0.00961634
	Man1a1	0.305652		Dnajc13	-0.286911
	Man1b1	0.191252		Dnajc19	-0.00908098
	Man2a1	0.140548		Dnajc2	0.361381
	Man2b1	-0.0961026		Dnajc3	0.36584
	Man2b2	-0.0612261		Dnajc5	0.21243
	Manba	-0.45893		Dnajc7	0.195681
	Manf	-0.050774		Dnajc9	-0.479256
	Maoa	-0.0686665		Dnm1	0.121245
	Maob	0.2279		Dnm1l	-0.134449
	Marcks	0.410314		Dnm2	-0.122373
	Mat1a	0.869755		Dnmt1	-0.681191
	Mavs	-0.147379		Dnpep	0.37664
	Mbl1	-0.395485		Dock1	-0.335575
	Mbl2	-0.586153		Dock11	0.00349668
	Mcat	0.0508942		Dock5	-0.0974743
	Mccc1	-0.626069		Dock7	-0.195866
	Mccc2	-0.556107		Dock9	-0.729112
	Mcee	0.136672		Dolpp1	0.438948
	Mcu	1.04621		Dop1b	-0.556473
	Mdh1	-0.09484		Dpep1	0.164527
	Mdh2	-0.114595		Dpm1	0.187889
	Mecr	0.18329		Dpp3	0.0336673
	Mesd	0.547103		Dpp4	0.602437
	Metap1d	-0.214635		Dpyd	1.85277
	Mettl26	0.466172		Dpysl2	0.305927
	Mettl7a1	-0.44812		Dqx1	0.0548921
	Mettl7b	0.028953		Drg1	0.0825839
	Mfn1	0.536903		Drg2	-0.836055
	Mfn2	-0.526563		Dsc2	-0.0237959
	Mgat1	-0.0979044		Dsg2	0.025053
	Mgat2	0.384274		Dsp	-0.581669
	Mgst1	-0.512528		Dst	1.35953
	Mgst3	-0.526567		Dstn	0.350148
	Mia2	-0.60589		Dtx3l	0.626081
	Mia3	-0.0652447		Dtymk	-0.181578
	Micos10	-0.0689127		Dym	0.514721
	Micos13	-0.089914		Dync1h1	-0.261412
	Micu1	1.26545		Dync1i2	0.116749
	Mipep	-0.58772		Dync1li1	-0.101097
	Mlec	0.0533643		Dynll2	-0.311669
	Mlycd	-0.108015		Dynlt1a	-0.25883
	Mmaa	-0.133889		Ears2	-0.450259
	Mmab	-0.57694		Ebp	0.00147125
	Mmgt1	-0.801363		Ech1	-0.533544
	Mmut	-0.474725		Echdc1	-0.0451701
	Mocs1	-0.60681		Echdc2	-0.142207
	Mogs	0.148208		Echs1	-0.26172
	Mpc1	-0.361976		Eci1	0.423779
	Mpc2	-0.112597		Eci2	0.610973
	Mpp6	0.291506		Ecpas	-0.170074
	Mpst	0.359691		Ecsit	-0.0422216
	Mpv17	0.195883		Edc4	-0.112169
	Mrc1	0.528788		Edem3	-0.737274
	Mrpl1	1.09178		Edf1	-0.145553
	Mrpl10	0.390551		Eea1	0.0811166
	Mrpl11	0.0207426		Eef1a1	-0.0953772
	Mrpl12	-0.570359		EEF1AKNMT	-0.159646
	Mrpl13	-0.0413291		Eef1b2	-0.403906
	Mrpl14	0.180267		Eef1d	-0.0769801
	Mrpl15	-0.0868053		Eef1g	-0.127445
	Mrpl16	-0.28919		Eef2	-0.104394
	Mrpl17	-0.31501		Eefsec	-0.120937
	Mrpl18	-0.691646		Eepd1	0.343685
	Mrpl2	0.0218444		Efhd2	0.0226586
	Mrpl21	-0.180887		Efl1	-0.0292182
	Mrpl22	-0.405169		Efnb1	0.656587
	Mrpl23	-0.457076		Efr3a	0.1515
	Mrpl24	0.264729		Eftud2	-0.382695
	Mrpl28	0.152461		Ehd1	0.428435
	Mrpl3	0.237161		Ehd4	-0.171386
	Mrpl37	-0.432597		Ehhadh	0.0704014
	Mrpl38	0.117048		Eif1	-0.270917
	Mrpl39	-0.263095		Eif2a	-0.0886755
	Mrpl4	1.32756		Eif2ak2	0.506274
	Mrpl40	-0.143576		Eif2b1	-0.208447
	Mrpl41	-0.607705		Eif2b2	-0.0527535
	Mrpl43	-0.109922		Eif2b3	-0.437835
	Mrpl44	1.30057		Eif2b4	0.157718
	Mrpl45	-0.0378154		Eif2b5	-0.171405
	Mrpl46	0.270798		Eif2s1	-0.107327
	Mrpl47	0.0190082		Eif2s2	0.234618
	Mrpl48	-0.347761		Eif2s3x	0.0653652
	Mrpl49	-0.161674		Eif2s3y	0.396396
	Mrpl51	-0.284533		Eif3a	-0.112088
	Mrpl53	0.23977		Eif3b	-0.538173
	Mrpl57	-0.0177437		Eif3c	-0.454072
	Mrpl58	0.329495		Eif3d	0.10273
	Mrpl9	-0.00824538		Eif3e	-0.243548
	Mrps15	-0.564007		Eif3f	-0.196347
	Mrps16	-1.77557		Eif3g	-0.130774
	Mrps18b	-0.134504		Eif3h	-0.352313
	Mrps2	-0.0860142		Eif3i	-0.364924
	Mrps22	-0.393785		Eif3j1	-0.775238
	Mrps23	-0.0228446		Eif3k	-0.188179
	Mrps25	0.434256		Eif3l	-0.128801
	Mrps26	0.652057		Eif3m	-0.264041
	Mrps27	0.00448136		Eif4a1	-0.230326
	Mrps28	-1.15789		Eif4a2	0.285538
	Mrps30	-0.378421		Eif4a3	-0.25086
	Mrps31	0.0411912		Eif4b	0.0701108
	Mrps34	-0.0576699		Eif4e	-0.193881
	Mrps35	0.0357936		Eif4e2	0.348987
	Mrps36	-0.295506		Eif4g1	-0.511236
	Mrps5	0.126723		Eif4g2	-0.211138
	Mrps6	-0.580334		Eif4g3	-0.145807
	Mrps7	-0.245578		Eif4h	0.0661665
	Mrps9	-0.447508		Eif5	0.00232161
	Mrrf	0.534151		Eif5a	-0.501462
	Msmo1	-1.07898		Eif5b	-0.128351
	Msn	0.119867		Eif6	0.170854
	Msra	-0.235614		Elavl1	-0.199616
	mt-Co3	0.553526		Elmo3	0.238246
	Mtatp8	0.0157026		Eloc	-0.456029
	Mtch1	-0.10292		Elp1	-0.097349
	Mtch2	-0.0499241		Emc1	-0.236034
	Mtco1	-0.629704		Emc10	0.0713453
	Mtco2	0.273268		Emc2	-0.246802
	Mtdh	0.467472		Emc3	-0.101281
	Mtfp1	0.00674294		Emc4	0.0272903
	Mthfd1	-0.19126		Emc7	-0.11857
	Mthfsl	0.0234699		Emc8	0.0216199
	Mtif2	-0.524838		Emd	-0.10367
	Mtnd1	-0.741122		Eml4	0.36989
	Mtnd2	-0.111092		Endod1	-1.13831
	Mtnd4	-0.221573		Endog	0.408772
	Mtnd5	-0.316486		Engase	-0.56127
	Mttp	-0.0140563		Eno1	0.461559
	Mtx1	0.00657281		Enpep	-0.331179
	Mtx1	0.642609		Enpp3	-0.584542
	Mtx2	-0.276927		Entpd2	0.249335
	Mug1	1.40858		Entpd5	-2.79899
	Mug2	0.536851		Entpd7	0.955628
	Mup3	3.47798		Epb41	-0.868412
	Mup6	0.180244		Epb41l2	-0.369043
	Mydgf	1.02744		Epb41l3	0.641496
	Myh14	0.554893		Epb41l3	0.695762
	Myh9	0.0889972		Epb41l4b	-0.256406
	Myl12b	0.472292		Epb41l5	-0.336629
	Myl6	-0.0701533		Epcam	0.333609
	Myo18a	-1.15618		Ephb2	-1.87849
	Myo1b	0.656777		Ephb4	-0.649463
	Myo1c	0.19141		Ephx1	-1.6348
	Nadk2	0.053705		Ephx2	0.258756
	Naga	-0.644056		Epn1	0.079374
	Naglu	-0.262653		Eppk1	0.618716
	Nags	0.438022		Eprs	0.0611554
	Napa	0.607002		Eps15	-0.665127
	Napg	0.546368		Eps15l1	-0.0638082
	Napsa	1.04686		Eps8	0.368047
	Nars2	0.360341		Eps8l2	0.542896
	Nat8f1	0.52597		Eps8l3	0.882605
	Nat8f2	0.0657192		Erap1	0.0245065
	Nat8f7	1.41578		Erbb2	0.554229
	Naxd	-0.126038		Erbb3	0.748643
	Naxe	-0.0766686		Erbin	0.151269
	Nceh1	-0.216		Ercc6l	-0.746841
	Ncln	-0.447583		Erg28	-0.300837
	Ncstn	0.462538		Ergic1	-0.392466
	Ndrg2	-0.00214411		Ergic3	0.0155027
	Ndst1	0.288824		Erh	-0.0196424
	Ndufa1	0.0686642		Erlec1	-1.6133
	Ndufa10	-0.119426		Erlin1	0.880372
	Ndufa11	-0.140425		Erlin2	0.144737
	Ndufa12	-0.163284		Ermp1	-0.545845
	Ndufa13	0.0605028		Ero1a	-2.98895
	Ndufa2	-0.123119		Erp29	-0.148932
	Ndufa3	0.0309393		Erp44	0.193975
	Ndufa4	0.0739911		Esd	-1.02588
	Ndufa5	-0.148352		Esrp1	-0.0370494
	Ndufa6	-0.272842		Esrra	1.06481
	Ndufa7	-0.00276126		Esyt1	-0.590769
	Ndufa8	-0.139852		Esyt2	0.212169
	Ndufa9	0.0714482		Etf1	-0.119528
	Ndufab1	-0.528224		Etfa	0.0514833
	Ndufaf1	0.153435		Etfb	-0.279057
	Ndufaf2	0.0122719		Etfdh	0.229389
	Ndufb1	-0.0641153		Ethe1	-1.32738
	Ndufb10	-0.0166272		Ewsr1	-0.0431318
	Ndufb11	0.0510469		Exd2	-0.0506202
	Ndufb3	-0.330451		Exoc1	-0.304828
	Ndufb4	-0.236884		Exoc2	-0.106877
	Ndufb5	0.000121633		Exoc3	-0.164654
	Ndufb6	-0.082516		Exoc3l4	1.08346
	Ndufb7	0.135862		Exoc4	-0.0759113
	Ndufb8	-0.292491		Exoc5	0.16921
	Ndufb9	-0.196123		Exoc6	-0.107171
	Ndufc2	-0.0135393		Exoc7	-0.600554
	Ndufs1	-0.10591		Exoc8	-0.191191
	Ndufs2	-0.404137		Exog	0.908213
	Ndufs3	-0.0459701		Exosc10	-0.161162
	Ndufs4	-0.0628924		Ezr	0.278681
	Ndufs5	0.110274		F11r	0.314592
	Ndufs6	0.0850468		Faah	0.447673
	Ndufs7	-0.351822		Fabp1	0.991237
	Ndufs8	-0.0234056		Fabp2	1.00337
	Ndufv1	-0.241161		Fads1	-0.739591
	Ndufv2	-0.162192		Fads2	-0.732218
	Ndufv3	-0.171782		Faf1	-0.336409
	Neu1	-0.778984		Faf2	-0.226369
	Nfs1	-0.103911		Fahd1	0.548163
	Nfu1	-0.0411334		Fam114a2	-0.310146
	Nhlrc3	-0.266439		FAM120A	0.0173717
	Nipsnap1	-0.238527		Fam136a	-0.949663
	Nipsnap3b	0.138014		Fam160a2	-0.0361296
	Nit1	-0.214405		Fam160b1	0.124321
	Nit2	0.0825121		Fam162a	-1.59486
	Nln	-0.510366		Fam20b	0.00946721
	Nlrx1	0.089751		Fam210a	0.0509734
	Nme3	-0.583641		Fam234a	0.79024
	Nnt	0.195376		Fam234b	-0.250052
	Nomo1	0.0866675		Fam241b	-0.154577
	Npc1	0.240434		Fam3b	-0.990506
	Npc2	0.12287		Fam3c	-0.150192
	Nsdhl	-0.375323		Fam3d	-0.00152992
	Nsf	0.0545072		Fam49b	-0.309022
	Nt5c3a	0.653178		Fam83b	-0.318779
	Nt5e	0.181823		Fam91a1	0.0326425
	Nubpl	0.0897826		Fam98a	-0.647048
	Nucb1	0.477318		Fam98b	-0.533164
	Nudt12	-0.236167		Fam98c	0.591496
	Nudt19	-0.211101		Fanci	-0.889017
	Nudt7	-0.0119758		Far2	-0.486589
	Nudt8	1.06629		Farp1	-0.466517
	Oat	-0.835965		Farp2	-0.135192
	Ociad1	-0.432646		Farp2	0.480521
	Ociad2	2.4279		Fars2	0.115133
	Odr4	-0.867851		Farsa	-0.195604
	Ogdh	-0.236464		Farsb	-0.362083
	Opa1	-0.421067		Fasn	-0.263341
	Opa1	-0.327501		Fastkd5	-0.189903
	Opa3	-0.278096		Fat1	0.113298
	Orm1	1.87208		Fau	0.0216623
	Os9	-0.254785		Fbl	-0.0836045
	Ostc	0.0690612		Fbp1	1.77263
	Otc	-0.186985		Fbp2	1.04766
	Oxa1l	0.195673		Fcgbp	0.509479
	Oxnad1	0.29363		Fcho2	0.157837
	Oxsm	-0.330136		Fchsd2	0.458463
	P4hb	-0.0981112		Fcsk	0.835523
	Pa2g4	-0.16281		Fdft1	0.124933
	Pabpc1	-0.204576		Fdps	0.182836
	Pacsin3	1.12453		Fech	-0.211976
	Pafah2	-0.639459		Fen1	-0.428193
	Paics	-1.81868		Fer1l6	0.794241
	Pam16	-0.584028		Fermt1	-0.691908
	Paqr9	0.693141		Fga	2.0166
	Park7	-0.0669058		Fgb	2.45341
	Parl	0.264264		Fgd4	0.0809311
	Pbld1	0.446659		Fgg	2.18895
	Pcbd2	-0.253713		Fh	-0.0423881
	Pcbp1	0.304366		Fhod1	-1.22759
	Pcca	-0.319465		Fis1	-0.00552915
	Pccb	-0.440264		Fkbp11	-1.02219
	Pck2	-1.81284		Fkbp15	-0.120804
	Pcx	-0.4905		Fkbp1a	0.0682586
	Pcyox1	0.0491869		Fkbp2	0.172104
	Pdf	-0.272691		Fkbp3	0.00946597
	Pdha1	-0.512782		Fkbp4	0.421767
	Pdhb	-0.466954		Fkbp8	-0.244855
	Pdhx	0.398932		Flad1	0.444554
	Pdia3	0.197841		Flii	-0.0603814
	Pdia4	0.0659941		Flna	-0.980073
	Pdia5	-0.0746321		Flnb	0.157304
	Pdia6	0.228885		Flvcr1	0.131292
	Pdk1	0.253426		Fmc1	-0.291561
	Pdk2	-0.0562966		Fmo4	1.65184
	Pdp2	0.404508		Fmo5	-0.331019
	Pdzk1	0.378072		Fmr1	0.000821533
	Pecr	-0.0318915		Fn1	1.65707
	Pemt	0.593484		Fnbp1l	0.079421
	Pet100	0.386995		Fndc3a	0.0825344
	Pex1	-0.266943		Focad	-0.13469
	Pex10	-0.307426		Foxred1	0.00934763
	Pex11a	-0.439201		Frk	0.185441
	Pex11b	-0.188275		Frmd8	0.308324
	Pex11g	-0.284433		Fryl	-0.15448
	Pex12	-0.836668		Fth1	-0.120416
	Pex13	0.245858		Ftl1	-2.58069
	Pex14	-0.579916		Fubp1	-0.227791
	Pex16	0.17662		Fubp3	0.00913907
	Pex26	0.532036		Fuca1	-0.0267379
	Pex3	-0.63546		Fundc2	-0.546678
	Pex5	-0.452368		Fus	-0.121678
	Pex6	-0.307337		Fut8	-0.156754
	Pgam1	1.05833		Fxr1	-0.229907
	Pgam5	0.393302		Fxr2	-3.07428
	Pgap1	0.17809		Fyco1	-0.309956
	Pgk1	0.931405		G3bp1	-0.340991
	Pgm1	1.15505		G3bp2	-0.425896
	Pgrmc1	-0.790214		G6pdx	-2.72266
	Pgrmc2	0.340792		Gaa	-0.878559
	Phb	-0.197988		Gadd45gip1	-0.203923
	Phb2	-0.176091		Gak	-0.0501492
	Phyh	0.310454		Gale	0.575116
	Pi4k2a	-0.524031		Galk1	-0.158942
	Pigr	-0.106766		Galm	1.02027
	Pigs	0.105794		Galnt1	-0.391812
	Pip4p1	-0.123379		Galnt12	0.14487
	Pipox	0.148494		Galnt2	0.267272
	Pisd	-0.062149		Galnt3	-0.0213208
	Pitrm1	-0.26948		Galnt4	-0.304688
	Pklr	1.91337		Galnt6	0.139744
	Pla2g12b	0.394913		Galnt7	0.0890103
	Pla2g15	0.101332		Ganab	0.0624873
	Plbd1	-0.76402		Gapdh	0.299555
	Plbd2	-0.50406		Gapvd1	-0.263453
	Pld3	-0.269838		Gars	0.00221875
	Plec	0.731378		Gart	-0.287563
	Plg	0.37877		Gatad2a	-0.169597
	Plpbp	0.190379		Gatd3a	-0.0739415
	Plxnb2	0.362086		Gba	-0.975181
	Pm20d1	-0.364881		Gbf1	-0.445077
	Pmpca	-0.202154		Gcat	-0.101762
	Pmpcb	-0.216546		Gcc2	-0.893314
	Pnkd	-0.132723		Gcdh	0.0736102
	Pnpla8	-0.570846		Gclc	-4.96903
	Pnpo	0.116438		Gclm	-2.91558
	Pnpt1	-0.0527976		Gcn1	-0.258846
	Poldip2	-0.292582		Gcnt3	0.350339
	Pon1	-0.00488674		Gda	1.48995
	Pon2	0.620647		Gdi2	0.335644
	Pon3	0.489534		Gdpd1	0.0630934
	Por	0.0886177		Gdpd2	1.24765
	Ppa2	-0.366103		Gemin4	-0.84912
	Ppia	-0.102438		Gemin5	-0.684982
	Ppib	0.340915		Get4	-0.695599
	Ppif	0.0410563		Gfer	0.297967
	Ppm1k	-0.0690297		Gfm1	-0.220149
	Ppox	0.378609		Gfm2	-0.17375
	Ppt1	0.165513		Gfpt1	0.819326
	Ppt2	0.514489		Gga1	-0.114113
	Prcp	-0.47504		Ggcx	-0.410292
	Prdx1	-0.0133722		Ggh	0.176292
	Prdx2	0.872961		Ggt1	0.196929
	Prdx3	-0.0557022		Ghitm	-1.00333
	Prdx4	0.17605		Gigyf2	-0.36468
	Prdx5	-0.119015		Gip	-0.50576
	Prdx6	0.868891		Gipc1	-1.05266
	Preb	0.444608		Gipc2	-0.225665
	Prkar2a	0.27535		Git1	0.21218
	Prkcsh	0.21758		Glb1	-0.396947
	Prodh	-0.537381		Glg1	-0.393738
	Prodh2	-0.176468		Glo1	-0.105502
	Prorp	-0.763181		Glod4	-0.0443845
	Prxl2a	0.934529		Glod5	1.28858
	Psap	0.475061		Glrx	-0.183087
	Psmd2	0.627629		Glrx3	-0.133431
	Ptcd3	-0.515118		Gls	0.160566
	Ptges2	-0.0684402		Gltp	-0.254309
	Ptgs1	-0.357011		Glud1	-0.0622876
	Ptrh2	0.208889		glycoprotein	0.0740525
	Pura	0.711407		Gm10260	-0.254796
	Pxmp2	-0.425822		Gm1123	1.7284
	Pxmp4	-0.108992		Gm17087	0.246027
	Pygl	0.349598		Gm20390	0.0750374
	Pyroxd2	-0.417606		Gm28036	-0.118432
	Pzp	0.0612085		Gm3776	-1.88698
	Qdpr	0.445559		Gmds	0.386531
	quinone	-0.0568514		Gmfb	0.673733
	Rab10	0.248456		Gmppa	0.465361
	Rab11b	0.241239		Gmppb	0.666523
	Rab14	0.0329078		Gmps	-0.256492
	Rab18	0.173237		Gna11	1.00744
	Rab1a	0.237516		Gna13	0.295071
	Rab1A	0.947077		Gnai2	0.186247
	Rab1b	0.261137		Gnai3	-0.227292
	Rab21	0.422657		Gnaq	0.665976
	Rab2a	0.560105		Gnas	0.034434
	Rab32	-0.326513		Gnb1	0.454317
	Rab5a	0.676241		Gnb2	0.350237
	Rab5b	0.499554		Gne	0.392607
	Rab5c	0.2353		Gng12	0.178429
	Rab6a	0.116254		Gnl1	-0.179785
	Rab7a	0.394815		Gnpat	-0.568185
	Rab8a	0.252968		Golga1	0.424064
	Rab9a	0.356542		Golga2	0.0460976
	Rabac1	0.767279		Golga3	-0.607687
	Rac1	0.465432		Golga4	-0.431945
	Rack1	0.276375		Golga5	-0.0793042
	Rap1a	0.450222		Golgb1	-0.237844
	Rars2	-1.91427		Golim4	-0.0187011
	Rbp4	0.378747		Golm1	-0.401324
	Rdh11	-0.0192006		Golph3	0.242182
	Rdh14	-0.0722367		Golph3l	0.71957
	Rdh16f1	0.921902		Golt1b	-0.345122
	Rdh16f2	0.342375		Gorasp2	0.144633
	Rdh7	0.213494		Gosr1	0.415105
	Rdx	0.302921		Gosr2	0.296911
	Reep6	-0.168891		Got1	1.18452
	Rer1	0.493592		Got2	-0.328444
	Rexo2	-2.21718		Gpa33	0.3917
	Rgn	1.45257		Gpaa1	0.649483
	Rhoa	-0.285103		Gpam	-0.922883
	Rhog	0.819051		Gpat3	-0.108062
	Rhot1	-0.280903		Gpd1	0.766711
	Rhot2	0.218868		Gpd1l	-0.27846
	Rida	-0.627475		Gpd2	-0.837812
	Rmdn1	-0.199333		Gphn	0.52078
	Rmdn2	-0.226214		Gpi	0.315081
	Rmdn3	-0.488033		Gpr39	0.44004
	Rmnd1	0.221377		Gpr89a	0.368307
	Rnaset2b	-0.287439		Gprin3	0.497751
	Rpl10	0.174094		Gps1	0.0934835
	Rpl10a	-0.0122501		Gpx1	1.48828
	Rpl11	0.200553		Gpx2	-2.86239
	Rpl12	0.0838988		Gpx4	-0.493199
	Rpl13	0.14835		Gramd2b	0.58598
	Rpl13a	0.132622		Grb2	0.523861
	Rpl14	0.0455253		Grb7	-0.308387
	Rpl15	0.108898		Grhpr	0.261123
	Rpl17	-0.0137046		Grk2	0.0562861
	Rpl18	0.00778367		Grk6	-1.4287
	Rpl18a	0.0789265		Grpel1	-0.384125
	Rpl19	0.233344		Grsf1	-0.528633
	Rpl21	0.173155		Grtp1	0.0996386
	Rpl22	0.356202		Gsdmdc1	0.131788
	Rpl23	0.331365		Gsk3b	-0.35286
	Rpl23a	-0.118168		Gspt1	-0.171319
	Rpl24	-0.0698079		Gsr	-2.38111
	Rpl26	0.0790074		Gss	-0.500428
	Rpl27	0.0435454		Gsta1	-5.98362
	Rpl27a	-0.246251		Gsta3	-5.51194
	Rpl28	0.0323448		Gsta4	-1.08477
	Rpl29	-0.364347		Gstk1	-1.04311
	Rpl3	0.255997		Gstm1	-5.01916
	Rpl30	-0.0232811		Gstm2	-2.398
	Rpl31	0.0502236		Gstm3	-3.7439
	Rpl32	-0.232774		Gstm4	-1.76447
	Rpl34	0.101977		Gsto1	-0.421671
	Rpl35	0.112087		Gstp1	-1.46394
	Rpl35a	-0.763744		Gstp2	-3.41697
	Rpl36	-0.0888815		Gstt1	-0.502763
	Rpl36a	0.168291		Gstt2	-0.48077
	Rpl4	0.20936		Gstt3	-0.309964
	Rpl5	0.226806		Gstz1	0.0036975
	Rpl6	-0.128801		Gtf2f2	0.0335275
	Rpl7	0.33348		Gtf2i	-0.872195
	Rpl7a	0.269601		Gtpbp1	-0.26301
	Rpl8	0.0931026		Gtpbp4	-0.903979
	Rpl9	-0.058973		Gucy2c	-0.637691
	Rplp0	0.441193		Gusb	-1.14563
	Rplp1	0.0219384		Gvin1	-0.420792
	Rplp2	0.311801		Gys1	-0.567001
	Rpn1	0.159266		H1-1	0.0717075
	Rpn2	0.0995123		H1f0	0.931806
	Rps11	0.736694		H2-D1	0.506619
	Rps12-ps3	-0.602048		H2-K1	0.624325
	Rps13	-0.134097		H2-T3	1.46743
	Rps14	0.191478		H2afv	-0.00217955
	Rps15	-0.072881		H2afy	0.00321998
	Rps16	1.23221		H2bc4	1.46692
	Rps17	-0.00908958		H4c1	-0.0896064
	Rps19	0.0907541		H6pd	-2.89649
	Rps2	-0.367122		Hacd3	-0.89287
	Rps20	0.391793		Hacl1	-0.554671
	Rps25	4.56956		Hadh	0.385699
	Rps27	-0.145008		Hadha	0.308716
	Rps27a	0.354873		Hadhb	0.440795
	Rps29	0.812114		Hagh	1.45897
	Rps3	-0.124929		Hars	0.264894
	Rps3a	0.137157		Hat1	-0.234132
	Rps4x	0.0875859		Hax1	-0.141066
	Rps5	0.43688		Hbs1l	0.750513
	Rps7	0.13429		Hccs	1.68775
	Rps8	0.303012		Hcfc1	-0.419979
	Rps9	0.702592		Hdac2	-0.171817
	Rpsa	0.0204952		Hdgf	-0.122231
	Rrbp1	-0.004652		Hdhd3	0.0587393
	Rtcb	0.0906901		Hdlbp	0.154284
	Rtn3	0.549153		Heatr1	-0.408067
	Rtn4ip1	-0.0432325		Heatr3	-1.89105
	Sacm1l	0.130753		Heatr5a	1.01707
	Samm50	-0.0139646		Heatr5b	-0.256504
	Sardh	-0.251537		Heatr6	-0.601308
	Sars2	0.290637		Hectd1	-0.789001
	Sc5d	0.213863		Hectd3	0.471308
	Scarb1	0.409857		Hectd4	-0.591513
	Scarb2	0.0875577		Hells	-0.560848
	Scd2	0.887298		Heph	-0.056609
	Scfd1	-1.25625		Herc4	-0.236282
	Sco1	0.120774		Herpud1	-0.0669173
	Sco2	-0.465645		Hexa	0.530029
	Scp2	0.197759		Hexb	0.837801
	Scpep1	-0.0187708		Hgh1	-0.751662
	Sdc1	0.317744		Hgs	-0.312062
	Sdf2l1	0.283559		Hgsnat	0.222608
	Sdf4	0.143092		Hibadh	-0.624469
	Sdha	-0.0792499		Hibch	-0.405008
	Sdhb	0.0706769		Higd1a	-0.293994
	Sdhc	-0.0231897		Higd2a	0.0825914
	Sdhd	-0.143271		Hint1	-0.129015
	Sdr39u1	1.23613		Hint2	0.0718863
	Sec11a	0.339956		Hip1r	0.156322
	Sec14l2	1.90371		Hist1h1b	-0.00252015
	Sec14l4	0.370652		Hist1h1c	-0.136586
	Sec22b	0.420497		Hist1h1d	0.132126
	Sec23a	0.165833		Hist1h1e	0.0603535
	Sec24a	0.715985		Hist1h2ah	-0.124588
	Sec24c	-0.100993		Hist1h2bp	0.100261
	Sec24d	-1.79556		Hist1h3b	0.165698
	Sec61a1	0.0309679		Hist2h2ac	-0.299033
	Sec61b	0.146222		Hk1	-2.15121
	Sec61g	0.41622		Hk2	-1.1538
	Sec62	0.192757		Hkdc1	-0.659449
	Sec63	0.412148		Hm13	0.19097
	Sel1l	-0.526815		Hmbs	0.336098
	Selenbp1	0.828354		Hmgb1	-0.189061
	Selenof	0.312422		Hmgb2	0.0186405
	Selenoo	-0.138578		Hmgb3	0.207596
	Septin2	0.483822		Hmgcl	-0.478625
	Septin7	0.98784		Hmgcr	-0.63883
	Septin9	0.657508		Hmgcs1	0.232614
	Serhl	-0.425255		Hmgcs2	0.7404
	Serpina1b	0.0652222		Hmgn2	-0.909343
	Serpina1c	0.858445		Hmox2	-0.00360238
	Serpina3k	0.282777		Hnf4g	1.20988
	Serpinc1	0.0309258		Hnrnpa0	-0.646648
	Serpind1	0.432913		Hnrnpa1	-0.212044
	Serpinf2	1.44605		Hnrnpa2b1	0.209689
	Serping1	-0.211825		Hnrnpa3	-0.214635
	Serpinh1	0.98307		Hnrnpab	-0.0632505
	Sfxn1	-0.0732085		Hnrnpc	-0.222635
	Sfxn2	-0.0442601		Hnrnpd	-0.306008
	Sfxn5	-0.222007		Hnrnpf	0.0755648
	Sgpl1	0.576214		Hnrnph1	-0.195631
	Shmt2	-0.607102		Hnrnpk	-0.235433
	Siglec1	-0.832963		Hnrnpl	-0.224013
	Sigmar1	0.577976		Hnrnpll	0.273295
	Sirt3	-0.218231		Hnrnpm	-0.0964057
	Sirt5	-0.313907		Hnrnpr	-0.252594
	Slc10a1	-1.68502		Hnrnpu	-0.24122
	Slc16a1	0.607125		Hnrnpul1	0.537201
	Slc17a2	-2.46772		Hnrnpul2	0.0887972
	Slc22a1	-0.685426		Hook1	-0.654728
	Slc22a18	-0.418678		Hook2	-0.0388075
	Slc22a26	0.828905		Hp1bp3	-0.322225
	Slc22a27	0.258735		Hpgd	-0.809505
	Slc25a1	-0.181031		Hprt1	0.104696
	Slc25a10	-0.219123		Hsd17b10	0.0470176
	Slc25a11	0.150889		Hsd17b11	0.0233211
	Slc25a12	0.7375		Hsd17b12	0.108765
	Slc25a13	-0.146135		Hsd17b13	0.242289
	Slc25a15	0.153009		Hsd17b13	0.539916
	Slc25a16	0.00845672		Hsd17b2	0.0999754
	Slc25a20	-0.289449		Hsd17b4	-0.0312609
	Slc25a21	-0.285559		Hsd17b7	-0.519645
	Slc25a22	0.0644292		Hsd17b8	-0.129598
	Slc25a23	0.0573629		Hsdl1	-0.21454
	Slc25a25	0.0405461		Hsp90aa1	-0.224338
	Slc25a3	0.115584		Hsp90ab1	-0.0992717
	Slc25a4	0.868811		Hsp90b1	0.118906
	Slc25a42	-0.499578		Hspa4	0.235559
	Slc25a45	-0.620629		Hspa4l	0.0505649
	Slc25a46	-0.517572		Hspa5	0.0878456
	Slc25a5	-0.430301		Hspa8	0.038944
	Slc26a1	0.328622		Hspa9	-0.54133
	Slc27a2	0.0222066		Hspd1	-0.0763294
	Slc27a4	0.219177		Hspe1	-0.271329
	Slc27a5	0.203128		Hspg2	1.70297
	Slc29a1	0.273809		Hspg2	1.95648
	Slc2a2	0.258883		Hsph1	-0.0169495
	Slc35a1	0.0710971		Htatip2	-2.15545
	Slc35a3	-0.0314007		Htra2	-0.226608
	Slc35a4	-0.293513		Htt	-0.675636
	Slc35b2	0.999475		Huwe1	-0.208812
	Slc35d1	-1.48798		Hyou1	-0.110395
	Slc37a4	-0.322517		Iap	-0.185768
	Slc38a3	0.0931157		Iars	-0.0482671
	Slc39a7	0.0412808		Iars2	-1.01747
	Slc3a2	0.407876		Ide	-0.674861
	Slc4a1	0.282289		Idh1	-0.305064
	Slc6a13	0.324023		Idh2	-0.744906
	Slc9a3r1	0.324243		Idh3a	-0.409535
	Slco1a1	-0.0698957		Idh3b	-0.297583
	Slco1a4	1.24728		Idh3g	-0.448948
	Slco1b2	0.201421		Idi1	-0.435232
	Slco2b1	0.745628		Ier3ip1	-0.240975
	Slirp	-0.356634		Ifi27l2b	-0.235232
	Smim20	-0.114638		Ifi35	0.328858
	Smpd1	0.770589		Ifih1	0.442622
	Smpdl3a	0.49931		Ifitm3	-1.43507
	Snap23	-0.952024		Ifngr1	-0.242118
	Snd1	-0.049643		Igf2bp2	0.343168
	Sntb1	0.674945		Igf2bp3	0.18666
	Soat2	-0.132987		Igf2r	-0.238678
	Sod1	0.310645		Ik	-0.291719
	Sod2	-0.0568621		Il18	2.06737
	Sord	0.475489		Ilf2	-0.44209
	Spcs1	1.02343		Ilf3	0.0353689
	Spcs2	0.165782		Ilk	-0.471811
	Spcs3	0.165714		Ilvbl	0.473519
	Spg7	-0.0746377		Immt	-0.312205
	Sphk2	-0.395682		Immt	0.270448
	Spr	0.0848001		Impa1	0.0578007
	Spryd4	0.691417		Impa2	-0.0550403
	Sptan1	1.05103		Impad1	0.739637
	Sptbn1	0.36941		Impdh2	0.590121
	Sptbn2	0.76562		Inpp5b	-0.0350634
	Srpra	-0.361004		Inppl1	0.276687
	Srprb	0.0187017		Ints3	-0.292938
	Ssbp1	0.101994		Ints7	-0.625875
	Ssr1	0.846981		Ipo11	-1.03773
	Ssr3	-0.0828031		Ipo4	-0.660994
	Ssr4	0.0872108		Ipo5	-0.146028
	St3gal1	0.58656		Ipo7	-0.26957
	St3gal4	1.97654		Ipo8	0.0266073
	St6gal1	0.306054		Ipo9	-0.415114
	Steap4	0.647875		Iqgap1	0.00596982
	Stmp1	-0.044001		Iqgap2	0.592623
	Stom	0.0555438		Iqgap3	-0.563107
	Stoml2	0.0902987		Irak4	-0.055497
	Sts	-0.0264242		Irf3	-0.469565
	Stt3a	0.0814797		Irf6	0.196127
	Stt3b	0.0734578		Irgm1	1.06048
	Stx4	0.572057		Isoc1	0.415464
	Stx7	1.48545		Isoc2a	0.687024
	Stx8	0.549357		Ist1	0.230672
	Sucla2	-0.0842614		Isyna1	-0.865735
	Suclg1	0.111224		Itch	-0.172752
	Suclg2	-0.210403		Itfg1	0.183634
	Sugct	-0.808648		Itga2	-0.245046
	Sult1a1	0.631614		Itga3	0.416043
	Sult3a1	0.404276		Itga6	-0.438133
	Suox	0.105356		Itgav	0.0246655
	Supv3l1	-0.19199		Itgb1	0.226679
	Surf1	-0.226732		Itgb4	-0.171514
	Surf4	-0.229518		Itgb6	-0.293913
	Syncrip	-1.52581		Itln1	-0.101063
	Synj2bp	-0.0115917		Itm2b	-0.117721
	Syvn1	-0.0245194		Itpa	0.0518745
	Taco1	0.177872		Itpr3	-0.378545
	Tap2	-0.0372319		Itprid2	-0.575216
	Tapbp	-0.41447		Itsn2	0.394513
	Tars1	0.129581		Ivd	0.516868
	Tars2	-0.369538		Jak1	-0.699207
	Tbl2	-0.0641562		Jup	-0.11006
	Tbrg4	0.236803		Kars1	0.0552356
	Tcirg1	0.512705		Kdelr2	-0.357262
	Tcp1	0.591551		Kdm1a	-1.08298
	Tecr	0.163387		Kdm3a	0.482337
	Tf	0.353887		Keap1	1.22267
	Tfam	-0.120634		Khdrbs1	0.648063
	Tfb1m	-0.398008		Khk	1.77035
	Tfr2	0.384379		Khsrp	-0.240438
	Tgm1	0.418396		Kiaa0319l	0.531189
	Tgm2	-0.0061208		Kiaa1522	0.344373
	Tgoln1	0.0161296		Kiaa2013	-0.373756
	Tha1	-0.0519224		Kif11	-1.02487
	Them4	-0.00132127		Kif13a	-0.177569
	Timm13	-0.0459166		Kif13b	0.155215
	Timm17b	-0.2444		Kif14	0.801629
	Timm22	-0.808368		Kif15	-1.13878
	Timm23	-0.367583		Kif21a	0.148261
	Timm29	-0.117429		Kif23	0.672863
	Timm44	0.279423		Kif2a	-0.00624246
	Timm50	-0.114764		Kif4	-0.0522883
	Timm8a1	-0.206702		Kif5b	0.147165
	Timm8b	2.45148		Klc4	0.581804
	Timm9	-0.299466		Kntc1	-0.400979
	Timmdc1	-0.148512		Kpna2	-0.529132
	Tkfc	1.17575		Kpna3	-0.176042
	Tkt	-1.29568		Kpna4	0.575772
	Tln1	0.187358		Kpna6	0.238887
	Tm7sf2	0.39146		Kpnb1	-0.141461
	Tm9sf1	0.0531922		Kras	0.271929
	Tm9sf2	1.18274		Krt1	0.29069
	Tm9sf3	0.313367		Krt8	0.0241215
	Tm9sf4	0.144305		Krtcap2	-0.548201
	Tmbim6	0.0178352		Ktn1	-0.388211
	Tmco1	-0.151197		L1cam	0.113295
	Tmed10	0.311913		L2hgdh	0.177022
	Tmed4	0.39443		Lactb	-0.750313
	Tmed7	0.994108		Lad1	0.595731
	Tmed9	0.393814		Lama1	2.04646
	Tmem11	-0.690636		Lama5	0.469172
	Tmem126a	0.710651		Lamb1	2.04496
	Tmem135	-0.177684		Lamb2	1.75737
	Tmem14c	0.633879		Lamc1	2.42648
	Tmem19	1.27381		Lamp1	-0.0832837
	Tmem205	-0.452297		Lamp2	-0.291305
	Tmem214	-0.0071003		Lamtor1	-0.179333
	Tmem256	0.0122286		Lamtor2	0.121675
	Tmem30a	0.278112		Lamtor3	-0.172685
	Tmem33	0.133444		Lamtor4	-0.569455
	Tmem38b	0.13036		Lamtor5	-0.00451106
	Tmem97	-0.917461		Lap3	-0.24269
	Tmlhe	-0.279929		Larp1	-0.126911
	Tmx1	-0.174262		Larp4	-0.0644964
	Tmx2	0.375477		Larp4b	-0.274206
	Tomm20	-1.48913		Lars	-0.068166
	Tomm22	-0.0602251		Lars2	-0.699809
	Tomm40	-0.37277		Lasp1	0.547117
	Tomm5	0.319988		Lbr	-0.160809
	Tomm70	0.121851		Lclat1	0.0747851
	Tor1aip2	-0.242743		Lcp1	0.147103
	Tpi1	0.801249		Lct	5.6658
	Tpm3	-0.0291739		Ldah	0.320598
	Tpp1	-0.06693		Ldha	0.628269
	Tpt1	0.844467		Ldlr	-0.0537486
	Trabd	-0.211697		Lemd2	-0.389777
	Tram1	0.220631		Letm1	-0.25783
	Trap1	-0.443748		Lgals2	-0.581685
	Trim14	0.215996		Lgals3	-1.23661
	Trip11	0.378874		Lgals3bp	-0.464031
	Trmt10c	-0.116457		Lgals4	0.0517582
	Tsfm	0.0926846		Lgals8	0.603563
	Tspo	0.0495881		Lgals9	-0.149797
	Tst	0.492973		Lgr4	0.269491
	Tstd1	0.712443		Lig1	-1.75851
	Ttr	0.521938		Lig1	-1.30137
	Tuba1b	-0.397994		Lig3	0.239971
	Tubb4b	0.145329		Lima1	0.15821
	Tufm	-0.245699		Limd1	-0.0998424
	Txn	0.276307		Limk2	-0.142627
	Txn2	-0.48087		Lin7c	0.0792733
	Txndc12	-0.193716		Lipa	-1.55707
	Txndc5	0.125383		Lipe	1.13259
	Txnrd2	0.188708		Llgl1	-0.778884
	Tysnd1	-0.209274		Llgl2	-0.417469
	Ufc1	-0.134069		Lman1	0.364557
	Ufl1	-0.820666		Lman2	0.026117
	Ufsp2	-0.0414345		Lmbrd2	-0.215874
	Ugdh	-2.14722		Lmf1	-0.18651
	Ugt1a1	0.235834		Lmf2	0.340804
	Ugt1a10	4.9238		Lmna	0.289075
	Ugt1a5	-0.124886		Lmnb1	-0.11512
	Ugt1a6	-1.47876		Lmnb2	-0.345391
	Ugt1a6b	-1.2011		Lmo7	-0.373766
	Ugt1a9	-0.190854		Lmtk2	-0.356978
	Ugt2a3	-0.00388997		Lnpep	0.0721689
	Ugt2b1	-1.38855		Lnpk	-0.567006
	Ugt2b34	-0.692112		Lonp1	-0.424945
	Ugt2b35	-3.75689		Lonp2	-0.151814
	Ugt2b36	-0.931507		Lpcat3	0.0805991
	Ugt2b5	-1.60114		Lpin3	-0.435977
	Ugt3a1	-0.469158		Lpp	0.520758
	Ugt3a2	0.189481		Lratd2	-0.73935
	Uox	-0.249129		Lrba	0.155782
	Upf1	-0.326079		Lrig1	-2.296
	Uqcr10	-0.266108		Lrp1	0.47802
	Uqcrb	-0.46325		Lrpap1	0.356832
	Uqcrc1	-0.504722		Lrpprc	-0.327294
	Uqcrc2	-0.14703		Lrrc1	0.427469
	Uqcrfs1	-0.0364343		Lrrc19	0.678169
	Uqcrh	0.0737013		Lrrc40	-0.099906
	Uqcrq	-0.134927		Lrrc47	0.240968
	Urah	0.00531142		Lrrc57	0.230805
	Uroc1	0.638897		Lrrc59	0.0584571
	Uso1	0.678988		Lsg1	-0.855148
	Usp30	-1.06642		Lsr	0.363512
	Vamp8	0.819532		Lss	-0.470242
	Vapa	-0.176487		Lta4h	1.11167
	Vapb	-0.44844		Ltn1	-0.281879
	Vars	-1.01342		Luc7l2	-0.645752
	Vars2	0.167434		Luc7l3	0.062198
	Vat1	-0.453028		Luzp1	0.467497
	Vcl	0.423419		Lyar	-0.0599627
	Vcp	0.262052		Lyn	-0.118738
	Vdac1	0.0476353		Lypla1	0.248139
	Vdac2	0.0315688		Lypla2	0.114845
	Vdac3	-0.125675		lysophosphatidylglycerol	1.1092
	Vkorc1	0.107421		Lyz1	0.498314
	Vmp1	0.790706		M6pr	0.021466
	Vps35	0.330447		Maco1	-0.330102
	Vtn	0.932132		Mad2l1	-0.688997
	Vwa8	-0.0326805		Magoh	0.14342
	Wars2	0.553605		Magt1	-0.0346883
	Xpnpep3	-0.0861359		Maip1	-0.30005
	Yars2	-0.20104		Mal2	0.15016
	Ybx1	0.942038		Man1a1	0.346773
	Yme1l1	0.0144646		Man1a2	-0.233704
	Ywhab	0.486405		Man1b1	-0.266004
	Ywhae	0.99606		Man2a1	-0.160533
	Ywhag	0.47566		Man2b1	0.189719
	Ywhaz	0.183747		Manba	-0.325025
	Zadh2	-0.0159427		Manf	-0.124045
	Zfpl1	0.627724		Maoa	-0.467043
	Zmpste24	0.28073		Maob	-0.198166
				Map1s	-0.619254
				Map2k1	-0.079975
				Map2k2	-0.123062
				Map2k3	0.0258181
				Map2k4	0.200454
				Map3k2	-0.18234
				Map4	-0.48561
				Map7	-0.307086
				Mapk1	-0.0570307
				Mapk13	0.212221
				Mapk3	-0.0245768
				Mapk9	-0.280792
				Mapkap1	-0.263569
				Mapre1	0.0564032
				Mapre2	-0.0180836
				Marcks	-0.345604
				Mark2	0.124812
				Mark3	0.24747
				Mars	-0.195753
				Mars2	0.634227
				Mat2a	-0.435233
				Matr3	-0.645863
				Mavs	0.542375
				Mboat7	0.0829653
				Mccc1	-0.497717
				Mccc2	-0.278905
				Mcm2	-0.402004
				Mcm3	-0.601378
				Mcm4	-0.393485
				Mcm5	-0.393425
				Mcm6	-0.603966
				Mcm7	-0.481474
				Mcmbp	-0.54874
				Mcu	0.00545006
				Mcur1	0.156346
				Mdh1	0.305793
				Mdh2	-0.0873108
				Mdp1	0.451324
				Me1	-4.13258
				Me2	0.335502
				Mecr	-0.572078
				Med25	-0.873306
				Mep1a	0.847218
				Mep1b	0.505726
				Mesd	-0.525918
				Metap1	-0.270307
				Metap2	-0.569955
				Mettl16	-0.0836717
				Mettl26	-0.07516
				Mettl7a1	-1.99217
				Mff	-0.208545
				Mfge8	1.17469
				Mfn1	-0.65534
				Mfn2	-0.279545
				Mgam	1.5723
				Mgam2-ps	0.4832
				Mgat1	0.257114
				Mgat2	-0.0233199
				Mgat4a	0.564867
				Mgat5	-0.187712
				Mgst1	-0.994356
				Mgst3	-0.920754
				Mia2	-0.48271
				Mia3	-0.147578
				Mical1	1.16114
				Mical2	0.11274
				Micall2	0.0200653
				Micos13	0.00735077
				Micu1	0.0303061
				Micu2	-0.199486
				Mif	-0.375484
				Miga2	0.561785
				Mink1	0.489703
				Mipep	-0.775709
				Misp	-0.39726
				Mki67	-0.778145
				Mlec	-0.181615
				Mlx	0.465979
				Mlycd	-0.81354
				Mmab	-0.351726
				Mme	1.25085
				Mmgt1	-0.370154
				Mmp7	0.141556
				Mms19	-0.48011
				Mmut	-0.583386
				Mob1a	-0.639213
				Mocs1	-0.324245
				Mogat2	0.310114
				Mogs	0.0418425
				Mon2	0.0569565
				Mospd2	0.143091
				Mov10	0.189099
				Mpc1	0.0221004
				Mpc2	-0.239637
				Mpdu1	-0.213394
				Mpp1	1.14265
				Mpp5	0.499374
				Mpp6	-0.595101
				Mpp7	0.025305
				Mpst	-1.30055
				Mri1	0.852152
				Mrm3	-0.547911
				Mroh1	-0.798555
				Mrpl1	-0.0262273
				Mrpl10	-0.449526
				Mrpl11	-0.0435059
				Mrpl12	-0.181742
				Mrpl13	-0.00341845
				Mrpl14	-0.158117
				Mrpl15	-0.0942821
				Mrpl16	-0.0685956
				Mrpl17	-0.279882
				Mrpl19	-0.157399
				Mrpl2	-0.657824
				Mrpl20	-0.153655
				Mrpl21	-0.144072
				Mrpl22	-0.237042
				Mrpl23	-0.00193395
				Mrpl24	-0.133346
				Mrpl27	-0.259617
				Mrpl28	-0.116811
				Mrpl3	0.107434
				Mrpl30	0.301065
				Mrpl33	-0.27821
				Mrpl37	0.00907988
				Mrpl38	-0.104555
				Mrpl39	-0.224323
				Mrpl4	-0.112123
				Mrpl40	0.0225234
				Mrpl41	0.0876432
				Mrpl43	0.0593454
				Mrpl44	-0.211327
				Mrpl45	-0.212129
				Mrpl46	-0.00572185
				Mrpl47	-0.144564
				Mrpl48	-0.102077
				Mrpl49	0.310798
				Mrpl50	-0.475936
				Mrpl51	-0.413622
				Mrpl53	0.0501455
				Mrpl55	0.0933188
				Mrpl57	-0.469596
				Mrpl58	-0.0273389
				Mrpl9	-0.0218377
				Mrps10	-0.856434
				Mrps15	-0.0572617
				Mrps16	-0.465643
				Mrps18b	0.396805
				Mrps2	-0.373796
				Mrps21	-0.786514
				Mrps22	-0.220841
				Mrps23	-0.318245
				Mrps24	0.617986
				Mrps25	-0.286205
				Mrps26	-0.101215
				Mrps27	-0.24061
				Mrps28	-0.151401
				Mrps30	0.201053
				Mrps31	-0.0064862
				Mrps34	-0.164275
				Mrps35	-0.346823
				Mrps36	-0.731261
				Mrps5	-0.264187
				Mrps7	-0.234523
				Mrps9	-0.151438
				Mrrf	0.402266
				Mrs2	0.91635
				Ms4a10	1.83107
				Msh2	-0.958828
				Msh6	-0.784387
				Msmo1	-0.335554
				Msra	0.743443
				mt-Co3	-1.01764
				Mta2	-0.478829
				Mtap	-0.0679498
				Mtatp6	-0.293065
				Mtatp8	0.444083
				Mtch1	0.0317658
				Mtch2	0.81278
				Mtco1	-0.198721
				Mtco2	-0.110227
				Mtdh	-0.547847
				Mtfp1	0.093693
				Mtfr1l	-0.168015
				Mthfd1	-0.303019
				Mthfd1l	-0.728765
				Mtif2	0.0623453
				Mtm1	0.189823
				Mtnd1	0.183683
				Mtnd2	-0.494501
				Mtnd4	-0.0549499
				Mtnd5	0.276724
				Mtor	0.27627
				Mtpap	-0.0792944
				Mtrex	-0.29752
				Mttp	0.375866
				Mtx1	-0.373286
				Mtx1	0.102251
				Mtx2	0.0653977
				Muc13	1.24299
				Muc2	1.10429
				Muc4	2.19669
				Mvk	-0.450296
				Mvp	-0.523299
				Myadm	-0.116116
				Mybbp1a	-0.467656
				Mydgf	-0.108571
				Myh14	0.0348593
				Myh9	-0.216072
				Myl12b	-0.407956
				Myl6	0.0534994
				Mylk	1.11774
				Myo15b	1.36094
				Myo18a	-0.169411
				Myo1a	0.683091
				Myo1b	-0.830922
				Myo1c	-0.910384
				Myo1d	0.169092
				Myo1e	-0.121731
				Myo5b	0.0699411
				Myo6	0.26753
				Myo7a	0.983088
				Myo7b	0.143082
				Myorg	0.0424921
				Naa10	-0.217036
				Naa15	-0.435944
				Naa25	-0.492655
				Naa35	0.189142
				Naa50	-0.139624
				Naaa	-0.728334
				Naaladl1	-3.94331
				Naca	-0.346357
				Nadk2	-1.10398
				Nadsyn1	0.0107746
				Naga	0.154308
				Naglu	-0.105941
				Naip1	0.201077
				Naip2	0.273806
				Nampt	-0.686525
				Nanp	-0.468961
				Nans	0.481249
				Nap1l1	-0.237499
				Nap1l4	0.111364
				Napa	-0.00341166
				Naprt	0.560992
				Nars	0.209196
				Nasp	-0.0314494
				Nat10	-0.332019
				Nat8f1	-0.705987
				Naxd	-0.307427
				Naxe	2.1559
				Nbas	-0.184987
				Nbeal1	0.251966
				Ncapd2	-0.78289
				Ncapg	-0.482328
				Ncaph	-0.505125
				Ncbp1	-0.922906
				Nceh1	1.42088
				Nckap1	0.0639518
				Ncl	-0.362626
				Ncln	0.104033
				Ncstn	-0.162988
				Ndrg1	0.523981
				Ndrg3	0.12905
				Ndst1	0.334577
				Ndufa10	0.0676035
				Ndufa11	0.195971
				Ndufa12	0.00885317
				Ndufa13	0.229981
				Ndufa2	0.123331
				Ndufa4	-0.31979
				Ndufa5	-0.0331537
				Ndufa6	0.0200141
				Ndufa7	0.268106
				Ndufa8	0.102165
				Ndufa9	0.20369
				Ndufab1	-0.0321308
				Ndufaf1	0.0387206
				Ndufaf2	0.0310014
				Ndufaf3	-0.519926
				Ndufaf4	-0.876142
				Ndufaf7	-0.175915
				Ndufb1	0.264745
				Ndufb10	0.113467
				Ndufb11	0.00227467
				Ndufb2	0.358847
				Ndufb3	0.0523246
				Ndufb4	0.0352381
				Ndufb5	0.186988
				Ndufb6	0.188331
				Ndufb7	0.254331
				Ndufb8	0.300097
				Ndufb9	0.362182
				Ndufc2	0.11762
				Ndufs1	0.115785
				Ndufs2	0.0311988
				Ndufs3	0.0656279
				Ndufs4	0.157734
				Ndufs5	-0.104049
				Ndufs6	0.101987
				Ndufs7	0.00634526
				Ndufs8	0.0162425
				Ndufv1	0.196064
				Ndufv2	0.00706489
				Ndufv3	-0.0720393
				Ndufv3	0.496798
				Necap1	-0.0915161
				Necap2	0.250572
				Nectin2	0.127803
				Nedd1	0.182931
				Nedd4	-0.597484
				Nedd4l	-0.615781
				Nedd8	0.885344
				Nelfa	-0.087665
				Nelfb	-0.0224734
				Nemf	-0.00767878
				Neo1	-0.167806
				Neu3	1.6281
				Nfkb2	0.689605
				Nfs1	-0.0448647
				Nfu1	-0.535308
				Ngef	0.0668211
				Ngly1	0.21419
				Nhlrc2	0.0202311
				Niban2	-0.603759
				Nid1	2.1147
				Nid2	1.59503
				Nipsnap1	-0.522229
				Nipsnap2	0.0488622
				Nipsnap3b	-0.0834625
				Nln	-0.667749
				Nlrp6	0.327992
				Nme3	-1.40555
				Nmes1	0.529806
				Nmt1	0.442505
				Nnt	-0.787166
				Noa1	-1.36672
				Nob1	-0.0544099
				Nolc1	-0.258793
				Nomo1	-0.0774247
				Nono	0.277402
				Nop2	-0.530172
				Nop56	-0.280194
				Nop58	-0.202877
				Nostrin	0.624076
				Npc1l1	0.855407
				Npepps	0.158847
				Nploc4	-0.448374
				Npm1	-0.0538294
				Npm3	-0.470088
				Nptn	0.419083
				Nqo1	-5.27646
				Nr3c1	0.208507
				Nrbp1	0.0871543
				Nrd1	-0.371081
				Nsdhl	-0.553604
				Nsf	-0.144866
				Nsfl1c	-0.11799
				Nsun2	0.053755
				Nt5c	0.238556
				Nt5c2	1.15787
				Nub1	0.382316
				Nubp2	-0.206002
				Nucb1	0.108646
				Nudc	-0.265147
				Nudcd1	0.317106
				Nudt16	0.636545
				Nudt19	0.794081
				Nudt21	0.138791
				Nudt5	-0.858808
				Nudt7	-0.958681
				Nufip2	0.681878
				Numa1	-0.413665
				Numb	0.402519
				Numbl	0.769887
				Nup107	-0.632544
				Nup133	-0.0355276
				Nup155	-0.538854
				Nup160	-0.278494
				Nup188	0.124141
				Nup205	-0.856911
				Nup210	-0.453775
				Nup214	-0.508301
				Nup35	-0.330052
				Nup43	-0.316259
				Nup50	-0.705732
				Nup88	0.0900184
				Nup93	-0.429241
				Nup98	-0.268643
				Nxf1	0.161658
				Oasl1	-0.752302
				Oat	-0.610554
				Ociad1	0.0717048
				Ociad2	0.0602722
				Ocln	0.182
				Odr4	0.0713333
				Oga	0.0285189
				Ogdh	-0.529325
				Ogfod3	1.08838
				Ogfr	0.046307
				Ogt	-0.523396
				Ola1	-0.0684239
				Olfm4	-3.86979
				Opa1	-0.266264
				Opa1	-0.0173049
				Opa3	-0.321904
				Ormdl2	-0.542251
				Os9	0.192691
				Osbp	0.145297
[truncated: 1,336 more rows]

## Sheet: Liver_GOCC
#term ID	term description	genes mapped	enrichment score	direction	false discovery rate	method	matching proteins in your input (IDs)	matching proteins in your input (labels)
GO:0070062	extracellular exosome	15	1.32452	bottom of list	0.0071	afc	ENSMUSP00000000727,ENSMUSP00000003572,ENSMUSP00000004774,ENSMUSP00000015800,ENSMUSP00000020911,ENSMUSP00000022704,ENSMUSP00000027123,ENSMUSP00000031314,ENSMUSP00000052283,ENSMUSP00000054499,ENSMUSP00000071486,ENSMUSP00000084846,ENSMUSP00000096912,ENSMUSP00000103015,ENSMUSP00000106180	Actg1,Alb,Aldoa,Anpep,Aqp1,Bhmt,Fn1,Gars,Hspa8,Hspd1,Itm2b,Lamp2,Rab5b,Sdc1,Sord
GO:0010008	endosome membrane	42	0.769634	bottom of list	0.0071	ks	ENSMUSP00000000727,ENSMUSP00000003121,ENSMUSP00000017975,ENSMUSP00000018561,ENSMUSP00000019317,ENSMUSP00000020174,ENSMUSP00000020329,ENSMUSP00000020343,ENSMUSP00000021001,ENSMUSP00000021285,ENSMUSP00000022704,ENSMUSP00000024860,ENSMUSP00000025279,ENSMUSP00000025684,ENSMUSP00000026462,ENSMUSP00000026565,ENSMUSP00000026624,ENSMUSP00000027396,ENSMUSP00000027675,ENSMUSP00000027684,ENSMUSP00000028045,…	Abcb6,Ankfy1,Anxa6,Arl8a,Arl8b,Cd1d1,Eea1,Egfr,Ehd1,Ehd3,Golim4,Hsd17b6,Ifitm3,Irgm1,Itm2b,Lamp1,Lamp2,Lamtor1,Lamtor3,Mmgt1,Mrc1,Myo1b,Npc1,Pi4k2a,Pigr,Rab10,Rab11b,Rab14,Rab21,Rab5a,Rab5b,Rab5c,Rab7,Rab8a,Rac1,Steap4,Stx7,Stx8,Tm9sf2,Tmem55b,Vamp8,Vps35
GO:0044440	endosomal part	44	0.750971	bottom of list	0.0071	ks	ENSMUSP00000000727,ENSMUSP00000003121,ENSMUSP00000015667,ENSMUSP00000017975,ENSMUSP00000018561,ENSMUSP00000019317,ENSMUSP00000020174,ENSMUSP00000020329,ENSMUSP00000020343,ENSMUSP00000021001,ENSMUSP00000021285,ENSMUSP00000022704,ENSMUSP00000024860,ENSMUSP00000025279,ENSMUSP00000025684,ENSMUSP00000026462,ENSMUSP00000026565,ENSMUSP00000026624,ENSMUSP00000027396,ENSMUSP00000027675,ENSMUSP00000027684,…	Abcb6,Ankfy1,Anxa6,Arl8a,Arl8b,Cd1d1,Ctss,Eea1,Egfr,Ehd1,Ehd3,Golim4,Hsd17b6,Ifitm3,Irgm1,Itm2b,Lamp1,Lamp2,Lamtor1,Lamtor3,Lrpap1,Mmgt1,Mrc1,Myo1b,Npc1,Pi4k2a,Pigr,Rab10,Rab11b,Rab14,Rab21,Rab5a,Rab5b,Rab5c,Rab7,Rab8a,Rac1,Steap4,Stx7,Stx8,Tm9sf2,Tmem55b,Vamp8,Vps35
GO:0005768	endosome	86	0.679774	bottom of list	0.00023	ks	ENSMUSP00000000727,ENSMUSP00000003121,ENSMUSP00000007602,ENSMUSP00000007959,ENSMUSP00000013304,ENSMUSP00000015667,ENSMUSP00000015800,ENSMUSP00000017975,ENSMUSP00000018561,ENSMUSP00000019317,ENSMUSP00000019974,ENSMUSP00000020174,ENSMUSP00000020329,ENSMUSP00000020343,ENSMUSP00000021001,ENSMUSP00000021285,ENSMUSP00000021607,ENSMUSP00000022704,ENSMUSP00000022993,ENSMUSP00000023590,ENSMUSP00000024860,…	Abcb6,Ankfy1,Anxa6,Apoe,Arl8a,Arl8b,Arsa,Atp11c,Atp1a1,Atp6v0d1,Cd1d1,Chid1,Cltc,Ctss,Derl1,Derl2,Dnm2,Ece1,Eea1,Egfr,Ehd1,Ehd3,Ezr,Fyco1,Gnas,Golim4,Grn,H2-Ab1,Hmgb1,Hrg,Hsd17b6,Hspa8,Hspd1,Ifitm3,Irgm1,Itgb1,Itm2b,Lamp1,Lamp2,Lamtor1,Lamtor3,Lgmn,Lrp1,Lrpap1,M6pr,Mmgt1,Mrc1,Myo1b,Npc1,Nucb1,Ociad1,Ociad2,Pacsin3,Phb,Pi4k2a,Pigr,Prdx3,Rab1,Rab10,Rab11b,Rab14,Rab21,Rab32,Rab5a,Rab5b,Rab5c,Rab7,Ra…
GO:0042470	melanosome	46	0.670278	bottom of list	2.54e-05	ks	ENSMUSP00000000727,ENSMUSP00000001460,ENSMUSP00000003550,ENSMUSP00000006235,ENSMUSP00000006435,ENSMUSP00000015800,ENSMUSP00000017975,ENSMUSP00000018470,ENSMUSP00000019317,ENSMUSP00000019974,ENSMUSP00000020238,ENSMUSP00000020637,ENSMUSP00000022894,ENSMUSP00000024739,ENSMUSP00000026122,ENSMUSP00000028241,ENSMUSP00000028683,ENSMUSP00000029476,ENSMUSP00000031779,ENSMUSP00000032143,ENSMUSP00000033184,…	Ahcy,Anxa6,Atp6v1b2,Bsg,Calu,Canx,Cct4,Cltc,Cnp,Ctsb,Ctsd,Erp29,Fasn,Ganab,Hsp90aa1,Hsp90ab1,Hsp90b1,Hspa8,Itgb1,Lamp1,Ncstn,P4hb,Pdia3,Pdia4,Pdia6,Ppib,Rab1,Rab2a,Rab32,Rab5a,Rab5b,Rab5c,Rab7,Rab9,Rac1,Rpn1,Sec22b,Slc3a2,Snd1,Stom,Tmed10,Tmem33,Tpp1,Ywhab,Ywhae,Ywhaz
GO:0150034	distal axon	31	0.645198	bottom of list	0.0068	ks	ENSMUSP00000004673,ENSMUSP00000004774,ENSMUSP00000006181,ENSMUSP00000007216,ENSMUSP00000013304,ENSMUSP00000015800,ENSMUSP00000016400,ENSMUSP00000017975,ENSMUSP00000020174,ENSMUSP00000022616,ENSMUSP00000024739,ENSMUSP00000026196,ENSMUSP00000029266,ENSMUSP00000032629,ENSMUSP00000033699,ENSMUSP00000039269,ENSMUSP00000052258,ENSMUSP00000056027,ENSMUSP00000064518,ENSMUSP00000070993,ENSMUSP00000073175,…	Amfr,Anxa5,Ap2m1,Aqp1,Atp6v0d1,Cfl1,Cltc,Clu,Ctnnd1,Ctsz,Cyfip1,Dnm2,Eno1,Flna,Glul,Got1,Hnrnpk,Hsp90aa1,Hsp90ab1,Hspa8,Myh14,Napa,Ndrg2,Rab5a,Rab7,Rpl26,Sigmar1,Snap23,Stx7,Tpm3,Ywhae
GO:0033267	axon part	38	0.644809	bottom of list	0.0031	ks	ENSMUSP00000004673,ENSMUSP00000004774,ENSMUSP00000006181,ENSMUSP00000007216,ENSMUSP00000013304,ENSMUSP00000015800,ENSMUSP00000016400,ENSMUSP00000017975,ENSMUSP00000020174,ENSMUSP00000020343,ENSMUSP00000022616,ENSMUSP00000023707,ENSMUSP00000024739,ENSMUSP00000026196,ENSMUSP00000029266,ENSMUSP00000032629,ENSMUSP00000033699,ENSMUSP00000039269,ENSMUSP00000052258,ENSMUSP00000056027,ENSMUSP00000061493,…	Amfr,Anxa5,Ap2m1,Aqp1,Atp6v0d1,Cadm1,Cfl1,Cltc,Clu,Ctnnd1,Ctsz,Cyfip1,Dnm2,Eea1,Eno1,Flna,Glul,Got1,Hnrnpk,Hsp90aa1,Hsp90ab1,Hspa8,Myh14,Napa,Ndrg2,Rab21,Rab5a,Rab7,Rpl26,Sigmar1,Snap23,Sod1,Spg7,Sptan1,Sptbn1,Stx7,Tpm3,Ywhae
GO:0044433	cytoplasmic vesicle part	80	0.603916	bottom of list	0.00026	ks	ENSMUSP00000000727,ENSMUSP00000003038,ENSMUSP00000003121,ENSMUSP00000003550,ENSMUSP00000004774,ENSMUSP00000007216,ENSMUSP00000009234,ENSMUSP00000015667,ENSMUSP00000017975,ENSMUSP00000018561,ENSMUSP00000018875,ENSMUSP00000019317,ENSMUSP00000019896,ENSMUSP00000019974,ENSMUSP00000020174,ENSMUSP00000020329,ENSMUSP00000020343,ENSMUSP00000021001,ENSMUSP00000021285,ENSMUSP00000021375,ENSMUSP00000021554,…	Abca3,Abcb6,Actn1,Ankfy1,Anxa6,Ap1b1,Ap2a2,Ap2b1,Ap2m1,Aqp1,Arl8a,Arl8b,B2m,Bsg,Cd1d1,Cd38,Clic4,Cltc,Copa,Ctss,Dld,Dnm2,Eea1,Egfr,Ehd1,Ehd3,Fth1,Ftl1,Golim4,H13,H2-D1,H2-K1,H2-Q10,Hrg,Hsd17b6,Ifitm3,Irgm1,Itm2b,Iyd,Lamp1,Lamp2,Lamtor1,Lamtor3,Lrpap1,Mmgt1,Mrc1,Msn,Myo1b,Myo1c,Ncstn,Npc1,Pi4k2a,Pigr,Rab10,Rab11b,Rab14,Rab21,Rab32,Rab5a,Rab5b,Rab5c,Rab7,Rab8a,Rab9,Rac1,Sec22b,Sec23a,Sec24a,Sec61a1…
GO:0030141	secretory granule	47	0.587745	bottom of list	0.00033	ks	ENSMUSP00000002274,ENSMUSP00000003038,ENSMUSP00000003121,ENSMUSP00000003572,ENSMUSP00000003912,ENSMUSP00000004774,ENSMUSP00000007216,ENSMUSP00000017975,ENSMUSP00000020174,ENSMUSP00000021001,ENSMUSP00000021554,ENSMUSP00000021933,ENSMUSP00000022169,ENSMUSP00000022293,ENSMUSP00000022616,ENSMUSP00000023707,ENSMUSP00000026262,ENSMUSP00000027123,ENSMUSP00000028238,ENSMUSP00000028683,ENSMUSP00000030964,…	Abca3,Actn1,Ap2a2,Ap2m1,Aqp1,Arsa,Bsg,Calr,Cct6a,Cd38,Cdc42,Clu,Ctnna1,Ctsh,Ctsl,Dld,Ece1,Fga,Fgb,Fgg,Fndc3a,Gars,Golga1,Hexa,Hexb,Hspd1,Itgb1,Lamp1,Lamp2,Msn,Napsa,Pdia3,Rab10,Rab14,Rab5a,Rab7,Rab8a,Slirp,Smpd1,Snap23,Sod1,Stx4a,Stx7,Tcp1,Tmed10,Vamp8,Vdac2
GO:0042383	sarcolemma	23	0.587489	bottom of list	0.0023	ks	ENSMUSP00000000590,ENSMUSP00000004774,ENSMUSP00000006235,ENSMUSP00000022369,ENSMUSP00000023952,ENSMUSP00000025166,ENSMUSP00000027863,ENSMUSP00000029266,ENSMUSP00000033075,ENSMUSP00000033824,ENSMUSP00000034097,ENSMUSP00000035220,ENSMUSP00000039657,ENSMUSP00000041294,ENSMUSP00000063734,ENSMUSP00000070751,ENSMUSP00000075772,ENSMUSP00000087457,ENSMUSP00000099475,ENSMUSP00000099753,ENSMUSP00000104511,…	Anxa5,Anxa6,Aqp1,Atp1a1,Atp1b1,Bsg,Cd36,Cdh2,Cltc,Ctsb,Ezr,Got2,Itgb1,Krt8,Lamp1,Msn,Pemt,Plec,Prkar2a,Rdx,Sntb1,Stx4a,Vcl
GO:0098797	plasma membrane protein complex	36	0.584107	bottom of list	0.0006	ks	ENSMUSP00000000299,ENSMUSP00000001592,ENSMUSP00000003038,ENSMUSP00000003550,ENSMUSP00000007130,ENSMUSP00000007216,ENSMUSP00000016771,ENSMUSP00000018875,ENSMUSP00000023312,ENSMUSP00000023952,ENSMUSP00000025166,ENSMUSP00000025181,ENSMUSP00000026270,ENSMUSP00000027863,ENSMUSP00000028233,ENSMUSP00000030169,ENSMUSP00000030940,ENSMUSP00000031726,ENSMUSP00000031729,ENSMUSP00000037583,ENSMUSP00000038838,…	Abhd12,Alcam,Ap2a2,Ap2b1,Ap2m1,Atp1a1,Atp1b1,B2m,Cdh2,Cltc,Ctnna1,Ctnnb1,Ctnnd1,Gjb1,Gnai2,Gnas,Gnb1,Gnb2,H2-Ab1,H2-D1,H2-K1,H2-Q10,Hc,Hmgb1,Htra2,Itgb1,Itgb2,Jup,Krt8,Lyn,Myh9,Ncstn,Sacm1l,Stoml2,Tfr2,Tmed10
GO:0031410	cytoplasmic vesicle	200	0.540623	bottom of list	5.56e-08	ks	ENSMUSP00000000727,ENSMUSP00000001460,ENSMUSP00000002091,ENSMUSP00000002172,ENSMUSP00000002274,ENSMUSP00000003038,ENSMUSP00000003121,ENSMUSP00000003550,ENSMUSP00000003572,ENSMUSP00000003912,ENSMUSP00000004774,ENSMUSP00000006235,ENSMUSP00000006435,ENSMUSP00000007216,ENSMUSP00000007253,ENSMUSP00000007602,ENSMUSP00000007959,ENSMUSP00000009234,ENSMUSP00000013304,ENSMUSP00000015667,ENSMUSP00000015800,…	Abca3,Abcb6,Acp2,Actg1,Actn1,Ahcy,Ankfy1,Anxa5,Anxa6,Ap1b1,Ap2a2,Ap2b1,Ap2m1,Apoa1,Apoe,Aqp1,Arl8a,Arl8b,Arsa,Atp11c,Atp1a1,Atp6v0d1,Atp6v1b2,B2m,Bcap31,Bsg,Cadm1,Calr,Calu,Canx,Cct4,Cct6a,Cd1d1,Cd38,Cdc42,Ceacam1,Chid1,Clic4,Cltc,Clu,Cnp,Copa,Ctnna1,Ctsb,Ctsd,Ctsh,Ctsl,Ctss,Ctsz,Dbi,Derl1,Derl2,Dld,Dnm2,Dpp4,Dpp7,Dsc2,Ebp,Ece1,Eea1,Egfr,Ehd1,Ehd3,Enpep,Erg28,Erp29,Ezr,Fam3c,Fasn,Fga,Fgb,Fgg,Flnb…
GO:0099503	secretory vesicle	61	0.539941	bottom of list	0.00059	ks	ENSMUSP00000000727,ENSMUSP00000002274,ENSMUSP00000003038,ENSMUSP00000003121,ENSMUSP00000003572,ENSMUSP00000003912,ENSMUSP00000004774,ENSMUSP00000007216,ENSMUSP00000013304,ENSMUSP00000015800,ENSMUSP00000017975,ENSMUSP00000019317,ENSMUSP00000020174,ENSMUSP00000021001,ENSMUSP00000021554,ENSMUSP00000021933,ENSMUSP00000022169,ENSMUSP00000022293,ENSMUSP00000022616,ENSMUSP00000023707,ENSMUSP00000026262,…	Abca3,Actn1,Anxa5,Ap2a2,Ap2m1,Aqp1,Arsa,Atp6v0d1,Bsg,Cadm1,Calr,Cct6a,Cd38,Cdc42,Clu,Ctnna1,Ctsh,Ctsl,Dbi,Dld,Ece1,Fga,Fgb,Fgg,Fndc3a,Gars,Golga1,Hexa,Hexb,Hspa8,Hspd1,Itgb1,Lamp1,Lamp2,Msn,Napsa,Pdia3,Pi4k2a,Ppt1,Rab10,Rab11b,Rab14,Rab5a,Rab5b,Rab5c,Rab6a,Rab7,Rab8a,Rabac1,Slirp,Smpd1,Snap23,Sod1,Stx4a,Stx7,Tcp1,Tmed10,Vamp8,Vdac1,Vdac2,Vdac3
GO:0030139	endocytic vesicle	42	0.515494	bottom of list	0.003	ks	ENSMUSP00000000727,ENSMUSP00000003038,ENSMUSP00000003121,ENSMUSP00000003912,ENSMUSP00000007216,ENSMUSP00000017975,ENSMUSP00000018875,ENSMUSP00000019317,ENSMUSP00000019974,ENSMUSP00000020174,ENSMUSP00000020329,ENSMUSP00000021001,ENSMUSP00000021285,ENSMUSP00000023590,ENSMUSP00000024860,ENSMUSP00000025161,ENSMUSP00000025181,ENSMUSP00000025563,ENSMUSP00000025684,ENSMUSP00000028238,ENSMUSP00000032168,…	Actg1,Ap2a2,Ap2b1,Ap2m1,Apoa1,B2m,Calr,Cdc42,Dnm2,Dpp4,Egfr,Ehd1,Ehd3,Flnb,Fth1,Ftl1,H2-D1,H2-K1,H2-Q10,Hrg,Irgm1,Lamp1,Lamp2,Myo18a,Myo1c,Rab10,Rab11b,Rab14,Rab32,Rab5a,Rab5b,Rab5c,Rab7,Rab8a,Rab9,Rap1a,Sec61a1,Stx4a,Stx7,Stx8,Tapbp,Vamp8
GO:0005615	extracellular space	133	0.492828	bottom of list	0.0023	ks	ENSMUSP00000000049,ENSMUSP00000000727,ENSMUSP00000001716,ENSMUSP00000002274,ENSMUSP00000002663,ENSMUSP00000003572,ENSMUSP00000003912,ENSMUSP00000004774,ENSMUSP00000005824,ENSMUSP00000009705,ENSMUSP00000014578,ENSMUSP00000015667,ENSMUSP00000015800,ENSMUSP00000016400,ENSMUSP00000017488,ENSMUSP00000019723,ENSMUSP00000020022,ENSMUSP00000020161,ENSMUSP00000020911,ENSMUSP00000021773,ENSMUSP00000021933,…	Actg1,Aga,Agt,Ahsg,Alad,Alb,Aldoa,Ambp,Amy1,Anpep,Anxa5,Apoa1,Apoa1bp,Apoa2,Apoa4,Apoa5,Apob,Apoe,Apoh,Aqp1,Arg1,Asah1,Azgp1,Bche,Bhmt,C1qbp,C1s1,C4b,Calr,Cat,Ceacam1,Ces1c,Cfb,Cfi,Chid1,Clu,Cnp,Copa,Cp,Creg1,Creld2,Ctsc,Ctsd,Ctsf,Ctsh,Ctsl,Ctss,Ctsz,D17Wsu104e,Dbi,Ddt,Dnajb11,Eng,F12,F2,F3,Fabp5,Fetub,Fga,Fgb,Fgg,Fn1,Gars,Gba,Gc,Gfer,Gla,Glb1,Gpld1,Grn,Gusb,H2-Q10,Hba-a1,Hc,Hdlbp,Hexb,Hmgb1,Hp,H…
GO:0012506	vesicle membrane	51	0.462848	bottom of list	0.005	ks	ENSMUSP00000000727,ENSMUSP00000003038,ENSMUSP00000003121,ENSMUSP00000003550,ENSMUSP00000004774,ENSMUSP00000007216,ENSMUSP00000009234,ENSMUSP00000017975,ENSMUSP00000018875,ENSMUSP00000019317,ENSMUSP00000019896,ENSMUSP00000019974,ENSMUSP00000020343,ENSMUSP00000021001,ENSMUSP00000021375,ENSMUSP00000021554,ENSMUSP00000023590,ENSMUSP00000025161,ENSMUSP00000025181,ENSMUSP00000028238,ENSMUSP00000029476,…	Abca3,Actn1,Anpep,Ap1b1,Ap2a2,Ap2b1,Ap2m1,Apob,Aqp1,Atp2a2,B2m,Bsg,Cd38,Clic4,Cltc,Copa,Dnm2,Enpep,Fndc3a,H2-D1,H2-K1,H2-Q10,Hrg,Irgm1,Iyd,Lamp1,Lamp2,Msn,Myo1c,Ncstn,Pi4k2a,Rab10,Rab11b,Rab14,Rab21,Rab32,Rab5a,Rab5b,Rab5c,Rab7,Rab8a,Rab9,Sec22b,Sec23a,Sec24a,Sec61a1,Tapbp,Tmed10,Tmem30a,Uso1,Vamp8
GO:0016324	apical plasma membrane	41	0.443308	bottom of list	0.0016	ks	ENSMUSP00000000590,ENSMUSP00000000608,ENSMUSP00000002850,ENSMUSP00000004774,ENSMUSP00000006235,ENSMUSP00000013304,ENSMUSP00000020107,ENSMUSP00000020329,ENSMUSP00000021077,ENSMUSP00000022865,ENSMUSP00000024739,ENSMUSP00000025166,ENSMUSP00000027863,ENSMUSP00000028238,ENSMUSP00000028683,ENSMUSP00000029240,ENSMUSP00000029658,ENSMUSP00000030455,ENSMUSP00000032985,ENSMUSP00000033075,ENSMUSP00000034878,…	Abcb11,Abcc6,Akr1a1,Anxa6,Aqp1,Atp1a1,Atp1b1,Atp2b1,Atp6v0d1,Atp6v1a,Cd36,Cdh2,Ceacam1,Ctsb,Cyp4a10,Dpp4,Egfr,Enpep,Ezr,Fn1,Gm2a,Gnas,Hax1,Hsp90aa1,Hsp90ab1,Msn,Mtdh,Pdia3,Pdzk1,Plec,Rab14,Rab18,Rdx,Slc22a18,Slc29a1,Slc2a2,Slc3a2,Slc9a3r1,Slco2b1,Stx4a,Tmem30a
GO:0005794	Golgi apparatus	160	0.434803	bottom of list	0.00033	ks	ENSMUSP00000001183,ENSMUSP00000002091,ENSMUSP00000003121,ENSMUSP00000003550,ENSMUSP00000003843,ENSMUSP00000003912,ENSMUSP00000004673,ENSMUSP00000006914,ENSMUSP00000007602,ENSMUSP00000009234,ENSMUSP00000015011,ENSMUSP00000017488,ENSMUSP00000018875,ENSMUSP00000019974,ENSMUSP00000020329,ENSMUSP00000020343,ENSMUSP00000020911,ENSMUSP00000021001,ENSMUSP00000021285,ENSMUSP00000021335,ENSMUSP00000021375,…	Abcb11,Abcb6,Aco1,Acsl3,Actr3,Ahsg,Akr7a5,Alb,Amfr,Ap1b1,Ap2b1,Apoe,Apoo,Arl1,Arsb,Atp1a1,B2m,B3galt6,B3gat3,B4galnt1,Bcap31,Calr,Calu,Cant1,Cat,Cd36,Cdc42,Chid1,Cltc,Cml1,Cml2,Copa,Coq6,Cpq,Creld2,Ctnna1,Ctsc,Cyp2e1,Dbi,Dhcr24,Dnm2,Dpp4,Dpp7,Ece1,Egfr,Ergic1,Faah,Fam3c,Fasn,Flna,Fndc3a,Ftcd,Fyco1,Galnt2,Ganab,Gcc2,Gdi2,Gla,Glb1,Glg1,Glyctk,Gnas,Golga1,Golga2,Golga3,Golga4,Golim4,H2-Ab1,H2-D1,H2-…
GO:0044431	Golgi apparatus part	100	0.426176	bottom of list	0.0035	ks	ENSMUSP00000001183,ENSMUSP00000002091,ENSMUSP00000003843,ENSMUSP00000006914,ENSMUSP00000007602,ENSMUSP00000009234,ENSMUSP00000015011,ENSMUSP00000017488,ENSMUSP00000018875,ENSMUSP00000019974,ENSMUSP00000020329,ENSMUSP00000020343,ENSMUSP00000020911,ENSMUSP00000021001,ENSMUSP00000021285,ENSMUSP00000021335,ENSMUSP00000021375,ENSMUSP00000021940,ENSMUSP00000022704,ENSMUSP00000023601,ENSMUSP00000024897,…	Abcb11,Abcb6,Actr3,Ap1b1,Ap2b1,Apoo,Arl1,B3galt6,B3gat3,B4galnt1,Bcap31,Cant1,Cdc42,Chid1,Cltc,Copa,Cyp2e1,Dhcr24,Dnm2,Egfr,Ergic1,Faah,Flna,Fndc3a,Ftcd,Galnt2,Gcc2,Glg1,Gnas,Golga1,Golga2,Golga3,Golga4,Golim4,H2-D1,H2-K1,H2-Q10,Hpd,Iigp1,Irgm1,Itm2b,Lamp2,Lap3,Lman1,Lman2,Lrpap1,M6pr,Man1a,Man1b1,Man2a1,Mgat1,Mgat2,Mia3,Mmgt1,Myo18a,Ndst1,Nsf,Nucb1,Pi4k2a,Pnpla8,Preb,Ptges2,Rab1,Rab10,Rab14,Rab1…
GO:0048471	perinuclear region of cytoplasm	87	0.421101	bottom of list	0.0033	ks	ENSMUSP00000002084,ENSMUSP00000002091,ENSMUSP00000003912,ENSMUSP00000004673,ENSMUSP00000005548,ENSMUSP00000006235,ENSMUSP00000007130,ENSMUSP00000007602,ENSMUSP00000008893,ENSMUSP00000015800,ENSMUSP00000017975,ENSMUSP00000018470,ENSMUSP00000018561,ENSMUSP00000020174,ENSMUSP00000020238,ENSMUSP00000020329,ENSMUSP00000020640,ENSMUSP00000021001,ENSMUSP00000021077,ENSMUSP00000021285,ENSMUSP00000021375,…	Abcd1,Acsl3,Actn4,Actr3,Aifm1,Aldob,Amfr,Anxa6,Asgr2,Asl,Atp2a2,Bcap31,Calr,Capzb,Cisd2,Ckap4,Clic4,Clu,Cnp,Coro1b,Ctnnb1,Ctsb,Cyfip1,Dbi,Dnaja1,Dnm2,Ece1,Egfr,Ehd1,Ehd3,Eif4a2,Ezr,Flna,Galnt2,Gc,Gnas,Gnb2,Gnb2l1,Golga1,Hmox1,Hsp90aa1,Hsp90ab1,Hsp90b1,Hspa8,Itgb1,Lamp1,Lamp2,Lcp1,Lgmn,Lrp1,Lrpprc,Lyn,M6pr,Msn,Mtdh,Myo1b,Ndrg2,Npc1,Park7,Plec,Pnpla8,Ppib,Prdx5,Prdx6,Prkar2a,Rab10,Rab14,Rab2a,Rab5a…
GO:0045177	apical part of cell	54	0.418264	bottom of list	0.0016	ks	ENSMUSP00000000590,ENSMUSP00000000608,ENSMUSP00000002850,ENSMUSP00000004774,ENSMUSP00000006235,ENSMUSP00000007130,ENSMUSP00000008684,ENSMUSP00000013304,ENSMUSP00000016338,ENSMUSP00000018561,ENSMUSP00000020107,ENSMUSP00000020329,ENSMUSP00000021077,ENSMUSP00000021607,ENSMUSP00000021933,ENSMUSP00000022865,ENSMUSP00000024739,ENSMUSP00000025166,ENSMUSP00000026565,ENSMUSP00000027863,ENSMUSP00000028238,…	Abcb11,Abcc6,Akr1a1,Anxa6,Aqp1,Atp1a1,Atp1b1,Atp2b1,Atp6v0d1,Atp6v1a,Btd,Cd36,Cdc42,Cdh2,Ceacam1,Clic4,Ctnnb1,Ctsb,Ctsl,Cyp4a10,Dpp4,Egfr,Enpep,Ezr,Fabp1,Fn1,Gm2a,Gnas,Hax1,Hsd11b1,Hsp90aa1,Hsp90ab1,Ifitm3,Lgmn,Mgst1,Msn,Mtdh,Myl12b,Myo1b,Pdia3,Pdzk1,Plec,Rab14,Rab18,Rdx,Reep6,Slc22a18,Slc29a1,Slc2a2,Slc3a2,Slc9a3r1,Slco2b1,Stx4a,Tmem30a
GO:0005778	peroxisomal membrane	34	0.416014	top of list	0.0031	ks	ENSMUSP00000000896,ENSMUSP00000002084,ENSMUSP00000002840,ENSMUSP00000004686,ENSMUSP00000006061,ENSMUSP00000008684,ENSMUSP00000018877,ENSMUSP00000019198,ENSMUSP00000019945,ENSMUSP00000020523,ENSMUSP00000022821,ENSMUSP00000027381,ENSMUSP00000028610,ENSMUSP00000028650,ENSMUSP00000029770,ENSMUSP00000031472,ENSMUSP00000032761,ENSMUSP00000033634,ENSMUSP00000034046,ENSMUSP00000034466,ENSMUSP00000042783,…	Abcd1,Abcd2,Abcd3,Acbd5,Acox1,Acsl1,Acsl3,Acsl4,Cat,Decr2,Dhrs4,Fis1,Gnpat,Mavs,Mgst1,Pecr,Pex1,Pex10,Pex11a,Pex11b,Pex11g,Pex12,Pex13,Pex14,Pex16,Pex26,Pex3,Pex5,Pex6,Pnpla8,Pxmp2,Pxmp4,Slc27a2,Tmem135
GO:0044445	cytosolic part	79	0.408742	bottom of list	0.0085	ks	ENSMUSP00000000756,ENSMUSP00000001452,ENSMUSP00000003386,ENSMUSP00000003521,ENSMUSP00000004072,ENSMUSP00000004554,ENSMUSP00000006496,ENSMUSP00000007212,ENSMUSP00000008036,ENSMUSP00000008826,ENSMUSP00000015800,ENSMUSP00000017548,ENSMUSP00000022842,ENSMUSP00000023269,ENSMUSP00000025511,ENSMUSP00000025961,ENSMUSP00000026704,ENSMUSP00000029722,ENSMUSP00000031402,ENSMUSP00000031617,ENSMUSP00000032078,…	Cct2,Cct3,Cct4,Cct5,Cct6a,Cct7,Cct8,Eno1,Hba-a1,Hspa8,Ide,Mrpl4,Pi4k2a,Prdx3,Psmd2,Rpl10,Rpl10a,Rpl11,Rpl12,Rpl13,Rpl13a,Rpl14,Rpl15,Rpl17,Rpl18,Rpl18a,Rpl19,Rpl21,Rpl22,Rpl23,Rpl23a,Rpl24,Rpl26,Rpl27,Rpl27a,Rpl28,Rpl29,Rpl3,Rpl30,Rpl31,Rpl32,Rpl34,Rpl35,Rpl35a,Rpl36,Rpl36a,Rpl4,Rpl5,Rpl6,Rpl7,Rpl7a,Rpl8,Rpl9,Rplp0,Rplp1,Rplp2,Rps11,Rps12-ps3,Rps13,Rps14,Rps15,Rps16,Rps17,Rps19,Rps2,Rps20,Rps25,R…
GO:0009986	cell surface	83	0.393857	bottom of list	0.0057	ks	ENSMUSP00000000049,ENSMUSP00000000299,ENSMUSP00000003912,ENSMUSP00000004375,ENSMUSP00000006235,ENSMUSP00000006749,ENSMUSP00000007253,ENSMUSP00000009705,ENSMUSP00000014578,ENSMUSP00000015667,ENSMUSP00000015800,ENSMUSP00000016400,ENSMUSP00000020329,ENSMUSP00000020911,ENSMUSP00000021933,ENSMUSP00000021940,ENSMUSP00000022616,ENSMUSP00000023312,ENSMUSP00000024739,ENSMUSP00000025166,ENSMUSP00000025181,…	Alcam,Ambp,Anpep,Anxa5,Apmap,Apoa1,Apoa4,Apoe,Apoh,Arsa,Arsb,B2m,C1qbp,Calr,Cd1d1,Cd36,Cd38,Cdh2,Ceacam1,Ckap4,Clic4,Clptm1,Clu,Ctsb,Ctsl,Ctss,Ctsz,Dpp4,Ece1,Egfr,Eng,Eno1,Enpep,Erp29,Erp44,F2,F3,Fga,Fgb,Fgg,Got2,Gsr,H13,H2-Ab1,H2-D1,H2-K1,H2-Q10,Hmgb1,Hsp90aa1,Hsp90ab1,Hspa5,Hspa8,Hspd1,Ide,Ifitm3,Iqgap2,Itfg3,Itgb1,Itgb2,Lamp1,Lman2,Lrpap1,Mrc1,Msn,Neu1,Nt5e,P4hb,Pdia3,Pdia4,Phb,Phb2,Plg,Rer1,S…
GO:0044421	extracellular region part	142	0.388545	bottom of list	0.0057	ks	ENSMUSP00000000049,ENSMUSP00000000727,ENSMUSP00000001716,ENSMUSP00000002274,ENSMUSP00000002663,ENSMUSP00000003572,ENSMUSP00000003912,ENSMUSP00000004140,ENSMUSP00000004774,ENSMUSP00000005824,ENSMUSP00000009705,ENSMUSP00000014578,ENSMUSP00000015667,ENSMUSP00000015800,ENSMUSP00000016400,ENSMUSP00000017488,ENSMUSP00000019723,ENSMUSP00000020022,ENSMUSP00000020161,ENSMUSP00000020911,ENSMUSP00000021773,…	Actg1,Aga,Agt,Ahsg,Alad,Alb,Aldoa,Ambp,Amy1,Anpep,Anxa5,Apoa1,Apoa1bp,Apoa2,Apoa4,Apoa5,Apob,Apoe,Apoh,Aqp1,Arg1,Asah1,Azgp1,Bche,Bhmt,C1qbp,C1s1,C4b,Calr,Cask,Cat,Ceacam1,Ces1c,Cfb,Cfi,Chid1,Clu,Cnp,Copa,Cp,Creg1,Creld2,Ctsc,Ctsd,Ctsf,Ctsh,Ctsl,Ctss,Ctsz,D17Wsu104e,Dbi,Ddt,Dnajb11,Eng,F12,F2,F3,Fabp5,Fetub,Fga,Fgb,Fgg,Fn1,Gars,Gba,Gc,Gfer,Gla,Glb1,Glg1,Gpld1,Grn,Gstm1,Gusb,H2-Q10,Hba-a1,Hc,Hdlbp…
GO:0097458	neuron part	138	0.350407	bottom of list	0.00045	ks	ENSMUSP00000000137,ENSMUSP00000000590,ENSMUSP00000000727,ENSMUSP00000001809,ENSMUSP00000002172,ENSMUSP00000002840,ENSMUSP00000003038,ENSMUSP00000003121,ENSMUSP00000003572,ENSMUSP00000004375,ENSMUSP00000004673,ENSMUSP00000004774,ENSMUSP00000005487,ENSMUSP00000006181,ENSMUSP00000007130,ENSMUSP00000007216,ENSMUSP00000007959,ENSMUSP00000011492,ENSMUSP00000013304,ENSMUSP00000015481,ENSMUSP00000015800,…	Abat,Abhd12,Acad9,Acadm,Acp2,Acsl4,Actn1,Actn4,Actr2,Ahcy,Alcam,Amfr,Anxa5,Ap2a2,Ap2m1,Apob,Apoe,Aqp1,Arg1,Asl,Ass1,Atp1a1,Atp2b1,Atp6v0d1,Bnip3,Btd,C4b,Cadm1,Canx,Capzb,Cask,Cdh2,Cfl1,Cltc,Clu,Comt,Ctnnb1,Ctnnd1,Ctsl,Ctsz,Cyfip1,Dbi,Dhodh,Dnm2,Eea1,Eif5a,Elovl5,Endog,Eno1,Ero1l,Fabp5,Flna,Flnb,Gars,Gc,Glrx5,Glul,Gnai2,Gnas,Gnb1,Gnb2l1,Golga2,Got1,Got2,Gpx1,Hmgb1,Hnrnpk,Hsp90aa1,Hsp90ab1,Hspa8,It…
GO:0005911	cell-cell junction	41	0.332288	bottom of list	0.00029	ks	ENSMUSP00000000590,ENSMUSP00000001592,ENSMUSP00000006749,ENSMUSP00000007130,ENSMUSP00000007959,ENSMUSP00000016771,ENSMUSP00000021554,ENSMUSP00000022369,ENSMUSP00000022865,ENSMUSP00000023952,ENSMUSP00000024897,ENSMUSP00000025166,ENSMUSP00000027863,ENSMUSP00000029240,ENSMUSP00000029266,ENSMUSP00000033321,ENSMUSP00000033699,ENSMUSP00000038838,ENSMUSP00000039657,ENSMUSP00000041453,ENSMUSP00000042565,…	Abcb11,Actn1,Actn4,Actr3,Anxa5,Anxa6,Atp1a1,Atp1b1,Cadm1,Capza1,Capzb,Cask,Cdc42,Cdc42bpb,Cdh2,Ceacam1,Cfl1,Clic4,Ctnna1,Ctnnb1,Ctnnd1,Dpp4,Dsc2,Dsp,Flna,Gjb1,Itgb1,Jup,Krt8,Lyn,Mtdh,Myh9,Rdx,Rhoa,Slc2a2,Slc4a1,Snap23,Sptan1,Tgm1,Vapa,Vcl
GO:0043005	neuron projection	109	0.318906	bottom of list	0.0061	ks	ENSMUSP00000000590,ENSMUSP00000001809,ENSMUSP00000002172,ENSMUSP00000002840,ENSMUSP00000003121,ENSMUSP00000003572,ENSMUSP00000004375,ENSMUSP00000004673,ENSMUSP00000004774,ENSMUSP00000005487,ENSMUSP00000006181,ENSMUSP00000007130,ENSMUSP00000007216,ENSMUSP00000007959,ENSMUSP00000011492,ENSMUSP00000013304,ENSMUSP00000015800,ENSMUSP00000015950,ENSMUSP00000016400,ENSMUSP00000017975,ENSMUSP00000020107,…	Abat,Abhd12,Acad9,Acadm,Acp2,Actn1,Actn4,Ahcy,Alcam,Amfr,Anxa5,Ap2m1,Apoe,Aqp1,Arg1,Asl,Ass1,Atp2b1,Atp6v0d1,Bnip3,C4b,Cadm1,Canx,Capzb,Cask,Cfl1,Cltc,Clu,Comt,Ctnnb1,Ctnnd1,Ctsl,Ctsz,Cyfip1,Dnm2,Eea1,Eif5a,Elovl5,Eno1,Ero1l,Flna,Flnb,Gars,Gc,Glrx5,Glul,Gnai2,Gnas,Gnb1,Gnb2l1,Got1,Hmgb1,Hnrnpk,Hsp90aa1,Hsp90ab1,Hspa8,Itgb1,Lamp1,Lrp1,Mpst,Myh14,Myo1c,Napa,Ndrg2,Ndufs7,Nsf,Opa1,Pabpc1,Park7,Pex6,P…
GO:0005576	extracellular region	184	0.311157	bottom of list	4.92e-05	ks	ENSMUSP00000000049,ENSMUSP00000000287,ENSMUSP00000000727,ENSMUSP00000001716,ENSMUSP00000002274,ENSMUSP00000002663,ENSMUSP00000003572,ENSMUSP00000003912,ENSMUSP00000004140,ENSMUSP00000004774,ENSMUSP00000005824,ENSMUSP00000006235,ENSMUSP00000006703,ENSMUSP00000009705,ENSMUSP00000009790,ENSMUSP00000014578,ENSMUSP00000015667,ENSMUSP00000015800,ENSMUSP00000016400,ENSMUSP00000017488,ENSMUSP00000019723,…	A1bg,Actg1,Adck1,Aga,Agt,Ahsg,Alad,Alb,Aldoa,Ambp,Amy1,Anpep,Anxa5,Apoa1,Apoa1bp,Apoa2,Apoa4,Apoa5,Apob,Apoe,Apoh,Apoo,Aqp1,Arg1,Asah1,Azgp1,B2m,Bche,Bhmt,C1qbp,C1s1,C3,C4b,Calr,Calu,Cap1,Cask,Cat,Ceacam1,Ces1c,Cfb,Cfh,Cfi,Cfl1,Chid1,Clu,Cnp,Copa,Cp,Creg1,Creld2,Ctsb,Ctsc,Ctsd,Ctsf,Ctsh,Ctsl,Ctss,Ctsz,D17Wsu104e,Dbi,Ddt,Dnajb11,Dpp4,Dpp7,Eng,Entpd5,Erap1,F12,F2,F3,Fabp5,Fetub,Fga,Fgb,Fgg,Fn1,Fth1…
GO:0042995	cell projection	159	0.281436	bottom of list	0.003	ks	ENSMUSP00000000137,ENSMUSP00000000590,ENSMUSP00000001809,ENSMUSP00000002172,ENSMUSP00000002840,ENSMUSP00000003121,ENSMUSP00000003572,ENSMUSP00000004375,ENSMUSP00000004673,ENSMUSP00000004774,ENSMUSP00000005487,ENSMUSP00000006181,ENSMUSP00000006435,ENSMUSP00000006544,ENSMUSP00000007130,ENSMUSP00000007216,ENSMUSP00000007959,ENSMUSP00000008893,ENSMUSP00000011492,ENSMUSP00000013304,ENSMUSP00000015800,…	Abat,Abhd12,Acad9,Acadm,Acp2,Acta1,Actn1,Actn4,Actr2,Actr3,Ahcy,Ak2,Alcam,Aldoa,Amfr,Anxa5,Ap2m1,Apoa1bp,Apoe,Aqp1,Arg1,Arpc4,Asl,Ass1,Atp2b1,Atp6v0d1,Atp6v1a,Atp6v1b2,Bnip3,C4b,Cadm1,Canx,Capzb,Cask,Cbr1,Cct4,Cct8,Cd36,Cdc42,Cdc42bpb,Cdh2,Ceacam1,Cfl1,Clic4,Cltc,Clu,Cnp,Comt,Coq6,Coro1b,Ctnna1,Ctnnb1,Ctnnd1,Ctsh,Ctsl,Ctsz,Cyfip1,Dld,Dnm2,Dpp4,Eea1,Eef1a1,Ehd1,Ehd3,Eif5a,Elovl5,Eno1,Ero1l,Ezr,Fln…
GO:0120025	plasma membrane bounded cell projection	156	0.279232	bottom of list	0.0025	ks	ENSMUSP00000000137,ENSMUSP00000000590,ENSMUSP00000001809,ENSMUSP00000002172,ENSMUSP00000002840,ENSMUSP00000003121,ENSMUSP00000003572,ENSMUSP00000004375,ENSMUSP00000004673,ENSMUSP00000004774,ENSMUSP00000005487,ENSMUSP00000006181,ENSMUSP00000006435,ENSMUSP00000006544,ENSMUSP00000007130,ENSMUSP00000007216,ENSMUSP00000007959,ENSMUSP00000008893,ENSMUSP00000011492,ENSMUSP00000013304,ENSMUSP00000015800,…	Abat,Abhd12,Acad9,Acadm,Acp2,Acta1,Actn1,Actn4,Actr2,Actr3,Ahcy,Ak2,Alcam,Aldoa,Amfr,Anxa5,Ap2m1,Apoa1bp,Apoe,Aqp1,Arg1,Asl,Ass1,Atp2b1,Atp6v0d1,Atp6v1a,Atp6v1b2,Bnip3,C4b,Cadm1,Canx,Capzb,Cask,Cbr1,Cct4,Cct8,Cd36,Cdc42,Cdc42bpb,Cdh2,Ceacam1,Cfl1,Clic4,Cltc,Clu,Cnp,Comt,Coro1b,Ctnna1,Ctnnb1,Ctnnd1,Ctsh,Ctsl,Ctsz,Cyfip1,Dld,Dnm2,Dpp4,Eea1,Eef1a1,Ehd1,Ehd3,Eif5a,Elovl5,Eno1,Ero1l,Ezr,Flna,Flnb,Gars…
GO:0005777	peroxisome	90	0.278881	top of list	0.00056	ks	ENSMUSP00000000896,ENSMUSP00000002084,ENSMUSP00000002840,ENSMUSP00000003720,ENSMUSP00000004686,ENSMUSP00000006061,ENSMUSP00000008684,ENSMUSP00000010795,ENSMUSP00000017597,ENSMUSP00000018877,ENSMUSP00000019198,ENSMUSP00000019945,ENSMUSP00000019977,ENSMUSP00000020284,ENSMUSP00000020523,ENSMUSP00000021652,ENSMUSP00000021653,ENSMUSP00000022437,ENSMUSP00000022529,ENSMUSP00000022821,ENSMUSP00000022946,…	Abcd1,Abcd2,Abcd3,Acaa1a,Acaa1b,Acad11,Acbd5,Acnat1,Acnat2,Acot3,Acot4,Acot8,Acox1,Acox2,Acox3,Acsl1,Acsl3,Acsl4,Agps,Agxt,Aldh3a2,Amacr,Atad1,Cat,Crat,Crot,Ddo,Decr2,Dhrs4,Ech1,Eci2,Ehhadh,Ephx2,Fabp1,Fdps,Fis1,Gnpat,Gstk1,Hacl1,Hao1,Hao2,Hmgcl,Hrsp12,Hsd17b4,Hsdl2,Hspd1,Ide,Idh1,Idh2,Idi1,Isoc1,Lonp2,Mavs,Mgst1,Mlycd,Mpv17,Nudt12,Nudt19,Nudt7,Pecr,Pex1,Pex10,Pex11a,Pex11b,Pex11g,Pex12,Pex13,Pex…
GO:0005759	mitochondrial matrix	200	0.278521	top of list	3.43e-06	ks	ENSMUSP00000000349,ENSMUSP00000000394,ENSMUSP00000001127,ENSMUSP00000001485,ENSMUSP00000002735,ENSMUSP00000002844,ENSMUSP00000003029,ENSMUSP00000003386,ENSMUSP00000003461,ENSMUSP00000003620,ENSMUSP00000003907,ENSMUSP00000004343,ENSMUSP00000004729,ENSMUSP00000005826,ENSMUSP00000006137,ENSMUSP00000006669,ENSMUSP00000007012,ENSMUSP00000007482,ENSMUSP00000011058,ENSMUSP00000014445,ENSMUSP00000015501,…	Abat,Acaa2,Acadl,Acadm,Acads,Acadsb,Acadvl,Acat1,Acot2,Acsm1,Acsm3,Acsm5,Agxt,Ak4,Akap1,Alas1,Aldh1b1,Aldh2,Aldh4a1,Atad3a,Bckdha,Bckdhb,Bckdk,Bdh1,C1qbp,Cars2,Cbr4,Clpp,Clpx,Coasy,Coq5,Cps1,Cs,Dap3,Dars2,Dbt,Dglucy,Dhx30,Dlat,Dld,Dlst,Dmgdh,Dnaja3,Dtymk,Ears2,Echs1,Eci1,Elac2,Etfa,Etfb,Etfdh,Ethe1,Fars2,Fdps,Fdx1,Gcdh,Glrx5,Gls2,Glud1,Got2,Grpel1,Grsf1,Gstk1,H2-Ke6,Hadh,Hadha,Hadhb,Hagh,Hars2,Hm…
GO:0044459	plasma membrane part	172	0.267934	bottom of list	1.7e-05	ks	ENSMUSP00000000299,ENSMUSP00000000590,ENSMUSP00000000608,ENSMUSP00000001592,ENSMUSP00000002091,ENSMUSP00000002850,ENSMUSP00000003038,ENSMUSP00000003550,ENSMUSP00000003912,ENSMUSP00000004327,ENSMUSP00000004774,ENSMUSP00000005548,ENSMUSP00000006235,ENSMUSP00000006544,ENSMUSP00000006749,ENSMUSP00000006786,ENSMUSP00000007130,ENSMUSP00000007216,ENSMUSP00000007959,ENSMUSP00000009705,ENSMUSP00000013304,…	Abcb11,Abcc3,Abcc6,Abhd12,Akap1,Akr1a1,Alcam,Amfr,Anpep,Anxa5,Anxa6,Ap2a2,Ap2b1,Ap2m1,Apoe,Aqp1,Arsa,Atad1,Atp13a1,Atp1a1,Atp1b1,Atp2a2,Atp2b1,Atp6v0d1,Atp6v1a,B2m,Bcap31,Bsg,Cadm1,Calr,Cask,Cd1d1,Cd36,Cd38,Cdc42,Cdh2,Ceacam1,Cfl1,Clptm1,Cltc,Comt,Cp,Ctnna1,Ctnnb1,Ctnnd1,Ctsb,Ctsl,Cyp4a10,Dnaja3,Dnm2,Dpp4,Dsp,Ece1,Eea1,Eef1a1,Egfr,Ehd1,Ehd3,Eng,Eno1,Enpep,Ezr,F2,Fabp5,Fga,Fgb,Fgg,Fn1,G6pdx,Gcat,G…
GO:0120038	plasma membrane bounded cell projection part	108	0.259121	bottom of list	0.0056	ks	ENSMUSP00000001809,ENSMUSP00000002840,ENSMUSP00000003121,ENSMUSP00000004673,ENSMUSP00000004774,ENSMUSP00000005487,ENSMUSP00000006181,ENSMUSP00000007130,ENSMUSP00000007216,ENSMUSP00000007959,ENSMUSP00000011492,ENSMUSP00000013304,ENSMUSP00000015800,ENSMUSP00000016400,ENSMUSP00000017975,ENSMUSP00000020107,ENSMUSP00000020174,ENSMUSP00000020343,ENSMUSP00000020637,ENSMUSP00000020640,ENSMUSP00000021077,…	Abhd12,Acad9,Actn1,Actr3,Ak2,Alcam,Aldoa,Amfr,Anxa5,Ap2m1,Apoe,Aqp1,Atp2b1,Atp6v0d1,Bnip3,C4b,Cadm1,Canx,Capzb,Cask,Cd36,Cdc42,Ceacam1,Cfl1,Cltc,Clu,Comt,Ctnnb1,Ctnnd1,Ctsh,Ctsz,Cyfip1,Dnm2,Dpp4,Eea1,Eef1a1,Ehd1,Ehd3,Eif5a,Elovl5,Eno1,Ero1l,Ezr,Flna,Glrx5,Glul,Gnai2,Gnas,Gnb1,Gnb2l1,Got1,Hk1,Hnrnpk,Hsp90aa1,Hsp90ab1,Hspa8,Itgb1,Lamp1,Lcp1,Ldha,Lrp1,Msn,Mttp,Myh14,Myo1c,Napa,Ndrg2,Nsf,Opa1,Pabpc1,…
GO:0044297	cell body	70	0.248358	bottom of list	0.0071	ks	ENSMUSP00000001452,ENSMUSP00000003121,ENSMUSP00000004774,ENSMUSP00000005487,ENSMUSP00000015481,ENSMUSP00000015800,ENSMUSP00000017975,ENSMUSP00000020107,ENSMUSP00000020161,ENSMUSP00000020637,ENSMUSP00000020640,ENSMUSP00000021522,ENSMUSP00000021933,ENSMUSP00000022842,ENSMUSP00000023312,ENSMUSP00000023707,ENSMUSP00000024739,ENSMUSP00000026704,ENSMUSP00000029266,ENSMUSP00000029708,ENSMUSP00000030051,…	Acsl4,Acta1,Alcam,Amfr,Anxa5,Apoa1bp,Apob,Apoe,Aqp1,Arg1,Asl,Ass1,Atp2b1,Btd,C4b,Canx,Capzb,Cask,Cct2,Cct3,Cct4,Cct5,Cct6a,Cct7,Cct8,Cfl1,Comt,Ctsl,Cyfip1,Dhodh,Eif5a,Elovl5,Endog,Ezr,Flna,Flnb,Glrx5,Glul,Gnai2,Gnas,Gnb1,Gnb2,Gnb2l1,Golga2,Got2,Hsp90aa1,Hsp90ab1,Hspa8,Lamp1,Lrp1,Ndufs7,Park7,Pgrmc1,Pi4k2a,Ppt1,Pura,Rab1,Rab2a,Rab5a,Rab8a,Rpl28,Rpsa,Sod1,Tcp1,Txn1,Txn2,Txnrd2,Vps35,Ybx1,mt-Nd1
GO:1990204	oxidoreductase complex	77	0.234777	top of list	4.37e-05	ks	ENSMUSP00000000175,ENSMUSP00000002452,ENSMUSP00000003461,ENSMUSP00000004729,ENSMUSP00000005647,ENSMUSP00000006669,ENSMUSP00000010007,ENSMUSP00000011058,ENSMUSP00000013737,ENSMUSP00000014438,ENSMUSP00000016571,ENSMUSP00000021993,ENSMUSP00000022062,ENSMUSP00000022097,ENSMUSP00000022268,ENSMUSP00000022286,ENSMUSP00000022980,ENSMUSP00000023085,ENSMUSP00000023210,ENSMUSP00000023514,ENSMUSP00000023760,…	Bckdha,Bckdhb,Bckdk,Cbr4,Cyc1,Dhtkd1,Dlat,Dld,Dlst,Etfa,Etfb,Etfdh,Gcsh,Gldc,Gpd1,Gpd1l,Gpd2,Mrps36,Ndufa1,Ndufa10,Ndufa11,Ndufa12,Ndufa13,Ndufa2,Ndufa3,Ndufa5,Ndufa6,Ndufa7,Ndufa8,Ndufa9,Ndufab1,Ndufb10,Ndufb11,Ndufb3,Ndufb4,Ndufb5,Ndufb6,Ndufb7,Ndufb8,Ndufb9,Ndufc2,Ndufs1,Ndufs2,Ndufs3,Ndufs4,Ndufs5,Ndufs6,Ndufs7,Ndufs8,Ndufv1,Ndufv2,Ndufv3,Ogdh,P4hb,Park7,Pdha1,Pdhb,Pdhx,Pdk1,Pdk2,Pmpcb,Sdha,S…
GO:0005747	mitochondrial respiratory chain complex I	39	0.231157	top of list	0.00058	ks	ENSMUSP00000002452,ENSMUSP00000005647,ENSMUSP00000013737,ENSMUSP00000014438,ENSMUSP00000016571,ENSMUSP00000022097,ENSMUSP00000022286,ENSMUSP00000022980,ENSMUSP00000023085,ENSMUSP00000023514,ENSMUSP00000023851,ENSMUSP00000026222,ENSMUSP00000027111,ENSMUSP00000027193,ENSMUSP00000027478,ENSMUSP00000030401,ENSMUSP00000030805,ENSMUSP00000032882,ENSMUSP00000033157,ENSMUSP00000037341,ENSMUSP00000039692,…	Ndufa1,Ndufa10,Ndufa11,Ndufa12,Ndufa13,Ndufa2,Ndufa3,Ndufa5,Ndufa6,Ndufa7,Ndufa8,Ndufa9,Ndufab1,Ndufb10,Ndufb11,Ndufb3,Ndufb4,Ndufb5,Ndufb6,Ndufb7,Ndufb8,Ndufb9,Ndufc2,Ndufs1,Ndufs2,Ndufs3,Ndufs4,Ndufs5,Ndufs6,Ndufs7,Ndufs8,Ndufv1,Ndufv2,Ndufv3,Park7,mt-Nd1,mt-Nd2,mt-Nd4,mt-Nd5
GO:0005746	mitochondrial respirasome	62	0.229781	top of list	3.43e-06	ks	ENSMUSP00000000090,ENSMUSP00000000175,ENSMUSP00000002452,ENSMUSP00000005647,ENSMUSP00000010007,ENSMUSP00000013737,ENSMUSP00000014438,ENSMUSP00000016571,ENSMUSP00000021993,ENSMUSP00000022062,ENSMUSP00000022097,ENSMUSP00000022286,ENSMUSP00000022980,ENSMUSP00000023085,ENSMUSP00000023210,ENSMUSP00000023514,ENSMUSP00000023851,ENSMUSP00000026222,ENSMUSP00000026743,ENSMUSP00000027111,ENSMUSP00000027193,…	Cox4i1,Cox5a,Cox5b,Cox6a1,Cox7a2,Cox7a2l,Cox7c,Cyc1,Ndufa1,Ndufa10,Ndufa11,Ndufa12,Ndufa13,Ndufa2,Ndufa3,Ndufa4,Ndufa5,Ndufa6,Ndufa7,Ndufa8,Ndufa9,Ndufab1,Ndufb10,Ndufb11,Ndufb3,Ndufb4,Ndufb5,Ndufb6,Ndufb7,Ndufb8,Ndufb9,Ndufc2,Ndufs1,Ndufs2,Ndufs3,Ndufs4,Ndufs5,Ndufs6,Ndufs7,Ndufs8,Ndufv1,Ndufv2,Ndufv3,Park7,Pmpcb,Sdha,Sdhb,Sdhc,Sdhd,Uqcr10,Uqcrb,Uqcrc1,Uqcrc2,Uqcrfs1,Uqcrh,Uqcrq,mt-Co1,mt-Co2,mt…
GO:0030054	cell junction	70	0.221627	bottom of list	0.00019	ks	ENSMUSP00000000590,ENSMUSP00000001592,ENSMUSP00000006749,ENSMUSP00000007130,ENSMUSP00000007253,ENSMUSP00000007959,ENSMUSP00000016771,ENSMUSP00000020107,ENSMUSP00000021554,ENSMUSP00000022369,ENSMUSP00000022865,ENSMUSP00000023952,ENSMUSP00000024897,ENSMUSP00000025166,ENSMUSP00000025305,ENSMUSP00000027863,ENSMUSP00000029046,ENSMUSP00000029240,ENSMUSP00000029266,ENSMUSP00000030187,ENSMUSP00000032629,…	Abcb11,Actg1,Actn1,Actn4,Actr3,Anxa5,Anxa6,Atad1,Atp1a1,Atp1b1,Atp2b1,C4b,Cadm1,Capza1,Capzb,Cask,Cdc42,Cdc42bpb,Cdh2,Ceacam1,Cfl1,Clic4,Ctnna1,Ctnnb1,Ctnnd1,Cyfip1,Dnaja3,Dnm2,Dpp4,Dsc2,Dsp,Epb4.1l2,Ezr,Fabp5,Flna,Flnb,Gjb1,Hnrnpk,Itgb1,Jup,Krt8,Lcp1,Lyn,Mpst,Mrpl46,Mrps18b,Msn,Mtdh,Myh9,Neu1,Nlrx1,Pi4k2a,Plec,Rab11b,Rabac1,Rap1a,Rdx,Rexo2,Rhoa,Sigmar1,Slc16a1,Slc2a2,Slc4a1,Snap23,Sntb1,Sptan1,T…
GO:0070469	respirasome	65	0.213983	top of list	4.25e-06	ks	ENSMUSP00000000090,ENSMUSP00000000175,ENSMUSP00000002452,ENSMUSP00000005647,ENSMUSP00000010007,ENSMUSP00000013737,ENSMUSP00000014438,ENSMUSP00000016571,ENSMUSP00000021993,ENSMUSP00000022062,ENSMUSP00000022097,ENSMUSP00000022286,ENSMUSP00000022980,ENSMUSP00000023085,ENSMUSP00000023210,ENSMUSP00000023514,ENSMUSP00000023851,ENSMUSP00000026222,ENSMUSP00000026743,ENSMUSP00000027111,ENSMUSP00000027193,…	Cox4i1,Cox5a,Cox5b,Cox6a1,Cox7a2,Cox7a2l,Cox7c,Cyc1,Cycs,Higd1a,Ndufa1,Ndufa10,Ndufa11,Ndufa12,Ndufa13,Ndufa2,Ndufa3,Ndufa4,Ndufa5,Ndufa6,Ndufa7,Ndufa8,Ndufa9,Ndufab1,Ndufb10,Ndufb11,Ndufb3,Ndufb4,Ndufb5,Ndufb6,Ndufb7,Ndufb8,Ndufb9,Ndufc2,Ndufs1,Ndufs2,Ndufs3,Ndufs4,Ndufs5,Ndufs6,Ndufs7,Ndufs8,Ndufv1,Ndufv2,Ndufv3,Park7,Pmpcb,Sdha,Sdhb,Sdhc,Sdhd,Uqcr10,Uqcrb,Uqcrc1,Uqcrc2,Uqcrfs1,Uqcrh,Uqcrq,mt-C…
GO:0098800	inner mitochondrial membrane protein complex	81	0.211223	top of list	3.22e-07	ks	ENSMUSP00000000090,ENSMUSP00000000175,ENSMUSP00000001520,ENSMUSP00000002452,ENSMUSP00000005647,ENSMUSP00000010007,ENSMUSP00000013737,ENSMUSP00000014438,ENSMUSP00000014445,ENSMUSP00000016571,ENSMUSP00000020312,ENSMUSP00000021203,ENSMUSP00000021993,ENSMUSP00000022062,ENSMUSP00000022097,ENSMUSP00000022286,ENSMUSP00000022980,ENSMUSP00000023085,ENSMUSP00000023210,ENSMUSP00000023514,ENSMUSP00000023851,…	Afg3l1,Afg3l2,Agk,Apoo,Apool,Atp5c1,Chchd3,Cox4i1,Cox5a,Cox5b,Cox6a1,Cox7a2l,Cox7c,Cyc1,Dnajc11,Grpel1,Immt,Mcu,Micu1,Ndufa1,Ndufa10,Ndufa11,Ndufa12,Ndufa13,Ndufa2,Ndufa3,Ndufa4,Ndufa5,Ndufa6,Ndufa7,Ndufa8,Ndufa9,Ndufab1,Ndufb10,Ndufb11,Ndufb3,Ndufb4,Ndufb5,Ndufb6,Ndufb7,Ndufb8,Ndufb9,Ndufc2,Ndufs1,Ndufs2,Ndufs3,Ndufs4,Ndufs5,Ndufs6,Ndufs7,Ndufs8,Ndufv1,Ndufv2,Ndufv3,Pam16,Park7,Pmpcb,Sdha,Sdhb,S…
GO:0098803	respiratory chain complex	61	0.209708	top of list	1.68e-05	ks	ENSMUSP00000000090,ENSMUSP00000000175,ENSMUSP00000002452,ENSMUSP00000005647,ENSMUSP00000010007,ENSMUSP00000013737,ENSMUSP00000014438,ENSMUSP00000016571,ENSMUSP00000021993,ENSMUSP00000022062,ENSMUSP00000022097,ENSMUSP00000022286,ENSMUSP00000022980,ENSMUSP00000023085,ENSMUSP00000023210,ENSMUSP00000023514,ENSMUSP00000023851,ENSMUSP00000026222,ENSMUSP00000026743,ENSMUSP00000027111,ENSMUSP00000027193,…	Cox4i1,Cox5a,Cox5b,Cox6a1,Cox7c,Cyc1,Ndufa1,Ndufa10,Ndufa11,Ndufa12,Ndufa13,Ndufa2,Ndufa3,Ndufa4,Ndufa5,Ndufa6,Ndufa7,Ndufa8,Ndufa9,Ndufab1,Ndufb10,Ndufb11,Ndufb3,Ndufb4,Ndufb5,Ndufb6,Ndufb7,Ndufb8,Ndufb9,Ndufc2,Ndufs1,Ndufs2,Ndufs3,Ndufs4,Ndufs5,Ndufs6,Ndufs7,Ndufs8,Ndufv1,Ndufv2,Ndufv3,Park7,Pmpcb,Sdha,Sdhb,Sdhc,Sdhd,Uqcr10,Uqcrb,Uqcrc1,Uqcrc2,Uqcrfs1,Uqcrh,Uqcrq,mt-Co1,mt-Co2,mt-Co3,mt-Nd1,mt-…
GO:0098798	mitochondrial protein complex	163	0.189955	top of list	1.46e-07	ks	ENSMUSP00000000090,ENSMUSP00000000175,ENSMUSP00000001485,ENSMUSP00000001520,ENSMUSP00000002452,ENSMUSP00000002844,ENSMUSP00000003386,ENSMUSP00000004729,ENSMUSP00000005647,ENSMUSP00000006669,ENSMUSP00000007482,ENSMUSP00000010007,ENSMUSP00000013737,ENSMUSP00000014438,ENSMUSP00000014445,ENSMUSP00000015501,ENSMUSP00000016571,ENSMUSP00000019026,ENSMUSP00000020273,ENSMUSP00000020312,ENSMUSP00000020440,…	Afg3l1,Afg3l2,Agk,Apoo,Apool,Atp5c1,Bckdha,Bckdhb,Bckdk,Chchd3,Clpx,Cox4i1,Cox5a,Cox5b,Cox6a1,Cox7a2l,Cox7c,Cyc1,Dap3,Dlat,Dnajc11,Etfa,Etfb,Etfdh,Grpel1,Hadha,Hadhb,Hsd17b10,Ict1,Immt,Mccc1,Mcu,Mfn1,Micu1,Mrpl1,Mrpl10,Mrpl11,Mrpl12,Mrpl13,Mrpl14,Mrpl15,Mrpl16,Mrpl17,Mrpl18,Mrpl2,Mrpl21,Mrpl22,Mrpl23,Mrpl24,Mrpl28,Mrpl3,Mrpl37,Mrpl38,Mrpl39,Mrpl4,Mrpl40,Mrpl41,Mrpl43,Mrpl44,Mrpl45,Mrpl46,Mrpl47,M…
GO:0044455	mitochondrial membrane part	119	0.185327	top of list	1.77e-05	ks	ENSMUSP00000000090,ENSMUSP00000000175,ENSMUSP00000000985,ENSMUSP00000001520,ENSMUSP00000002452,ENSMUSP00000005647,ENSMUSP00000010007,ENSMUSP00000013737,ENSMUSP00000014438,ENSMUSP00000014445,ENSMUSP00000016571,ENSMUSP00000017332,ENSMUSP00000017831,ENSMUSP00000018572,ENSMUSP00000019198,ENSMUSP00000020312,ENSMUSP00000021203,ENSMUSP00000021993,ENSMUSP00000022062,ENSMUSP00000022097,ENSMUSP00000022286,…	Abcb10,Abcb6,Afg3l1,Afg3l2,Agk,Akap1,Apoo,Apool,Atp5c1,Bak1,Bdh1,Bnip3,Chchd3,Coa3,Cox18,Cox4i1,Cox5a,Cox5b,Cox6a1,Cox7a2,Cox7a2l,Cox7c,Cpt1a,Cyc1,Dnajc11,Etfdh,Fdx1,Fis1,Grpel1,Hspd1,Immt,Lyn,Mcu,Mfn1,Mfn2,Micu1,Mpc1,Mpc2,Ndufa1,Ndufa10,Ndufa11,Ndufa12,Ndufa13,Ndufa2,Ndufa3,Ndufa4,Ndufa5,Ndufa6,Ndufa7,Ndufa8,Ndufa9,Ndufab1,Ndufb10,Ndufb11,Ndufb3,Ndufb4,Ndufb5,Ndufb6,Ndufb7,Ndufb8,Ndufb9,Ndufc2,N…
GO:0005743	mitochondrial inner membrane	167	0.15765	top of list	1.24e-07	ks	ENSMUSP00000000090,ENSMUSP00000000175,ENSMUSP00000001520,ENSMUSP00000002452,ENSMUSP00000004375,ENSMUSP00000004868,ENSMUSP00000005431,ENSMUSP00000005647,ENSMUSP00000006137,ENSMUSP00000010007,ENSMUSP00000011029,ENSMUSP00000013737,ENSMUSP00000014438,ENSMUSP00000014445,ENSMUSP00000014457,ENSMUSP00000015934,ENSMUSP00000016463,ENSMUSP00000016571,ENSMUSP00000017332,ENSMUSP00000018572,ENSMUSP00000019226,…	Abcb10,Abcb8,Acadvl,Afg3l1,Afg3l2,Agk,Aifm1,Akap1,Apoo,Apool,Atp5c1,Bckdhb,Bcs1l,Bdh1,Cds2,Chchd3,Cnp,Coa3,Coq3,Coq4,Coq5,Coq6,Coq7,Coq9,Cox18,Cox20,Cox4i1,Cox5a,Cox5b,Cox6a1,Cox6c,Cox7a2,Cox7a2l,Cox7c,Cpox,Cps1,Cpt2,Crat,Crls1,Cyc1,Dhodh,Dnajc11,Dnajc19,Etfdh,Fdx1,Fech,Gatm,Ghitm,Gpd2,Grpel1,Hccs,Higd1a,Higd2a,Hspd1,Immt,Ldhd,Letm1,Letmd1,Lyn,Maip1,Mcu,Mfn1,Micu1,Mpc1,Mpc2,Mpv17,Mtch1,Mtfp1,Nduf…
GO:0019866	organelle inner membrane	170	0.15128	top of list	1.78e-07	ks	ENSMUSP00000000090,ENSMUSP00000000175,ENSMUSP00000001520,ENSMUSP00000002452,ENSMUSP00000004375,ENSMUSP00000004868,ENSMUSP00000005431,ENSMUSP00000005647,ENSMUSP00000006137,ENSMUSP00000010007,ENSMUSP00000011029,ENSMUSP00000013737,ENSMUSP00000014438,ENSMUSP00000014445,ENSMUSP00000014457,ENSMUSP00000015934,ENSMUSP00000016463,ENSMUSP00000016571,ENSMUSP00000017332,ENSMUSP00000018572,ENSMUSP00000019226,…	Abcb10,Abcb8,Acadvl,Afg3l1,Afg3l2,Agk,Aifm1,Akap1,Apoo,Apool,Atp5c1,Bckdhb,Bcs1l,Bdh1,Cds2,Chchd3,Cnp,Coa3,Coq3,Coq4,Coq5,Coq6,Coq7,Coq9,Cox18,Cox20,Cox4i1,Cox5a,Cox5b,Cox6a1,Cox6c,Cox7a2,Cox7a2l,Cox7c,Cpox,Cps1,Cpt2,Crat,Crls1,Cyc1,Dhodh,Dnajc11,Dnajc19,Etfdh,Fdx1,Fech,Gatm,Ghitm,Gpd2,Grpel1,Hccs,Higd1a,Higd2a,Hspd1,Immt,Ldhd,Letm1,Letmd1,Lrpprc,Lyn,Maip1,Mcu,Mfn1,Micu1,Mpc1,Mpc2,Mpv17,Mtch1,Mtf…
GO:0098590	plasma membrane region	98	0.120452	bottom of list	0.00053	ks	ENSMUSP00000000299,ENSMUSP00000000590,ENSMUSP00000000608,ENSMUSP00000001592,ENSMUSP00000002850,ENSMUSP00000004774,ENSMUSP00000005548,ENSMUSP00000006235,ENSMUSP00000006749,ENSMUSP00000007130,ENSMUSP00000007959,ENSMUSP00000013304,ENSMUSP00000016771,ENSMUSP00000018572,ENSMUSP00000020107,ENSMUSP00000020329,ENSMUSP00000020343,ENSMUSP00000021077,ENSMUSP00000021231,ENSMUSP00000022865,ENSMUSP00000023952,…	Abcb11,Abcc3,Abcc6,Akap1,Akr1a1,Anxa6,Aqp1,Atad1,Atp1a1,Atp1b1,Atp2b1,Atp6v0d1,Atp6v1a,Cadm1,Cask,Cd36,Cd38,Cdc42,Cdh2,Ceacam1,Cfl1,Comt,Ctnna1,Ctnnb1,Ctnnd1,Ctsb,Cyp4a10,Dnaja3,Dnm2,Dpp4,Dsp,Eef1a1,Egfr,Ehd1,Ehd3,Eno1,Enpep,Ezr,Fabp5,Fn1,Gm2a,Gnas,Gnb1,Hax1,Hk1,Hmox1,Hsp90aa1,Hsp90ab1,Itgb1,Itgb2,Jup,Krt8,Lcp1,Lrp1,Msn,Mtdh,Mttp,Myh9,Myo1c,Ndufs7,Nipsnap1,Nt5e,Pdia3,Pdzk1,Pemt,Pi4k2a,Plec,Prkar2…
GO:1902494	catalytic complex	130	0.120006	top of list	0.0071	ks	ENSMUSP00000000175,ENSMUSP00000001520,ENSMUSP00000001809,ENSMUSP00000002452,ENSMUSP00000003461,ENSMUSP00000004729,ENSMUSP00000005647,ENSMUSP00000006669,ENSMUSP00000007212,ENSMUSP00000010007,ENSMUSP00000011058,ENSMUSP00000013737,ENSMUSP00000014438,ENSMUSP00000015800,ENSMUSP00000016571,ENSMUSP00000020273,ENSMUSP00000020756,ENSMUSP00000021347,ENSMUSP00000021993,ENSMUSP00000022062,ENSMUSP00000022097,…	Abat,Afg3l1,Afg3l2,Atp1a1,Atp1b1,Atp2a2,Bckdha,Bckdhb,Bckdk,Cbr4,Cyc1,Dad1,Ddb1,Ddost,Dhtkd1,Dlat,Dld,Dlst,Dnaja1,Dpm1,Eea1,Eno1,Etfa,Etfb,Etfdh,F3,Farsb,Gcsh,Gldc,Gnai2,Gnas,Gnb1,Gnb2,Gpd1,Gpd1l,Gpd2,Hnrnpk,Hsd17b10,Hspa8,Htra2,Ide,Magt1,Mccc1,Mccc2,Mrpl1,Mrps36,Ndufa1,Ndufa10,Ndufa11,Ndufa12,Ndufa13,Ndufa2,Ndufa3,Ndufa5,Ndufa6,Ndufa7,Ndufa8,Ndufa9,Ndufab1,Ndufb10,Ndufb11,Ndufb3,Ndufb4,Ndufb5,Nd…

## Sheet: Liver_GOBP
#term ID	term description	genes mapped	enrichment score	direction	false discovery rate	method	matching proteins in your input (IDs)	matching proteins in your input (labels)
GO:0050790	regulation of catalytic activity	166	0.436345	bottom of list	0.0044	ks	ENSMUSP00000000001,ENSMUSP00000000049,ENSMUSP00000000590,ENSMUSP00000000608,ENSMUSP00000000804,ENSMUSP00000000985,ENSMUSP00000002091,ENSMUSP00000003550,ENSMUSP00000003681,ENSMUSP00000004057,ENSMUSP00000004774,ENSMUSP00000005292,ENSMUSP00000005651,ENSMUSP00000005824,ENSMUSP00000006181,ENSMUSP00000006235,ENSMUSP00000006544,ENSMUSP00000006703,ENSMUSP00000007012,ENSMUSP00000007130,ENSMUSP00000007212,…	Abce1,Acacb,Acsl1,Agt,Ahsg,Aifm1,Aldob,Ambp,Apoa1,Apoa2,Apoa4,Apoa5,Apoe,Apoh,Aqp1,Arl1,Arl6ip5,Asph,Atp1b1,B3gat3,Bak1,Bcap31,C3,C4b,Calu,Cap1,Cbs,Cct2,Cct4,Cdc42,Cdk5rap3,Ceacam1,Clpx,Clu,Cox6a1,Ctnnb1,Ctsb,Ctsc,Ctsh,Cyb5b,Cycs,Ddrgk1,Ddx3x,Dhcr24,Dnaja1,Dnaja3,Dnajb11,Dnajc10,Dnajc3,Dnm2,Ecsit,Egfr,Eif4a2,Eng,Erp29,F2,F3,Fabp1,Faf2,Fam162a,Fdx1,Fetub,Fis1,Fn1,Gapdh,Gba,Gcat,Gdi2,Gla,Gm2a,Gnai2…
GO:0060627	regulation of vesicle-mediated transport	67	0.430435	bottom of list	0.0044	ks	ENSMUSP00000000299,ENSMUSP00000000590,ENSMUSP00000000727,ENSMUSP00000003121,ENSMUSP00000003912,ENSMUSP00000005548,ENSMUSP00000006181,ENSMUSP00000007216,ENSMUSP00000015800,ENSMUSP00000017488,ENSMUSP00000017975,ENSMUSP00000018875,ENSMUSP00000019317,ENSMUSP00000020343,ENSMUSP00000020640,ENSMUSP00000020911,ENSMUSP00000021001,ENSMUSP00000021335,ENSMUSP00000021940,ENSMUSP00000022616,ENSMUSP00000023583,…	Acsl3,Actn4,Ahsg,Ankfy1,Ap2b1,Ap2m1,Apoe,Atad1,Atp2a2,B2m,C3,Calr,Cd36,Ceacam1,Clu,Dnm2,Ehd1,Ezr,Fga,Fgb,Fgg,Gnai2,Gnb2l1,Hmgb1,Hmox1,Hnrnpk,Hspa8,Itgb1,Itgb2,Lamp1,Lgals9,Lman2,Lrp1,Lrpap1,Lyn,Lypla1,Lyplal1,Mbl1,Mbl2,Msn,Myo18a,Napa,Nsf,Pacsin3,Ppt1,Preb,Rab10,Rab11b,Rab14,Rab21,Rab5a,Rab5b,Rab5c,Rab7,Rab8a,Rab9,Rap1a,Rdx,Scarb1,Scfd1,Sdc1,Snap23,Stx4a,Synj2bp,Tfr2,Vamp8,Vtn
GO:0016192	vesicle-mediated transport	117	0.414281	bottom of list	0.0021	ks	ENSMUSP00000000001,ENSMUSP00000000299,ENSMUSP00000000727,ENSMUSP00000002091,ENSMUSP00000003038,ENSMUSP00000003121,ENSMUSP00000006181,ENSMUSP00000007130,ENSMUSP00000007216,ENSMUSP00000009234,ENSMUSP00000014686,ENSMUSP00000015800,ENSMUSP00000016771,ENSMUSP00000017488,ENSMUSP00000017975,ENSMUSP00000018315,ENSMUSP00000018561,ENSMUSP00000018875,ENSMUSP00000019317,ENSMUSP00000019974,ENSMUSP00000020174,…	Ankfy1,Ap1b1,Ap2a2,Ap2b1,Ap2m1,Apoe,Arl1,Asgr1,Asgr2,Atp6v1h,Bcap31,C3,Canx,Cap1,Cd36,Cdc42,Ceacam1,Cfi,Clec4f,Cltc,Copa,Ctnnb1,Dnm2,Eea1,Egfr,Ehd1,Ehd3,Ergic1,Erp29,Ezr,Flna,Gcc2,Gdi2,Gnai3,Golga2,Golga4,Grn,Hmgb1,Hspa8,Hyou1,Ifitm3,Itgb1,Itgb2,Lamp1,Lamtor1,Lgals3bp,Lman1,Lman2,Lmf1,Lrp1,Lrpap1,Lyn,Mesdc2,Mia2,Mia3,Mrc1,Myh9,Myo18a,Myo1b,Napa,Napg,Npc1,Nsf,Pacsin3,Pdia6,Pi4k2a,Pigr,Ppt1,Preb,Ra…
GO:0007005	mitochondrion organization	132	0.188687	top of list	0.0021	ks	ENSMUSP00000000985,ENSMUSP00000001127,ENSMUSP00000001520,ENSMUSP00000002452,ENSMUSP00000003029,ENSMUSP00000004375,ENSMUSP00000004868,ENSMUSP00000005431,ENSMUSP00000007012,ENSMUSP00000011492,ENSMUSP00000014438,ENSMUSP00000014445,ENSMUSP00000015934,ENSMUSP00000016463,ENSMUSP00000016571,ENSMUSP00000017332,ENSMUSP00000017831,ENSMUSP00000019198,ENSMUSP00000019974,ENSMUSP00000020273,ENSMUSP00000020440,…	Aars2,Acaa2,Acad9,Afg3l1,Afg3l2,Agk,Aifm1,Apoo,Apool,Bak1,Bcs1l,Bnip3,Chchd3,Cisd2,Cnp,Coa3,Coq7,Cox18,Cox20,Cox7a2l,Dap3,Dnaja3,Dnajc11,Dnm2,Fis1,Grpel1,Higd2a,Hmgcl,Hsd17b10,Hsp90aa1,Hspd1,Htra2,Immt,Lace1,Letm1,Lonp1,Maip1,Man2a1,Mfn1,Mfn2,Mipep,Mpv17,Mrpl15,Mrpl17,Mrpl39,Mtch2,Mtfp1,Mtx1,Mtx2,Mup3,Myh14,Ndufa1,Ndufa10,Ndufa11,Ndufa13,Ndufa2,Ndufa3,Ndufa5,Ndufa8,Ndufa9,Ndufab1,Ndufb10,Ndufb11,…
GO:0022900	electron transport chain	73	0.16672	top of list	0.0044	ks	ENSMUSP00000000090,ENSMUSP00000000175,ENSMUSP00000004729,ENSMUSP00000005651,ENSMUSP00000007012,ENSMUSP00000010007,ENSMUSP00000013737,ENSMUSP00000014457,ENSMUSP00000015256,ENSMUSP00000015829,ENSMUSP00000015934,ENSMUSP00000021522,ENSMUSP00000021993,ENSMUSP00000022062,ENSMUSP00000022097,ENSMUSP00000022286,ENSMUSP00000022980,ENSMUSP00000023210,ENSMUSP00000023760,ENSMUSP00000023851,ENSMUSP00000026222,…	Acadsb,Aifm1,Aldh5a1,Coa6,Coq7,Coq9,Cox15,Cox4i1,Cox5a,Cox5b,Cox6a1,Cox6c,Cox7a2,Cox7a2l,Cox7c,Cyc1,Cycs,D2hgdh,Dld,Etfa,Etfb,Etfdh,Fdx1,Glrx5,Gpd1,Gsr,Lace1,Lyrm5,Mtch2,Ndufa10,Ndufa12,Ndufa4,Ndufa5,Ndufa7,Ndufa8,Ndufaf2,Ndufb3,Ndufb6,Ndufb8,Ndufb9,Ndufc2,Ndufs1,Ndufs2,Ndufs4,Ndufs6,Ndufv1,Ndufv2,Ndufv3,Pmpcb,Por,Ptges2,Sco2,Sdha,Sdhb,Sdhc,Sdhd,Slc25a12,Slc25a13,Sod2,Surf1,Txnrd2,Uqcr10,Uqcrb,Uq…
GO:0045333	cellular respiration	85	0.128164	top of list	0.0044	ks	ENSMUSP00000000090,ENSMUSP00000000175,ENSMUSP00000000394,ENSMUSP00000000985,ENSMUSP00000003461,ENSMUSP00000005647,ENSMUSP00000005826,ENSMUSP00000007012,ENSMUSP00000010007,ENSMUSP00000013737,ENSMUSP00000015256,ENSMUSP00000019323,ENSMUSP00000021993,ENSMUSP00000022062,ENSMUSP00000022097,ENSMUSP00000022268,ENSMUSP00000022286,ENSMUSP00000022980,ENSMUSP00000023116,ENSMUSP00000023210,ENSMUSP00000023760,…	Aco1,Aco2,Aifm1,Aldh5a1,Cat,Coa6,Coq7,Coq9,Cox20,Cox4i1,Cox5a,Cox5b,Cox6a1,Cox7c,Cs,Cyc1,Cycs,Cyp1a2,D2hgdh,Dhtkd1,Dlat,Dld,Dlst,Etfdh,Fh1,Gpd1,Idh1,Idh2,Idh3a,Idh3g,Lace1,Lyrm5,Mdh1,Mdh2,Mtch2,Mup3,Ndufa10,Ndufa12,Ndufa5,Ndufa7,Ndufa8,Ndufaf2,Ndufb6,Ndufb8,Ndufb9,Ndufc2,Ndufs1,Ndufs2,Ndufs3,Ndufs4,Ndufs6,Ndufv1,Ndufv2,Ndufv3,Ogdh,Oxa1l,Pdha1,Pdhb,Pmpcb,Sco2,Sdha,Sdhb,Sdhc,Sdhd,Sirt3,Slc25a12,Slc…

## Sheet: Liver_KEGG
#term ID	term description	genes mapped	enrichment score	direction	false discovery rate	method	matching proteins in your input (IDs)	matching proteins in your input (labels)
mmu00040	Pentose and glucuronate interconversions	16	1.35131	both ends	0.0018	afc	ENSMUSP00000026613,ENSMUSP00000030455,ENSMUSP00000031103,ENSMUSP00000031181,ENSMUSP00000031183,ENSMUSP00000031186,ENSMUSP00000031195,ENSMUSP00000058683,ENSMUSP00000068282,ENSMUSP00000072803,ENSMUSP00000073444,ENSMUSP00000092233,ENSMUSP00000095263,ENSMUSP00000106180,ENSMUSP00000108763,ENSMUSP00000108767	Akr1a1,Gusb,Sord,Ugdh,Ugt1a1,Ugt1a10,Ugt1a5,Ugt1a6b,Ugt1a7c,Ugt1a9,Ugt2a3,Ugt2b1,Ugt2b34,Ugt2b35,Ugt2b36,Ugt2b5
mmu00983	Drug metabolism - other enzymes	31	1.19568	top of list	0.00088	ks	ENSMUSP00000001713,ENSMUSP00000004136,ENSMUSP00000004140,ENSMUSP00000008684,ENSMUSP00000024978,ENSMUSP00000026552,ENSMUSP00000026613,ENSMUSP00000027067,ENSMUSP00000028005,ENSMUSP00000031181,ENSMUSP00000031183,ENSMUSP00000031186,ENSMUSP00000031195,ENSMUSP00000034172,ENSMUSP00000034173,ENSMUSP00000034178,ENSMUSP00000034189,ENSMUSP00000034346,ENSMUSP00000034355,ENSMUSP00000049315,ENSMUSP00000058567,…	Ces1c,Ces1d,Ces1e,Ces1f,Ces2a,Ces2c,Ces2e,Ces2g,Cyp2e1,Gsta1,Gsta3,Gstm1,Gstm3,Gstp1,Gstt1,Gusb,Mgst1,Mgst3,Nme3,Ugt1a1,Ugt1a10,Ugt1a5,Ugt1a6b,Ugt1a7c,Ugt1a9,Ugt2a3,Ugt2b1,Ugt2b34,Ugt2b35,Ugt2b36,Ugt2b5
mmu00053	Ascorbate and aldarate metabolism	20	1.1067	both ends	0.0024	afc	ENSMUSP00000023832,ENSMUSP00000028004,ENSMUSP00000031103,ENSMUSP00000031181,ENSMUSP00000031183,ENSMUSP00000031186,ENSMUSP00000031195,ENSMUSP00000031411,ENSMUSP00000041260,ENSMUSP00000058683,ENSMUSP00000060912,ENSMUSP00000068282,ENSMUSP00000072803,ENSMUSP00000073444,ENSMUSP00000073764,ENSMUSP00000092233,ENSMUSP00000095263,ENSMUSP00000108763,ENSMUSP00000108767,ENSMUSP00000133372	Aldh1b1,Aldh2,Aldh3a2,Aldh7a1,Aldh9a1,Gulo,Rgn,Ugdh,Ugt1a1,Ugt1a10,Ugt1a5,Ugt1a6b,Ugt1a7c,Ugt1a9,Ugt2a3,Ugt2b1,Ugt2b34,Ugt2b35,Ugt2b36,Ugt2b5
mmu00980	Metabolism of xenobiotics by cytochrome P450	29	0.990789	top of list	0.00088	ks	ENSMUSP00000001713,ENSMUSP00000003100,ENSMUSP00000004136,ENSMUSP00000004140,ENSMUSP00000004232,ENSMUSP00000008684,ENSMUSP00000016338,ENSMUSP00000026552,ENSMUSP00000027067,ENSMUSP00000028005,ENSMUSP00000031181,ENSMUSP00000031183,ENSMUSP00000031186,ENSMUSP00000031195,ENSMUSP00000031897,ENSMUSP00000034860,ENSMUSP00000047551,ENSMUSP00000049394,ENSMUSP00000058683,ENSMUSP00000068282,ENSMUSP00000072803,…	Adh1,Akr7a5,Cbr1,Cyp1a2,Cyp2e1,Cyp2f2,Ephx1,Gsta1,Gsta3,Gstk1,Gstm1,Gstm3,Gstp1,Gstt1,Hsd11b1,Mgst1,Mgst3,Ugt1a1,Ugt1a10,Ugt1a5,Ugt1a6b,Ugt1a7c,Ugt1a9,Ugt2a3,Ugt2b1,Ugt2b34,Ugt2b35,Ugt2b36,Ugt2b5
mmu04723	Retrograde endocannabinoid signaling	43	0.166154	top of list	0.0044	ks	ENSMUSP00000000001,ENSMUSP00000002452,ENSMUSP00000005647,ENSMUSP00000013737,ENSMUSP00000014438,ENSMUSP00000016571,ENSMUSP00000022097,ENSMUSP00000022286,ENSMUSP00000022980,ENSMUSP00000023085,ENSMUSP00000023514,ENSMUSP00000026222,ENSMUSP00000027111,ENSMUSP00000027193,ENSMUSP00000027478,ENSMUSP00000030401,ENSMUSP00000030940,ENSMUSP00000031637,ENSMUSP00000031726,ENSMUSP00000032882,ENSMUSP00000033157,…	Faah,Gnai2,Gnai3,Gnb1,Gnb2,Ndufa1,Ndufa10,Ndufa11,Ndufa12,Ndufa13,Ndufa2,Ndufa3,Ndufa4,Ndufa6,Ndufa7,Ndufa8,Ndufa9,Ndufab1,Ndufb10,Ndufb11,Ndufb3,Ndufb4,Ndufb5,Ndufb6,Ndufb7,Ndufb8,Ndufb9,Ndufc2,Ndufs1,Ndufs2,Ndufs3,Ndufs4,Ndufs5,Ndufs6,Ndufs7,Ndufs8,Ndufv1,Ndufv2,Ndufv3,mt-Nd1,mt-Nd2,mt-Nd4,mt-Nd5
mmu05012	Parkinson's disease	74	0.156653	top of list	1.27e-05	ks	ENSMUSP00000000001,ENSMUSP00000000090,ENSMUSP00000000175,ENSMUSP00000002452,ENSMUSP00000005647,ENSMUSP00000010007,ENSMUSP00000013737,ENSMUSP00000014438,ENSMUSP00000014457,ENSMUSP00000016463,ENSMUSP00000016571,ENSMUSP00000021993,ENSMUSP00000022062,ENSMUSP00000022097,ENSMUSP00000022286,ENSMUSP00000022293,ENSMUSP00000022419,ENSMUSP00000022980,ENSMUSP00000023085,ENSMUSP00000023210,ENSMUSP00000023514,…	Atp5c1,Cox4i1,Cox5a,Cox5b,Cox6a1,Cox6b1,Cox6c,Cox7a2,Cox7c,Cyc1,Cycs,Gnai2,Gnai3,Htra2,Ndufa1,Ndufa10,Ndufa11,Ndufa12,Ndufa13,Ndufa2,Ndufa3,Ndufa4,Ndufa6,Ndufa7,Ndufa8,Ndufa9,Ndufab1,Ndufb10,Ndufb11,Ndufb3,Ndufb4,Ndufb5,Ndufb6,Ndufb7,Ndufb8,Ndufb9,Ndufc2,Ndufs1,Ndufs2,Ndufs3,Ndufs4,Ndufs5,Ndufs6,Ndufs7,Ndufs8,Ndufv1,Ndufv2,Ndufv3,Park7,Ppif,Sdha,Sdhb,Sdhc,Sdhd,Slc25a4,Slc25a5,Uqcr10,Uqcrb,Uqcrc1,…
mmu05010	Alzheimer's disease	68	0.138058	top of list	0.00088	ks	ENSMUSP00000000090,ENSMUSP00000000175,ENSMUSP00000002452,ENSMUSP00000003550,ENSMUSP00000005647,ENSMUSP00000010007,ENSMUSP00000013737,ENSMUSP00000014438,ENSMUSP00000014457,ENSMUSP00000016571,ENSMUSP00000021993,ENSMUSP00000022062,ENSMUSP00000022097,ENSMUSP00000022286,ENSMUSP00000022980,ENSMUSP00000023085,ENSMUSP00000023210,ENSMUSP00000023514,ENSMUSP00000026222,ENSMUSP00000026289,ENSMUSP00000026743,…	Apoe,Atp2a2,Atp5c1,Cox4i1,Cox5a,Cox5b,Cox6a1,Cox6b1,Cox6c,Cox7a2,Cox7c,Cyc1,Cycs,Gapdh,Hsd17b10,Ide,Lrp1,Ncstn,Ndufa1,Ndufa10,Ndufa11,Ndufa12,Ndufa13,Ndufa2,Ndufa3,Ndufa4,Ndufa6,Ndufa7,Ndufa8,Ndufa9,Ndufab1,Ndufb10,Ndufb11,Ndufb3,Ndufb4,Ndufb5,Ndufb6,Ndufb7,Ndufb8,Ndufb9,Ndufc2,Ndufs1,Ndufs2,Ndufs3,Ndufs4,Ndufs5,Ndufs6,Ndufs7,Ndufs8,Ndufv1,Ndufv2,Ndufv3,Rtn3,Sdha,Sdhb,Sdhc,Sdhd,Uqcr10,Uqcrb,Uqcrc…
mmu00190	Oxidative phosphorylation	70	0.118911	top of list	0.00088	ks	ENSMUSP00000000090,ENSMUSP00000000175,ENSMUSP00000002452,ENSMUSP00000005647,ENSMUSP00000006435,ENSMUSP00000010007,ENSMUSP00000013304,ENSMUSP00000013737,ENSMUSP00000014438,ENSMUSP00000014457,ENSMUSP00000016571,ENSMUSP00000021993,ENSMUSP00000022062,ENSMUSP00000022097,ENSMUSP00000022286,ENSMUSP00000022980,ENSMUSP00000023085,ENSMUSP00000023210,ENSMUSP00000023514,ENSMUSP00000026222,ENSMUSP00000026743,…	Atp5c1,Atp6v0d1,Atp6v1a,Atp6v1b2,Atp6v1h,Cox15,Cox4i1,Cox5a,Cox5b,Cox6a1,Cox6b1,Cox6c,Cox7a2,Cox7c,Cyc1,Ndufa1,Ndufa10,Ndufa11,Ndufa12,Ndufa13,Ndufa2,Ndufa3,Ndufa4,Ndufa6,Ndufa7,Ndufa8,Ndufa9,Ndufab1,Ndufb10,Ndufb11,Ndufb3,Ndufb4,Ndufb5,Ndufb6,Ndufb7,Ndufb8,Ndufb9,Ndufc2,Ndufs1,Ndufs2,Ndufs3,Ndufs4,Ndufs5,Ndufs6,Ndufs7,Ndufs8,Ndufv1,Ndufv2,Ndufv3,Ppa2,Sdha,Sdhb,Sdhc,Sdhd,Tcirg1,Uqcr10,Uqcrb,Uqcrc…
mmu04714	Thermogenesis	81	0.117552	top of list	0.00088	ks	ENSMUSP00000000090,ENSMUSP00000000175,ENSMUSP00000002452,ENSMUSP00000005647,ENSMUSP00000010007,ENSMUSP00000013737,ENSMUSP00000014438,ENSMUSP00000014457,ENSMUSP00000016571,ENSMUSP00000017332,ENSMUSP00000021993,ENSMUSP00000022062,ENSMUSP00000022097,ENSMUSP00000022286,ENSMUSP00000022980,ENSMUSP00000023085,ENSMUSP00000023210,ENSMUSP00000023514,ENSMUSP00000025835,ENSMUSP00000026222,ENSMUSP00000026743,…	Acsl1,Acsl3,Acsl4,Acsl5,Actg1,Atp5c1,Coa3,Coa6,Coa7,Cox15,Cox18,Cox20,Cox4i1,Cox5a,Cox5b,Cox6a1,Cox6b1,Cox6c,Cox7a2,Cox7c,Cpt1a,Cpt2,Cyc1,Gnas,Kras,Ndufa1,Ndufa10,Ndufa11,Ndufa12,Ndufa13,Ndufa2,Ndufa3,Ndufa4,Ndufa6,Ndufa7,Ndufa8,Ndufa9,Ndufab1,Ndufaf1,Ndufaf2,Ndufb10,Ndufb11,Ndufb3,Ndufb4,Ndufb5,Ndufb6,Ndufb7,Ndufb8,Ndufb9,Ndufc2,Ndufs1,Ndufs2,Ndufs3,Ndufs4,Ndufs5,Ndufs6,Ndufs7,Ndufs8,Ndufv1,Nduf…
mmu04932	Non-alcoholic fatty liver disease (NAFLD)	62	0.0901964	top of list	0.0015	ks	ENSMUSP00000000090,ENSMUSP00000000175,ENSMUSP00000002452,ENSMUSP00000005647,ENSMUSP00000010007,ENSMUSP00000013737,ENSMUSP00000014438,ENSMUSP00000014457,ENSMUSP00000016571,ENSMUSP00000021993,ENSMUSP00000022062,ENSMUSP00000022097,ENSMUSP00000022286,ENSMUSP00000022980,ENSMUSP00000023085,ENSMUSP00000023210,ENSMUSP00000023514,ENSMUSP00000026222,ENSMUSP00000026552,ENSMUSP00000026743,ENSMUSP00000027111,…	Cdc42,Cox4i1,Cox5a,Cox5b,Cox6a1,Cox6b1,Cox6c,Cox7a2,Cox7c,Cyc1,Cycs,Cyp2e1,Ndufa1,Ndufa10,Ndufa11,Ndufa12,Ndufa13,Ndufa2,Ndufa3,Ndufa4,Ndufa6,Ndufa7,Ndufa8,Ndufa9,Ndufab1,Ndufb10,Ndufb11,Ndufb3,Ndufb4,Ndufb5,Ndufb6,Ndufb7,Ndufb8,Ndufb9,Ndufc2,Ndufs1,Ndufs2,Ndufs3,Ndufs4,Ndufs5,Ndufs6,Ndufs7,Ndufs8,Ndufv1,Ndufv2,Ndufv3,Pklr,Rac1,Sdha,Sdhb,Sdhc,Sdhd,Uqcr10,Uqcrb,Uqcrc1,Uqcrc2,Uqcrfs1,Uqcrh,Uqcrq,mt…
mmu05016	Huntington's disease	75	0.0870503	top of list	0.00088	ks	ENSMUSP00000000090,ENSMUSP00000000175,ENSMUSP00000002452,ENSMUSP00000003038,ENSMUSP00000005647,ENSMUSP00000007012,ENSMUSP00000007216,ENSMUSP00000010007,ENSMUSP00000013737,ENSMUSP00000014438,ENSMUSP00000014457,ENSMUSP00000016463,ENSMUSP00000016571,ENSMUSP00000018875,ENSMUSP00000021993,ENSMUSP00000022062,ENSMUSP00000022097,ENSMUSP00000022286,ENSMUSP00000022293,ENSMUSP00000022419,ENSMUSP00000022980,…	Ap2a2,Ap2b1,Ap2m1,Atp5c1,Cltc,Cox4i1,Cox5a,Cox5b,Cox6a1,Cox6b1,Cox6c,Cox7a2,Cox7c,Cyc1,Cycs,Gpx1,Ndufa1,Ndufa10,Ndufa11,Ndufa12,Ndufa13,Ndufa2,Ndufa3,Ndufa4,Ndufa6,Ndufa7,Ndufa8,Ndufa9,Ndufab1,Ndufb10,Ndufb11,Ndufb3,Ndufb4,Ndufb5,Ndufb6,Ndufb7,Ndufb8,Ndufb9,Ndufc2,Ndufs1,Ndufs2,Ndufs3,Ndufs4,Ndufs5,Ndufs6,Ndufs7,Ndufs8,Ndufv1,Ndufv2,Ndufv3,Ppif,Sdha,Sdhb,Sdhc,Sdhd,Slc25a4,Slc25a5,Sod1,Sod2,Tfam,T…

## Sheet: Liver_Keyword
#term ID	term description	genes mapped	enrichment score	direction	false discovery rate	method	matching proteins in your input (IDs)	matching proteins in your input (labels)
KW-0967	Endosome	47	0.858455	bottom of list	0.0016	ks	ENSMUSP00000000727,ENSMUSP00000003121,ENSMUSP00000017975,ENSMUSP00000019317,ENSMUSP00000020174,ENSMUSP00000020329,ENSMUSP00000020343,ENSMUSP00000021001,ENSMUSP00000022704,ENSMUSP00000024860,ENSMUSP00000025279,ENSMUSP00000025684,ENSMUSP00000025961,ENSMUSP00000026462,ENSMUSP00000026565,ENSMUSP00000026624,ENSMUSP00000027396,ENSMUSP00000027684,ENSMUSP00000028045,ENSMUSP00000028238,ENSMUSP00000029717,…	Abcb6,Ankfy1,Arl8a,Arl8b,Cd1d1,Eea1,Egfr,Ehd1,Ehd3,Fyco1,Golim4,Hmgb1,Hsd17b6,Ifitm3,Irgm1,Itgb1,Itm2b,Lamp1,Lamp2,Lamtor1,Lrpap1,Mmgt1,Mrc1,Npc1,Ociad1,Ociad2,Pi4k2a,Prdx3,Rab1,Rab10,Rab11b,Rab14,Rab21,Rab5a,Rab5b,Rab5c,Rab7,Rab8a,Rab9,Rap1a,Steap4,Stx7,Tm9sf2,Tm9sf4,Tmem55b,Vamp8,Vps35
KW-1003	Cell membrane	146	0.349611	bottom of list	0.00016	ks	ENSMUSP00000000001,ENSMUSP00000000299,ENSMUSP00000000590,ENSMUSP00000000727,ENSMUSP00000002850,ENSMUSP00000003038,ENSMUSP00000003121,ENSMUSP00000004774,ENSMUSP00000006181,ENSMUSP00000006749,ENSMUSP00000007130,ENSMUSP00000007216,ENSMUSP00000007253,ENSMUSP00000007959,ENSMUSP00000009705,ENSMUSP00000015800,ENSMUSP00000017975,ENSMUSP00000018315,ENSMUSP00000018875,ENSMUSP00000019317,ENSMUSP00000019896,…	Abcb6,Abcc6,Actn1,Akr1a1,Alcam,Anpep,Ap2a2,Ap2b1,Ap2m1,Aqp1,Arl6ip5,Asah2,Atad1,Atp11c,Atp1a1,Atp1b1,Atp2b1,Bsg,C1qbp,Cadm1,Cap1,Cask,Cd1d1,Cd36,Cdc42,Cdc42bpb,Cdh2,Ceacam1,Cfl1,Ckap4,Clic4,Comt,Ctnna1,Ctnnb1,Dnaja3,Dnm2,Dpp4,Dsc2,Dsp,Ece1,Eef1a1,Egfr,Ehd1,Ehd3,Eng,Eno1,Enpep,Epb4.1l2,Esyt1,Ezr,Fabp5,Gjb1,Glg1,Glul,Gnai2,Gnai3,Gnas,Gnb2l1,Got2,H13,Hax1,Hmgb1,Hsd17b7,Hsp90aa1,Hsp90ab1,Hspa8,Ide,If…
KW-0964	Secreted	114	0.33974	bottom of list	0.002	ks	ENSMUSP00000000049,ENSMUSP00000000287,ENSMUSP00000002274,ENSMUSP00000002663,ENSMUSP00000003572,ENSMUSP00000005824,ENSMUSP00000006235,ENSMUSP00000006703,ENSMUSP00000009790,ENSMUSP00000014578,ENSMUSP00000017488,ENSMUSP00000019723,ENSMUSP00000020022,ENSMUSP00000020911,ENSMUSP00000021668,ENSMUSP00000021773,ENSMUSP00000021948,ENSMUSP00000022616,ENSMUSP00000022704,ENSMUSP00000023583,ENSMUSP00000023587,…	A1bg,Adck1,Agt,Ahsg,Alb,Ambp,Amy1,Apoa1,Apoa1bp,Apoa2,Apoa4,Apoa5,Apob,Apoe,Apoh,Asah1,Asah2,Azgp1,B2m,Bche,Btd,C1qbp,C3,C4b,Calu,Cfb,Cfh,Cfi,Chid1,Clu,Copa,Cp,Cpq,Creg1,Creld2,Ctsb,Ctsd,D17Wsu104e,Dpp4,Dpp7,Entpd5,F12,Fabp5,Fam3c,Fetub,Fga,Fgb,Fgg,Fn1,Galnt2,Gars,Gc,Gpld1,Gpx3,Grn,Hc,Hmgb1,Hp,Hpx,Hrg,Hsd17b11,Hsd17b13,Hsp90ab1,Ica,Ide,Igfals,Itih1,Itih2,Itih4,Itm2b,Kng1,Lgals3bp,Lgals9,Man2b2,Ma…
KW-0679	Respiratory chain	51	0.245737	top of list	0.00025	ks	ENSMUSP00000002452,ENSMUSP00000005647,ENSMUSP00000013737,ENSMUSP00000014438,ENSMUSP00000016571,ENSMUSP00000021993,ENSMUSP00000022097,ENSMUSP00000022286,ENSMUSP00000022980,ENSMUSP00000023085,ENSMUSP00000023210,ENSMUSP00000023514,ENSMUSP00000023851,ENSMUSP00000026222,ENSMUSP00000026743,ENSMUSP00000027111,ENSMUSP00000027193,ENSMUSP00000027478,ENSMUSP00000030401,ENSMUSP00000031637,ENSMUSP00000032882,…	Cyc1,Cycs,Higd1a,Ndufa1,Ndufa10,Ndufa11,Ndufa12,Ndufa13,Ndufa2,Ndufa3,Ndufa4,Ndufa5,Ndufa6,Ndufa7,Ndufa8,Ndufa9,Ndufab1,Ndufb10,Ndufb11,Ndufb3,Ndufb4,Ndufb5,Ndufb6,Ndufb7,Ndufb8,Ndufb9,Ndufc2,Ndufs1,Ndufs2,Ndufs3,Ndufs4,Ndufs5,Ndufs6,Ndufs7,Ndufs8,Ndufv1,Ndufv2,Ndufv3,Uqcr10,Uqcrb,Uqcrc1,Uqcrc2,Uqcrfs1,Uqcrh,Uqcrq,mt-Co1,mt-Co2,mt-Nd1,mt-Nd2,mt-Nd4,mt-Nd5
KW-0249	Electron transport	69	0.224354	top of list	0.0004	ks	ENSMUSP00000000175,ENSMUSP00000002452,ENSMUSP00000004729,ENSMUSP00000005487,ENSMUSP00000005647,ENSMUSP00000010007,ENSMUSP00000010807,ENSMUSP00000013737,ENSMUSP00000014438,ENSMUSP00000016571,ENSMUSP00000021471,ENSMUSP00000021993,ENSMUSP00000022062,ENSMUSP00000022097,ENSMUSP00000022286,ENSMUSP00000022378,ENSMUSP00000022980,ENSMUSP00000023085,ENSMUSP00000023210,ENSMUSP00000023514,ENSMUSP00000023851,…	Cyb5a,Cyb5b,Cyc1,Cycs,Ero1l,Etfa,Etfb,Etfdh,Fads1,Fads2,Fdx1,Frrs1,Higd1a,Higd2a,Ndufa1,Ndufa10,Ndufa11,Ndufa12,Ndufa13,Ndufa2,Ndufa3,Ndufa4,Ndufa5,Ndufa6,Ndufa7,Ndufa8,Ndufa9,Ndufab1,Ndufb10,Ndufb11,Ndufb3,Ndufb4,Ndufb5,Ndufb6,Ndufb7,Ndufb8,Ndufb9,Ndufc2,Ndufs1,Ndufs2,Ndufs3,Ndufs4,Ndufs5,Ndufs6,Ndufs7,Ndufs8,Ndufv1,Ndufv2,Ndufv3,Sdha,Sdhb,Sdhc,Sdhd,Tmx1,Txn1,Txn2,Uqcr10,Uqcrb,Uqcrc1,Uqcrc2,Uqcr…
KW-0999	Mitochondrion inner membrane	153	0.151295	top of list	2.46e-05	ks	ENSMUSP00000000090,ENSMUSP00000000175,ENSMUSP00000000985,ENSMUSP00000001520,ENSMUSP00000002452,ENSMUSP00000003029,ENSMUSP00000003622,ENSMUSP00000004375,ENSMUSP00000004868,ENSMUSP00000005431,ENSMUSP00000005647,ENSMUSP00000006137,ENSMUSP00000010007,ENSMUSP00000011029,ENSMUSP00000013737,ENSMUSP00000014438,ENSMUSP00000014457,ENSMUSP00000014750,ENSMUSP00000015256,ENSMUSP00000015934,ENSMUSP00000016463,…	Abcb10,Abcb7,Abcb8,Acadvl,Afg3l1,Afg3l2,Agk,Aifm1,Apool,Atad3a,Atp5c1,Bcs1l,Bdh1,Cds2,Chchd3,Chdh,Coa3,Coq3,Coq4,Coq5,Coq6,Coq7,Cox18,Cox20,Cox4i1,Cox5a,Cox5b,Cox6a1,Cox6c,Cox7a2,Cox7c,Cpt2,Crat,Crls1,Cyc1,Cyp27a1,Cyp2e1,Dhodh,Dnajc19,Etfdh,Fech,Gatm,Ghitm,Gpd2,Hadhb,Hccs,Higd1a,Higd2a,Immt,Letm1,Mcu,Micu1,Mpc1,Mpc2,Mpv17,Mtch1,Mtch2,Mtfp1,Ndufa1,Ndufa11,Ndufa12,Ndufa13,Ndufa2,Ndufa3,Ndufa4,Ndufa…

## Sheet: Liver_Networks
#term ID	term description	genes mapped	enrichment score	direction	false discovery rate	method	matching proteins in your input (IDs)	matching proteins in your input (labels)
CL:11443	Carboxylesterase type B, active site, and UDP-glycosyltransferase family, conserved site	15	1.39936	both ends	0.0054	afc	ENSMUSP00000029325,ENSMUSP00000031181,ENSMUSP00000031195,ENSMUSP00000034172,ENSMUSP00000034173,ENSMUSP00000034178,ENSMUSP00000034189,ENSMUSP00000034346,ENSMUSP00000039252,ENSMUSP00000049315,ENSMUSP00000049394,ENSMUSP00000058567,ENSMUSP00000092233,ENSMUSP00000105210,ENSMUSP00000108767	Aadac,Cbr1,Ces1b,Ces1c,Ces1d,Ces1e,Ces1f,Ces2a,Ces2c,Ces2g,Rdh7,Ugt1a10,Ugt2a3,Ugt2b34,Ugt2b36
CL:2023	Protein processing in endoplasmic reticulum, and signal peptidase complex	42	0.359939	bottom of list	0.0054	ks	ENSMUSP00000002090,ENSMUSP00000003912,ENSMUSP00000019937,ENSMUSP00000020238,ENSMUSP00000020637,ENSMUSP00000021864,ENSMUSP00000022378,ENSMUSP00000022734,ENSMUSP00000023453,ENSMUSP00000024042,ENSMUSP00000026122,ENSMUSP00000026328,ENSMUSP00000026818,ENSMUSP00000027068,ENSMUSP00000028392,ENSMUSP00000028683,ENSMUSP00000029256,ENSMUSP00000029414,ENSMUSP00000030028,ENSMUSP00000030538,ENSMUSP00000032114,…	Calr,Canx,Creld2,Dad1,Ddost,Dnajb11,Dnajc10,Dnajc3,Ero1l,Erp29,Erp44,Ganab,Hsp90b1,Hspa5,Hyou1,Manf,Mogs,Ostc,P4hb,Pdia3,Pdia4,Pdia6,Prdx4,Prkcsh,Rpn1,Rpn2,Sdf2l1,Sec11a,Sec61a1,Sec61b,Sec61g,Sec62,Sec63,Spcs1,Spcs2,Spcs3,Ssr1,Ssr3,Ssr4,Stt3a,Stt3b,Tram1
CL:10417	Complex I biogenesis	43	0.246187	top of list	0.0028	ks	ENSMUSP00000002452,ENSMUSP00000002925,ENSMUSP00000005647,ENSMUSP00000011492,ENSMUSP00000013737,ENSMUSP00000014438,ENSMUSP00000016571,ENSMUSP00000022097,ENSMUSP00000022286,ENSMUSP00000022980,ENSMUSP00000023085,ENSMUSP00000023514,ENSMUSP00000023851,ENSMUSP00000026222,ENSMUSP00000027111,ENSMUSP00000027193,ENSMUSP00000027478,ENSMUSP00000028768,ENSMUSP00000030401,ENSMUSP00000032882,ENSMUSP00000033157,…	Acad9,Ecsit,Ndufa1,Ndufa10,Ndufa11,Ndufa12,Ndufa13,Ndufa2,Ndufa3,Ndufa5,Ndufa6,Ndufa7,Ndufa8,Ndufa9,Ndufab1,Ndufaf1,Ndufaf2,Ndufb10,Ndufb11,Ndufb3,Ndufb4,Ndufb5,Ndufb6,Ndufb7,Ndufb8,Ndufb9,Ndufc2,Ndufs1,Ndufs2,Ndufs3,Ndufs4,Ndufs5,Ndufs6,Ndufs7,Ndufs8,Ndufv1,Ndufv2,Ndufv3,Timmdc1,mt-Nd1,mt-Nd2,mt-Nd4,mt-Nd5
CL:10420	mitochondrial respiratory chain complex I	38	0.233685	top of list	0.0045	ks	ENSMUSP00000002452,ENSMUSP00000005647,ENSMUSP00000013737,ENSMUSP00000014438,ENSMUSP00000016571,ENSMUSP00000022097,ENSMUSP00000022286,ENSMUSP00000022980,ENSMUSP00000023085,ENSMUSP00000023514,ENSMUSP00000023851,ENSMUSP00000026222,ENSMUSP00000027111,ENSMUSP00000027193,ENSMUSP00000027478,ENSMUSP00000030401,ENSMUSP00000032882,ENSMUSP00000033157,ENSMUSP00000037341,ENSMUSP00000039692,ENSMUSP00000042967,…	Ndufa1,Ndufa10,Ndufa11,Ndufa12,Ndufa13,Ndufa2,Ndufa3,Ndufa5,Ndufa6,Ndufa7,Ndufa8,Ndufa9,Ndufab1,Ndufb10,Ndufb11,Ndufb3,Ndufb4,Ndufb5,Ndufb6,Ndufb7,Ndufb8,Ndufb9,Ndufc2,Ndufs1,Ndufs2,Ndufs3,Ndufs4,Ndufs5,Ndufs6,Ndufs7,Ndufs8,Ndufv1,Ndufv2,Ndufv3,mt-Nd1,mt-Nd2,mt-Nd4,mt-Nd5
CL:10413	respirasome, and Complex I biogenesis	64	0.229892	top of list	0.00028	ks	ENSMUSP00000000090,ENSMUSP00000002452,ENSMUSP00000002925,ENSMUSP00000005647,ENSMUSP00000011492,ENSMUSP00000013737,ENSMUSP00000014438,ENSMUSP00000014457,ENSMUSP00000016571,ENSMUSP00000021993,ENSMUSP00000022097,ENSMUSP00000022286,ENSMUSP00000022980,ENSMUSP00000023085,ENSMUSP00000023210,ENSMUSP00000023514,ENSMUSP00000023851,ENSMUSP00000026222,ENSMUSP00000026743,ENSMUSP00000027111,ENSMUSP00000027193,…	Acad9,Cox4i1,Cox5a,Cox5b,Cox6a1,Cox6b1,Cox6c,Cox7a2,Cox7a2l,Cox7c,Cyc1,Ecsit,Ndufa1,Ndufa10,Ndufa11,Ndufa12,Ndufa13,Ndufa2,Ndufa3,Ndufa4,Ndufa5,Ndufa6,Ndufa7,Ndufa8,Ndufa9,Ndufab1,Ndufaf1,Ndufaf2,Ndufb10,Ndufb11,Ndufb3,Ndufb4,Ndufb5,Ndufb6,Ndufb7,Ndufb8,Ndufb9,Ndufc2,Ndufs1,Ndufs2,Ndufs3,Ndufs4,Ndufs5,Ndufs6,Ndufs7,Ndufs8,Ndufv1,Ndufv2,Ndufv3,Timmdc1,Uqcr10,Uqcrb,Uqcrc1,Uqcrc2,Uqcrfs1,Uqcrh,Uqcrq…
CL:10411	Oxidative phosphorylation, and Complex I biogenesis	72	0.153252	top of list	0.0014	ks	ENSMUSP00000000090,ENSMUSP00000002452,ENSMUSP00000002925,ENSMUSP00000005647,ENSMUSP00000006435,ENSMUSP00000011492,ENSMUSP00000013304,ENSMUSP00000013737,ENSMUSP00000014438,ENSMUSP00000014457,ENSMUSP00000016571,ENSMUSP00000021993,ENSMUSP00000022097,ENSMUSP00000022286,ENSMUSP00000022980,ENSMUSP00000023085,ENSMUSP00000023210,ENSMUSP00000023514,ENSMUSP00000023851,ENSMUSP00000026222,ENSMUSP00000026743,…	Acad9,Atp5c1,Atp6v0d1,Atp6v1a,Atp6v1b2,Atp6v1h,Cox4i1,Cox5a,Cox5b,Cox6a1,Cox6b1,Cox6c,Cox7a2,Cox7a2l,Cox7c,Cyc1,Ecsit,Ndufa1,Ndufa10,Ndufa11,Ndufa12,Ndufa13,Ndufa2,Ndufa3,Ndufa4,Ndufa5,Ndufa6,Ndufa7,Ndufa8,Ndufa9,Ndufab1,Ndufaf1,Ndufaf2,Ndufb10,Ndufb11,Ndufb3,Ndufb4,Ndufb5,Ndufb6,Ndufb7,Ndufb8,Ndufb9,Ndufc2,Ndufs1,Ndufs2,Ndufs3,Ndufs4,Ndufs5,Ndufs6,Ndufs7,Ndufs8,Ndufv1,Ndufv2,Ndufv3,Ppa2,Tcirg1,T…
CL:10410	Oxidative phosphorylation, and respiratory chain complex IV assembly	82	0.149008	top of list	0.0028	ks	ENSMUSP00000000090,ENSMUSP00000002048,ENSMUSP00000002452,ENSMUSP00000002925,ENSMUSP00000005647,ENSMUSP00000006435,ENSMUSP00000011492,ENSMUSP00000013304,ENSMUSP00000013737,ENSMUSP00000014438,ENSMUSP00000014457,ENSMUSP00000015934,ENSMUSP00000016571,ENSMUSP00000017332,ENSMUSP00000021993,ENSMUSP00000022097,ENSMUSP00000022286,ENSMUSP00000022980,ENSMUSP00000023085,ENSMUSP00000023210,ENSMUSP00000023514,…	Acad9,Atp5c1,Atp6v0d1,Atp6v1a,Atp6v1b2,Atp6v1h,Coa3,Coa6,Cox15,Cox18,Cox20,Cox4i1,Cox5a,Cox5b,Cox6a1,Cox6b1,Cox6c,Cox7a2,Cox7a2l,Cox7c,Cyc1,Ecsit,Gfer,Ndufa1,Ndufa10,Ndufa11,Ndufa12,Ndufa13,Ndufa2,Ndufa3,Ndufa4,Ndufa5,Ndufa6,Ndufa7,Ndufa8,Ndufa9,Ndufab1,Ndufaf1,Ndufaf2,Ndufb10,Ndufb11,Ndufb3,Ndufb4,Ndufb5,Ndufb6,Ndufb7,Ndufb8,Ndufb9,Ndufc2,Ndufs1,Ndufs2,Ndufs3,Ndufs4,Ndufs5,Ndufs6,Ndufs7,Ndufs8,N…
CL:10409	Oxidative phosphorylation, and cytochrome complex assembly	83	0.14318	top of list	0.0037	ks	ENSMUSP00000000090,ENSMUSP00000002048,ENSMUSP00000002452,ENSMUSP00000002925,ENSMUSP00000005647,ENSMUSP00000006435,ENSMUSP00000011492,ENSMUSP00000013304,ENSMUSP00000013737,ENSMUSP00000014438,ENSMUSP00000014457,ENSMUSP00000015934,ENSMUSP00000016571,ENSMUSP00000017332,ENSMUSP00000021993,ENSMUSP00000022097,ENSMUSP00000022286,ENSMUSP00000022980,ENSMUSP00000023085,ENSMUSP00000023210,ENSMUSP00000023514,…	Acad9,Atp5c1,Atp6v0d1,Atp6v1a,Atp6v1b2,Atp6v1h,Bcs1l,Coa3,Coa6,Cox15,Cox18,Cox20,Cox4i1,Cox5a,Cox5b,Cox6a1,Cox6b1,Cox6c,Cox7a2,Cox7a2l,Cox7c,Cyc1,Ecsit,Gfer,Ndufa1,Ndufa10,Ndufa11,Ndufa12,Ndufa13,Ndufa2,Ndufa3,Ndufa4,Ndufa5,Ndufa6,Ndufa7,Ndufa8,Ndufa9,Ndufab1,Ndufaf1,Ndufaf2,Ndufb10,Ndufb11,Ndufb3,Ndufb4,Ndufb5,Ndufb6,Ndufb7,Ndufb8,Ndufb9,Ndufc2,Ndufs1,Ndufs2,Ndufs3,Ndufs4,Ndufs5,Ndufs6,Ndufs7,Nd…

## Sheet: Liver_Reactome
#term ID	term description	genes mapped	enrichment score	direction	false discovery rate	method	matching proteins in your input (IDs)	matching proteins in your input (labels)
MMU-156588	Glucuronidation	14	1.36593	both ends	0.0048	afc	ENSMUSP00000022861,ENSMUSP00000031103,ENSMUSP00000031181,ENSMUSP00000031183,ENSMUSP00000031186,ENSMUSP00000031195,ENSMUSP00000058683,ENSMUSP00000072236,ENSMUSP00000072803,ENSMUSP00000073444,ENSMUSP00000092233,ENSMUSP00000095263,ENSMUSP00000108763,ENSMUSP00000108767	Ugdh,Ugt1a1,Ugt1a10,Ugt1a5,Ugt1a6b,Ugt1a7c,Ugt1a9,Ugt2a3,Ugt2b1,Ugt2b34,Ugt2b35,Ugt2b36,Ugt3a1,Ugt3a2
MMU-9006934	Signaling by Receptor Tyrosine Kinases	27	0.953564	bottom of list	9.89e-05	ks	ENSMUSP00000001592,ENSMUSP00000003038,ENSMUSP00000003550,ENSMUSP00000006435,ENSMUSP00000007130,ENSMUSP00000007216,ENSMUSP00000007959,ENSMUSP00000013304,ENSMUSP00000014578,ENSMUSP00000018875,ENSMUSP00000020329,ENSMUSP00000032399,ENSMUSP00000032629,ENSMUSP00000038838,ENSMUSP00000040756,ENSMUSP00000049007,ENSMUSP00000054499,ENSMUSP00000054634,ENSMUSP00000062841,ENSMUSP00000071486,ENSMUSP00000079380,…	Actg1,Ap2a2,Ap2b1,Ap2m1,Atp6v0d1,Atp6v1a,Atp6v1b2,Atp6v1h,Cdc42,Cltc,Ctnna1,Ctnnb1,Cyfip1,Egfr,Fn1,Hsp90aa1,Itgb1,Jup,Kras,Lyn,Ncstn,Plg,Rac1,Rap1a,Rhoa,Tcirg1,Them4
MMU-76005	Response to elevated platelet cytosolic Ca2+	34	0.769573	bottom of list	0.0065	ks	ENSMUSP00000000049,ENSMUSP00000006703,ENSMUSP00000014578,ENSMUSP00000021554,ENSMUSP00000022369,ENSMUSP00000022616,ENSMUSP00000023583,ENSMUSP00000023589,ENSMUSP00000023707,ENSMUSP00000023994,ENSMUSP00000026599,ENSMUSP00000029266,ENSMUSP00000030044,ENSMUSP00000030187,ENSMUSP00000031314,ENSMUSP00000033075,ENSMUSP00000033699,ENSMUSP00000034588,ENSMUSP00000035579,ENSMUSP00000037018,ENSMUSP00000039472,…	A1bg,Actn1,Actn4,Ahsg,Alb,Aldoa,Anxa5,Apoa1,Apoh,Apool,Cd36,Chid1,Clu,Fam3c,Fga,Fgb,Fgg,Flna,Fn1,Itih4,Kng1,Kng2,Lamp2,Lgals3bp,Orm1,Plg,Psap,Serpina1b,Serpinf2,Serping1,Sod1,Stx4a,Tln1,Vcl
MMU-1474244	Extracellular matrix organization	21	0.765812	bottom of list	0.0034	ks	ENSMUSP00000006235,ENSMUSP00000014578,ENSMUSP00000015667,ENSMUSP00000017488,ENSMUSP00000020911,ENSMUSP00000021933,ENSMUSP00000026122,ENSMUSP00000034947,ENSMUSP00000037018,ENSMUSP00000039472,ENSMUSP00000047923,ENSMUSP00000054499,ENSMUSP00000070751,ENSMUSP00000074783,ENSMUSP00000075772,ENSMUSP00000087457,ENSMUSP00000096266,ENSMUSP00000121203,ENSMUSP00000126390,ENSMUSP00000131316,ENSMUSP00000133117	Bsg,Ceacam1,Colgalt1,Ctsb,Ctsd,Ctsl,Ctss,Fga,Fgb,Fgg,Fn1,Hspg2,Itgb1,P4hb,Plec,Plg,Ppib,Sdc1,Serpinh1,Ttr,Vtn
MMU-76002	Platelet activation, signaling and aggregation	47	0.710954	bottom of list	0.0013	ks	ENSMUSP00000000001,ENSMUSP00000000049,ENSMUSP00000006703,ENSMUSP00000007959,ENSMUSP00000014578,ENSMUSP00000021554,ENSMUSP00000022369,ENSMUSP00000022616,ENSMUSP00000022894,ENSMUSP00000023583,ENSMUSP00000023589,ENSMUSP00000023707,ENSMUSP00000023994,ENSMUSP00000026599,ENSMUSP00000028681,ENSMUSP00000029266,ENSMUSP00000030044,ENSMUSP00000030187,ENSMUSP00000030940,ENSMUSP00000031314,ENSMUSP00000031726,…	A1bg,Abhd12,Actn1,Actn4,Ahsg,Alb,Aldoa,Anxa5,Apoa1,Apoh,Apool,Cd36,Cdc42,Chid1,Clu,F2,Fam3c,Fga,Fgb,Fgg,Flna,Fn1,Gnai2,Gnai3,Gnb1,Gnb2,Itih4,Kng1,Kng2,Lamp2,Lgals3bp,Lyn,Orm1,Plg,Psap,Rac1,Rap1a,Rhoa,Rhog,Serpina1b,Serpinf2,Serping1,Sod1,Stx4a,Tln1,Vcl,Ywhaz
MMU-109582	Hemostasis	75	0.581731	bottom of list	0.00023	ks	ENSMUSP00000000001,ENSMUSP00000000049,ENSMUSP00000006703,ENSMUSP00000007959,ENSMUSP00000014578,ENSMUSP00000015877,ENSMUSP00000017975,ENSMUSP00000018572,ENSMUSP00000020107,ENSMUSP00000020911,ENSMUSP00000021554,ENSMUSP00000021948,ENSMUSP00000022369,ENSMUSP00000022616,ENSMUSP00000022894,ENSMUSP00000023450,ENSMUSP00000023583,ENSMUSP00000023589,ENSMUSP00000023707,ENSMUSP00000023994,ENSMUSP00000024860,…	A1bg,Abhd12,Actn1,Actn4,Ahsg,Akap1,Alb,Aldoa,Anxa5,Apoa1,Apob,Apoh,Apool,Atp1b1,Atp2a2,Atp2b1,Bsg,Capza2,Capzb,Cd36,Cdc42,Ceacam1,Chid1,Clu,Ehd1,Ehd3,F12,F2,Fam3c,Fga,Fgb,Fgg,Flna,Fn1,Glg1,Gnai2,Gnai3,Gnas,Gnb1,Gnb2,Itgb1,Itih4,Kng1,Kng2,Kras,Lamp2,Lgals3bp,Lyn,Mfn1,Mfn2,Orm1,Pafah2,Plg,Prcp,Psap,Rab5a,Rac1,Rap1a,Rhoa,Rhog,Sdc1,Serpina1b,Serpinc1,Serpind1,Serpinf2,Serping1,Slc16a1,Slc3a2,Sod1,Stx…
MMU-1266738	Developmental Biology	36	0.473423	bottom of list	0.0034	ks	ENSMUSP00000000137,ENSMUSP00000000590,ENSMUSP00000001592,ENSMUSP00000003038,ENSMUSP00000003550,ENSMUSP00000007130,ENSMUSP00000007216,ENSMUSP00000007959,ENSMUSP00000008991,ENSMUSP00000018875,ENSMUSP00000020329,ENSMUSP00000023952,ENSMUSP00000024739,ENSMUSP00000025166,ENSMUSP00000030187,ENSMUSP00000032399,ENSMUSP00000038838,ENSMUSP00000042342,ENSMUSP00000042905,ENSMUSP00000049007,ENSMUSP00000054634,…	Actg1,Actr2,Actr3,Ap2a2,Ap2b1,Ap2m1,Arpc1b,Arpc4,Cdc42,Cdh2,Cltc,Ctnna1,Ctnnb1,Dnm2,Dsc2,Dsp,Egfr,Ezr,Hsp90aa1,Hsp90ab1,Itgb1,Jup,Kras,Krt8,Lyn,Msn,Ncstn,Rac1,Rdx,Rhoa,Sptan1,Sptbn1,Sptbn2,Tln1,Tuba1b,Tubb4b
MMU-199991	Membrane Trafficking	82	0.429248	bottom of list	0.0001	ks	ENSMUSP00000000137,ENSMUSP00000000727,ENSMUSP00000003038,ENSMUSP00000003121,ENSMUSP00000003843,ENSMUSP00000003910,ENSMUSP00000006181,ENSMUSP00000007216,ENSMUSP00000007602,ENSMUSP00000008991,ENSMUSP00000009234,ENSMUSP00000015011,ENSMUSP00000015877,ENSMUSP00000016400,ENSMUSP00000017975,ENSMUSP00000018470,ENSMUSP00000018875,ENSMUSP00000019317,ENSMUSP00000019974,ENSMUSP00000020329,ENSMUSP00000020343,…	Actg1,Actr2,Actr3,Ap1b1,Ap2a2,Ap2b1,Ap2m1,Apob,Arl1,Arpc4,Capza2,Capzb,Cltc,Copa,Ctsc,Ctsz,Dnase2a,Dnm2,Egfr,Galnt2,Gbf1,Gdi2,Gjb1,Gns,Golga1,Golga2,Golga4,Golgb1,Golim4,Lman1,Lman2,M6pr,Man1a,Man2a1,Napa,Napg,Nsf,Pacsin3,Preb,Rab1,Rab10,Rab11b,Rab14,Rab18,Rab1b,Rab21,Rab32,Rab5a,Rab5b,Rab5c,Rab6a,Rab7,Rab8a,Rab9,Scarb2,Scfd1,Sec22b,Sec23a,Sec24a,Sec24c,Sec24d,Serpina1b,Snap23,Sptan1,Sptbn1,Sptbn…
MMU-5653656	Vesicle-mediated transport	92	0.419828	bottom of list	5.97e-05	ks	ENSMUSP00000000137,ENSMUSP00000000727,ENSMUSP00000003038,ENSMUSP00000003121,ENSMUSP00000003843,ENSMUSP00000003910,ENSMUSP00000003912,ENSMUSP00000006181,ENSMUSP00000007216,ENSMUSP00000007602,ENSMUSP00000008991,ENSMUSP00000009234,ENSMUSP00000015011,ENSMUSP00000015877,ENSMUSP00000016400,ENSMUSP00000017975,ENSMUSP00000018470,ENSMUSP00000018875,ENSMUSP00000019317,ENSMUSP00000019974,ENSMUSP00000020238,…	Actg1,Actr2,Actr3,Alb,Ambp,Ap1b1,Ap2a2,Ap2b1,Ap2m1,Apoa1,Apob,Apoe,Arl1,Arpc4,Calr,Capza2,Capzb,Cd36,Cltc,Copa,Ctsc,Ctsz,Dnase2a,Dnm2,Egfr,Galnt2,Gbf1,Gdi2,Gjb1,Gns,Golga1,Golga2,Golga4,Golgb1,Golim4,Hp,Hpx,Hsp90b1,Lman1,Lman2,M6pr,Man1a,Man2a1,Napa,Napg,Nsf,Pacsin3,Preb,Rab1,Rab10,Rab11b,Rab14,Rab18,Rab1b,Rab21,Rab32,Rab5a,Rab5b,Rab5c,Rab6a,Rab7,Rab8a,Rab9,Scarb1,Scarb2,Scfd1,Sec22b,Sec23a,Sec24…
MMU-162582	Signal Transduction	116	0.378839	bottom of list	9.89e-05	ks	ENSMUSP00000000001,ENSMUSP00000000137,ENSMUSP00000001592,ENSMUSP00000003038,ENSMUSP00000003550,ENSMUSP00000004232,ENSMUSP00000005824,ENSMUSP00000006435,ENSMUSP00000006669,ENSMUSP00000007130,ENSMUSP00000007212,ENSMUSP00000007216,ENSMUSP00000007959,ENSMUSP00000008991,ENSMUSP00000011058,ENSMUSP00000013304,ENSMUSP00000014578,ENSMUSP00000016771,ENSMUSP00000017831,ENSMUSP00000018470,ENSMUSP00000018875,…	Abhd12,Actg1,Actr2,Actr3,Adh1,Akr1c6,Aldh1a1,Aldh8a1,Ap2a2,Ap2b1,Ap2m1,Apoa1,Apoa2,Apoa4,Apob,Apoe,Arpc1b,Arpc4,Atp6v0d1,Atp6v1a,Atp6v1b2,Atp6v1h,BC089597,C3,Cdc42,Cltc,Cpt1a,Ctnna1,Ctnnb1,Cyfip1,Cyp4v3,Derl2,Dhrs4,Dlat,Dld,Ece1,Egfr,Erlec1,F2,Fabp5,Fga,Fgb,Fgg,Flna,Fn1,Gdi2,Gm28046,Gnai2,Gnai3,Gnas,Gnb1,Gnb2,Gnb2l1,Hc,Hist2h2ac,Hsd17b6,Hsp90aa1,Hsp90ab1,Hspg2,Iqgap2,Itgb1,Jup,Kng1,Kng2,Kras,Lamt…
MMU-6799198	Complex I biogenesis	40	0.223068	top of list	0.0014	ks	ENSMUSP00000002925,ENSMUSP00000005647,ENSMUSP00000011492,ENSMUSP00000013737,ENSMUSP00000014438,ENSMUSP00000016571,ENSMUSP00000022097,ENSMUSP00000022980,ENSMUSP00000023085,ENSMUSP00000023514,ENSMUSP00000023851,ENSMUSP00000026222,ENSMUSP00000027111,ENSMUSP00000027193,ENSMUSP00000027478,ENSMUSP00000030401,ENSMUSP00000032882,ENSMUSP00000033157,ENSMUSP00000037341,ENSMUSP00000039692,ENSMUSP00000042967,…	Acad9,Ndufa1,Ndufa10,Ndufa12,Ndufa13,Ndufa2,Ndufa3,Ndufa5,Ndufa6,Ndufa7,Ndufa8,Ndufa9,Ndufab1,Ndufaf2,Ndufb10,Ndufb11,Ndufb3,Ndufb4,Ndufb5,Ndufb6,Ndufb7,Ndufb8,Ndufb9,Ndufc2,Ndufs1,Ndufs2,Ndufs3,Ndufs5,Ndufs6,Ndufs7,Ndufs8,Ndufv1,Ndufv2,Ndufv3,Nubpl,Timmdc1,mt-Nd1,mt-Nd2,mt-Nd4,mt-Nd5
MMU-163200	Respiratory electron transport, ATP synthesis by chemiosmotic coupling, and heat production by uncoupling proteins.	45	0.204535	top of list	0.0014	ks	ENSMUSP00000002925,ENSMUSP00000004729,ENSMUSP00000005647,ENSMUSP00000011492,ENSMUSP00000013737,ENSMUSP00000014438,ENSMUSP00000016571,ENSMUSP00000022097,ENSMUSP00000022980,ENSMUSP00000023085,ENSMUSP00000023514,ENSMUSP00000023851,ENSMUSP00000026222,ENSMUSP00000027111,ENSMUSP00000027193,ENSMUSP00000027478,ENSMUSP00000029386,ENSMUSP00000030401,ENSMUSP00000032882,ENSMUSP00000033157,ENSMUSP00000034866,…	Acad9,Atp5c1,Etfa,Etfb,Etfdh,Ndufa1,Ndufa10,Ndufa12,Ndufa13,Ndufa2,Ndufa3,Ndufa5,Ndufa6,Ndufa7,Ndufa8,Ndufa9,Ndufab1,Ndufaf2,Ndufb10,Ndufb11,Ndufb3,Ndufb4,Ndufb5,Ndufb6,Ndufb7,Ndufb8,Ndufb9,Ndufc2,Ndufs1,Ndufs2,Ndufs3,Ndufs5,Ndufs6,Ndufs7,Ndufs8,Ndufv1,Ndufv2,Ndufv3,Nubpl,Timmdc1,mt-Atp8,mt-Nd1,mt-Nd2,mt-Nd4,mt-Nd5
MMU-611105	Respiratory electron transport	43	0.203182	top of list	0.002	ks	ENSMUSP00000002925,ENSMUSP00000004729,ENSMUSP00000005647,ENSMUSP00000011492,ENSMUSP00000013737,ENSMUSP00000014438,ENSMUSP00000016571,ENSMUSP00000022097,ENSMUSP00000022980,ENSMUSP00000023085,ENSMUSP00000023514,ENSMUSP00000023851,ENSMUSP00000026222,ENSMUSP00000027111,ENSMUSP00000027193,ENSMUSP00000027478,ENSMUSP00000029386,ENSMUSP00000030401,ENSMUSP00000032882,ENSMUSP00000033157,ENSMUSP00000034866,…	Acad9,Etfa,Etfb,Etfdh,Ndufa1,Ndufa10,Ndufa12,Ndufa13,Ndufa2,Ndufa3,Ndufa5,Ndufa6,Ndufa7,Ndufa8,Ndufa9,Ndufab1,Ndufaf2,Ndufb10,Ndufb11,Ndufb3,Ndufb4,Ndufb5,Ndufb6,Ndufb7,Ndufb8,Ndufb9,Ndufc2,Ndufs1,Ndufs2,Ndufs3,Ndufs5,Ndufs6,Ndufs7,Ndufs8,Ndufv1,Ndufv2,Ndufv3,Nubpl,Timmdc1,mt-Nd1,mt-Nd2,mt-Nd4,mt-Nd5
MMU-1428517	The citric acid (TCA) cycle and respiratory electron transport	79	0.124391	top of list	0.0088	ks	ENSMUSP00000000175,ENSMUSP00000002925,ENSMUSP00000003461,ENSMUSP00000004729,ENSMUSP00000005647,ENSMUSP00000005826,ENSMUSP00000006669,ENSMUSP00000010007,ENSMUSP00000011058,ENSMUSP00000011492,ENSMUSP00000013737,ENSMUSP00000014438,ENSMUSP00000016571,ENSMUSP00000019323,ENSMUSP00000021370,ENSMUSP00000022062,ENSMUSP00000022097,ENSMUSP00000022268,ENSMUSP00000022980,ENSMUSP00000023085,ENSMUSP00000023116,…	Acad9,Aco2,Adhfe1,Atp5c1,Bsg,Cs,D2hgdh,Dlat,Dld,Dlst,Etfa,Etfb,Etfdh,Fahd1,Fh1,Gstz1,Idh2,Idh3a,Idh3b,Idh3g,L2hgdh,Ldha,Mdh2,Ndufa1,Ndufa10,Ndufa12,Ndufa13,Ndufa2,Ndufa3,Ndufa5,Ndufa6,Ndufa7,Ndufa8,Ndufa9,Ndufab1,Ndufaf2,Ndufb10,Ndufb11,Ndufb3,Ndufb4,Ndufb5,Ndufb6,Ndufb7,Ndufb8,Ndufb9,Ndufc2,Ndufs1,Ndufs2,Ndufs3,Ndufs5,Ndufs6,Ndufs7,Ndufs8,Ndufv1,Ndufv2,Ndufv3,Nubpl,Ogdh,Pdha1,Pdhb,Pdhx,Pdk1,Pdk2…

## Sheet: Organoids_GOCC
#term ID	term description	genes mapped	enrichment score	direction	false discovery rate	method	matching proteins in your input (IDs)	matching proteins in your input (labels)
GO:0005606	laminin-1 complex	3	3.498	bottom of list	0.0098	afc	ENSMUSP00000002979,ENSMUSP00000027752,ENSMUSP00000043957	Lama1,Lamb1,Lamc1
GO:0005577	fibrinogen complex	4	3.3509	bottom of list	0.0026	afc	ENSMUSP00000037018,ENSMUSP00000039472,ENSMUSP00000054499,ENSMUSP00000133117	Fga,Fgb,Fgg,Fn1
GO:0043256	laminin complex	5	2.83313	bottom of list	0.0026	afc	ENSMUSP00000002979,ENSMUSP00000015791,ENSMUSP00000027752,ENSMUSP00000043957,ENSMUSP00000069087	Lama1,Lama5,Lamb1,Lamb2,Lamc1
GO:0072562	blood microparticle	5	2.58438	bottom of list	0.0053	afc	ENSMUSP00000034585,ENSMUSP00000034588,ENSMUSP00000037018,ENSMUSP00000039472,ENSMUSP00000133117	Apoa1,Apoa4,Fga,Fgb,Fgg
GO:0044420	extracellular matrix component	11	2.31615	bottom of list	0.00012	afc	ENSMUSP00000002979,ENSMUSP00000005532,ENSMUSP00000015791,ENSMUSP00000027752,ENSMUSP00000028328,ENSMUSP00000033898,ENSMUSP00000033899,ENSMUSP00000043957,ENSMUSP00000054499,ENSMUSP00000064280,ENSMUSP00000069087	Col4a1,Col4a2,Dlg1,Entpd2,Fn1,Lama1,Lama5,Lamb1,Lamb2,Lamc1,Nid1
GO:0098862	cluster of actin-based cell projections	85	0.392662	bottom of list	0.0027	ks	ENSMUSP00000001963,ENSMUSP00000002640,ENSMUSP00000002889,ENSMUSP00000004505,ENSMUSP00000004774,ENSMUSP00000009667,ENSMUSP00000011178,ENSMUSP00000015877,ENSMUSP00000016771,ENSMUSP00000018561,ENSMUSP00000019577,ENSMUSP00000020930,ENSMUSP00000021077,ENSMUSP00000021091,ENSMUSP00000021554,ENSMUSP00000022369,ENSMUSP00000023806,ENSMUSP00000024739,ENSMUSP00000024755,ENSMUSP00000024944,ENSMUSP00000025337,…	Abcb1a,Abcc2,Ace,Ace2,Actn1,Actn4,Actr3,Add3,Akp3,Anks4b,Aqp1,Atp7a,Atp8b1,B4galt1,Capza1,Capza2,Capzb,Cd36,Cdhr2,Cdhr5,Ceacam1,Cgn,Clic5,Coro2a,Dab1,Ddi2,Diap1,Dnm1l,Enpep,Eps8,Eps8l2,Ezr,Flii,Flna,Flnb,Gipc1,Gna13,Hsp90aa1,Hsp90ab1,Itln1,Itpr3,Lima1,Mme,Mpp1,Mttp,Myh14,Myh9,Myl12b,Myl6,Myo18a,Myo1a,Myo1b,Myo1c,Myo1d,Myo1e,Myo5b,Myo6,Myo7a,Myo7b,Npc1l1,Pafah1b1,Pcmt1,Plec,Pls1,Pls3,Prom1,Rac1,Sc…
GO:0005903	brush border	75	0.389785	bottom of list	0.0061	ks	ENSMUSP00000001963,ENSMUSP00000002640,ENSMUSP00000002889,ENSMUSP00000004505,ENSMUSP00000004774,ENSMUSP00000009667,ENSMUSP00000011178,ENSMUSP00000015877,ENSMUSP00000016771,ENSMUSP00000018561,ENSMUSP00000019577,ENSMUSP00000020930,ENSMUSP00000021077,ENSMUSP00000021554,ENSMUSP00000022369,ENSMUSP00000023806,ENSMUSP00000024739,ENSMUSP00000024944,ENSMUSP00000025337,ENSMUSP00000025482,ENSMUSP00000026208,…	Abcb1a,Abcc2,Ace,Ace2,Actn1,Actn4,Actr3,Add3,Akp3,Anks4b,Aqp1,Atp7a,Atp8b1,B4galt1,Capza1,Capza2,Capzb,Cd36,Cdhr2,Cdhr5,Ceacam1,Cgn,Coro2a,Dab1,Ddi2,Diap1,Dnm1l,Enpep,Eps8,Ezr,Flii,Flna,Flnb,Gipc1,Gna13,Hsp90aa1,Hsp90ab1,Itln1,Itpr3,Lima1,Mme,Mttp,Myh14,Myh9,Myl12b,Myl6,Myo18a,Myo1a,Myo1b,Myo1c,Myo1d,Myo1e,Myo5b,Myo6,Myo7b,Npc1l1,Pcmt1,Plec,Pls1,Prom1,Scin,Slc15a1,Slc26a6,Slc27a4,Slc2a2,Slc3a1,Sl…
GO:0019897	extrinsic component of plasma membrane	49	0.386668	bottom of list	0.007	ks	ENSMUSP00000000312,ENSMUSP00000001036,ENSMUSP00000001592,ENSMUSP00000002436,ENSMUSP00000007130,ENSMUSP00000007959,ENSMUSP00000020930,ENSMUSP00000021090,ENSMUSP00000023756,ENSMUSP00000025541,ENSMUSP00000026635,ENSMUSP00000029175,ENSMUSP00000030169,ENSMUSP00000030940,ENSMUSP00000031423,ENSMUSP00000031726,ENSMUSP00000032399,ENSMUSP00000032825,ENSMUSP00000034478,ENSMUSP00000034756,ENSMUSP00000034863,…	Aak1,Anxa2,Atp2a2,Cdh1,Csk,Ctnna1,Ctnnb1,Dnaja3,Eea1,Eno1,Epn1,Esyt2,Farp1,Fmr1,Frk,Gna11,Gna13,Gnai2,Gnaq,Gnas,Gnb1,Gnb2,Gng12,Gphn,Grb2,Iqgap1,Jak1,Jup,Kras,Lyn,Mfge8,Numa1,Numb,Ptk2,Ptk2b,Rac1,Racgap1,Rhoa,S100a10,Snx18,Snx5,Snx9,Src,St14,Stoml2,Styk1,Tyk2,Usp8,Yes1
GO:0005684	U2-type spliceosomal complex	29	0.37674	top of list	0.008	ks	ENSMUSP00000002198,ENSMUSP00000002529,ENSMUSP00000002551,ENSMUSP00000007042,ENSMUSP00000008517,ENSMUSP00000018449,ENSMUSP00000019614,ENSMUSP00000020397,ENSMUSP00000021226,ENSMUSP00000021306,ENSMUSP00000021428,ENSMUSP00000024727,ENSMUSP00000027127,ENSMUSP00000031061,ENSMUSP00000037597,ENSMUSP00000045073,ENSMUSP00000047157,ENSMUSP00000047397,ENSMUSP00000055254,ENSMUSP00000064947,ENSMUSP00000074160,…	Aqr,Cdc5l,Cwc22,Dhx15,Eftud2,Ik,Luc7l2,Luc7l3,Nhp2l1,Prpf19,Prpf31,Prpf39,Prpf40a,Prpf6,Prpf8,Sart1,Sf3a1,Sf3b1,Sf3b3,Snrnp40,Snrnp70,Snrpa1,Snrpd1,Snrpd2,Snrpd3,Snrpn,Snw1,Srrm2,Xab2
GO:0044421	extracellular region part	183	0.372756	bottom of list	0.0014	ks	ENSMUSP00000000727,ENSMUSP00000001147,ENSMUSP00000001279,ENSMUSP00000001963,ENSMUSP00000002979,ENSMUSP00000003207,ENSMUSP00000003572,ENSMUSP00000003912,ENSMUSP00000004140,ENSMUSP00000004774,ENSMUSP00000005017,ENSMUSP00000005406,ENSMUSP00000005532,ENSMUSP00000005606,ENSMUSP00000006508,ENSMUSP00000007257,ENSMUSP00000012348,ENSMUSP00000014546,ENSMUSP00000015791,ENSMUSP00000015800,ENSMUSP00000016400,…	Ace,Ace2,Acpp,Actg1,Acy1,Ago2,Agr2,Aimp1,Akr1b3,Alad,Aldoa,Anpep,Anxa2,Aoc1,Apoa1,Apoa1bp,Apoa4,Apob,App,Aqp1,Arhgdia,Asah1,Bag6,Bche,C1qbp,Calr,Cask,Cat,Cd47,Cd81,Ceacam1,Cep55,Chga,Chid1,Clic1,Col4a1,Col4a2,Col6a1,Copa,Cpd,Creg1,Ctsd,Ctsz,Cxadr,D17Wsu104e,Dag1,Dbi,Dicer1,Dlg1,Dmbt1,Dnajb11,Dnajc9,Dpep1,Entpd2,Erbb3,Esrra,Fam3b,Fau,Fga,Fgb,Fgg,Fn1,Gars,Gba,Gfer,Ggt1,Gip,Glb1,Glg1,Gsdmd,Gstm1,Gst…
GO:0005902	microvillus	37	0.371037	bottom of list	0.0042	ks	ENSMUSP00000005218,ENSMUSP00000006435,ENSMUSP00000007130,ENSMUSP00000009667,ENSMUSP00000019354,ENSMUSP00000019422,ENSMUSP00000021077,ENSMUSP00000023820,ENSMUSP00000027366,ENSMUSP00000028499,ENSMUSP00000030183,ENSMUSP00000032927,ENSMUSP00000033201,ENSMUSP00000034740,ENSMUSP00000036181,ENSMUSP00000043596,ENSMUSP00000049394,ENSMUSP00000051965,ENSMUSP00000053897,ENSMUSP00000058840,ENSMUSP00000063734,…	Adcy6,Akr1b3,Anks4b,Atp6v1a,Atp6v1b2,Atp6v1e1,Atp7a,Car9,Cbr1,Cd44,Cdhr2,Cdhr5,Ceacam1,Ctnnb1,Dlg1,Dpep1,Erbb2,Exoc4,Ezr,Fabp2,Iqgap2,Itgav,Lyz1,Mttp,Myo1a,Myo1c,Myo6,Myo7a,Myo7b,Nedd4,Prom1,Slc26a2,Slc27a4,Slc9a3r1,Stard10,Ush1c,Vil1
GO:0005643	nuclear pore	35	0.353829	top of list	0.0041	ks	ENSMUSP00000001479,ENSMUSP00000003310,ENSMUSP00000005003,ENSMUSP00000010241,ENSMUSP00000018506,ENSMUSP00000022496,ENSMUSP00000028382,ENSMUSP00000029353,ENSMUSP00000031383,ENSMUSP00000032179,ENSMUSP00000032440,ENSMUSP00000042852,ENSMUSP00000043488,ENSMUSP00000044604,ENSMUSP00000046732,ENSMUSP00000047008,ENSMUSP00000047898,ENSMUSP00000048084,ENSMUSP00000048101,ENSMUSP00000059289,ENSMUSP00000063590,…	Aaas,Ddx19a,Eif5a,Kpna2,Kpna3,Kpna4,Kpna6,Kpnb1,Lbr,Mad2l1,Myo1c,Nup107,Nup133,Nup155,Nup160,Nup188,Nup210,Nup214,Nup35,Nup43,Nup50,Nup88,Nup93,Nup98,Nxf1,Pik3r4,Ran,Ranbp2,Rangap1,Sec13,Tmem33,Tpr,Xpo4,Xpo7,Xpot
GO:0031253	cell projection membrane	81	0.351808	bottom of list	0.0019	ks	ENSMUSP00000000939,ENSMUSP00000001548,ENSMUSP00000001963,ENSMUSP00000004505,ENSMUSP00000004774,ENSMUSP00000005218,ENSMUSP00000006467,ENSMUSP00000007130,ENSMUSP00000007959,ENSMUSP00000008745,ENSMUSP00000011178,ENSMUSP00000019422,ENSMUSP00000019615,ENSMUSP00000020107,ENSMUSP00000020930,ENSMUSP00000021077,ENSMUSP00000022429,ENSMUSP00000024739,ENSMUSP00000024944,ENSMUSP00000025337,ENSMUSP00000025482,…	Abcb1a,Abcc2,Ace,Ace2,Adcy6,Aqp1,Arf4,Arf6,Arpc2,Atp2b1,Atp7a,Atp8b1,B4galt1,Car9,Cask,Cd36,Cd44,Cdc37,Cdc42,Cdhr2,Cdhr5,Ceacam1,Cfl1,Cib1,Clasp2,Ctnnb1,Diap1,Dlg1,Dnm2,Dpep1,Dpp4,Eef1a1,Ehd1,Entpd2,Epb4.1l5,Eps15,Eps8,Eps8l2,Ezr,Fermt1,Gna13,Gnb1,Gpi1,Hip1r,Hsp90aa1,Hsp90ab1,Itga3,Itgav,Itgb1,Itln1,Lcp1,Mapre1,Mttp,Myo1c,Myo1d,Myo6,Nckap1,Npc1l1,Pacsin2,Pak1,Pcmt1,Prom1,Rab25,Rab35,Rac1,Reg1,Rho…
GO:0071013	catalytic step 2 spliceosome	41	0.317853	top of list	0.0013	ks	ENSMUSP00000001809,ENSMUSP00000002198,ENSMUSP00000002529,ENSMUSP00000002551,ENSMUSP00000006444,ENSMUSP00000018449,ENSMUSP00000019614,ENSMUSP00000020397,ENSMUSP00000021062,ENSMUSP00000021306,ENSMUSP00000021381,ENSMUSP00000021428,ENSMUSP00000024727,ENSMUSP00000026667,ENSMUSP00000027127,ENSMUSP00000030348,ENSMUSP00000030734,ENSMUSP00000037597,ENSMUSP00000039269,ENSMUSP00000044548,ENSMUSP00000045073,…	Aqr,Cdc5l,Cwc22,Ddx19a,Ddx5,Eftud2,Eif4a3,Hnrnpa2b1,Hnrnpa3,Hnrnpc,Hnrnpf,Hnrnph1,Hnrnpk,Hnrnpm,Hnrnpu,Magoh,Pabpc1,Pnn,Prpf19,Prpf6,Prpf8,Rbm8a,Rbmxl1,Sart1,Sf3a1,Sf3a3,Sf3b1,Sf3b3,Snrnp200,Snrnp40,Snrpa1,Snrpd1,Snrpd2,Snrpd3,Snrpn,Snw1,Srrm2,Srsf1,Syncrip,Tep1,Xab2
GO:0031252	cell leading edge	125	0.314878	bottom of list	0.00071	ks	ENSMUSP00000000137,ENSMUSP00000000312,ENSMUSP00000000939,ENSMUSP00000002436,ENSMUSP00000002603,ENSMUSP00000004646,ENSMUSP00000005218,ENSMUSP00000005406,ENSMUSP00000006435,ENSMUSP00000006467,ENSMUSP00000007130,ENSMUSP00000007959,ENSMUSP00000008893,ENSMUSP00000016771,ENSMUSP00000017975,ENSMUSP00000019503,ENSMUSP00000019615,ENSMUSP00000020107,ENSMUSP00000020769,ENSMUSP00000021077,ENSMUSP00000021554,…	Aak1,Abi1,Acap2,Acta1,Actn1,Actr2,Actr3,Anxa2,App,Arf1,Arf4,Arf6,Arhgap1,Arhgef7,Arpc2,Arpc3,Arpc5,Arpin,Atp2b1,Atp6v1b2,Atp7a,Bcar1,Brk1,Capzb,Cd2ap,Cd44,Cdc37,Cdc42,Cdc42bpb,Cdc42bpg,Cdh1,Cdk5,Cfl1,Cib1,Cit,Clasp2,Cobl,Coro1b,Coro1c,Ctnna1,Ctnna2,Ctnnb1,Ctnnd1,Cttn,Cyfip1,Dag1,Dbnl,Dctn1,Diap1,Dnm2,Dpp4,Eef1a1,Epb4.1l5,Eps8,Eps8l2,Exoc4,Exoc8,Ezr,Fermt1,Fgd4,Gdpd2,Gnas,Hax1,Hip1r,Hsp90aa1,Ilk,I…
GO:0030027	lamellipodium	68	0.301205	bottom of list	0.0046	ks	ENSMUSP00000000137,ENSMUSP00000000312,ENSMUSP00000002603,ENSMUSP00000004646,ENSMUSP00000005218,ENSMUSP00000005406,ENSMUSP00000006467,ENSMUSP00000007130,ENSMUSP00000007959,ENSMUSP00000008893,ENSMUSP00000019503,ENSMUSP00000020769,ENSMUSP00000023538,ENSMUSP00000027366,ENSMUSP00000027876,ENSMUSP00000028386,ENSMUSP00000028499,ENSMUSP00000030814,ENSMUSP00000031034,ENSMUSP00000031695,ENSMUSP00000032561,…	Abi1,Acta1,Actr2,Actr3,App,Arhgef7,Arpc2,Arpc3,Arpc5,Arpin,Bcar1,Brk1,Capzb,Cd44,Cdc42,Cdc42bpb,Cdh1,Cdk5,Cfl1,Cib1,Coro1b,Coro1c,Ctnna1,Ctnna2,Ctnnb1,Ctnnd1,Cttn,Cyfip1,Dag1,Dbnl,Dnm2,Dpp4,Fgd4,Gdpd2,Hax1,Ilk,Inppl1,Iqgap2,Itgav,Itgb1,Lrrc16a,Mylk,Nckap1,Nrbp1,Pak1,Parva,Phactr4,Pkn2,Pld1,Ptk2,Ptk2b,Rac1,Rhoa,Rock1,Scrib,Scyl3,Shtn1,Snx1,Snx2,Stx3,Stx4a,Stxbp2,Swap70,Tmod3,Vasp,Vil1,Wasf2,Wasl
GO:0005884	actin filament	34	0.292902	bottom of list	0.0074	ks	ENSMUSP00000005234,ENSMUSP00000006467,ENSMUSP00000008893,ENSMUSP00000018561,ENSMUSP00000019503,ENSMUSP00000021554,ENSMUSP00000024709,ENSMUSP00000028386,ENSMUSP00000028900,ENSMUSP00000029175,ENSMUSP00000033547,ENSMUSP00000033699,ENSMUSP00000034453,ENSMUSP00000034644,ENSMUSP00000036181,ENSMUSP00000036915,ENSMUSP00000047655,ENSMUSP00000053842,ENSMUSP00000063734,ENSMUSP00000067685,ENSMUSP00000071486,…	Acta1,Actg1,Actn1,Arpc2,Arpc3,Capzb,Cd2ap,Coro1b,Cttn,Dnaja3,Ezr,Flna,Gdpd2,Gng12,Iqgap2,Keap1,Lcp1,Lrrc16a,Mark2,Myo1a,Myo1b,Myo1c,Myo6,Nckap1,Pls1,Pls3,Pof1b,Src,Tmod3,Vps11,Vps16,Vps18,Wdr1,Yes1
GO:0016324	apical plasma membrane	103	0.291741	bottom of list	0.0085	ks	ENSMUSP00000000939,ENSMUSP00000002603,ENSMUSP00000004430,ENSMUSP00000004505,ENSMUSP00000004774,ENSMUSP00000005218,ENSMUSP00000006235,ENSMUSP00000007249,ENSMUSP00000011178,ENSMUSP00000013304,ENSMUSP00000019354,ENSMUSP00000019422,ENSMUSP00000020107,ENSMUSP00000021077,ENSMUSP00000022865,ENSMUSP00000024739,ENSMUSP00000025356,ENSMUSP00000025482,ENSMUSP00000025791,ENSMUSP00000026208,ENSMUSP00000027529,…	Abcb1a,Abcc2,Abcg2,Abcg5,Abcg8,Adam17,Adrbk1,Ahcyl1,Akap7,Akr1a1,Anxa4,Ap2a1,Aqp1,Atp1a1,Atp1b1,Atp2b1,Atp6v0d1,Atp6v1a,Atp6v1e1,Atp7a,Atp8b1,C2cd2l,Cd36,Cd44,Cd81,Cdhr2,Cdhr5,Ceacam1,Cib1,Clcn3,Ctsb,Dlg1,Dpep1,Dpp4,Dsg2,Enpep,Epcam,Eps15,Erbb2,Erbb3,Exoc1,Ezr,Fn1,Gnas,Hax1,Hip1r,Hsp90aa1,Hsp90ab1,Il18,Inadl,Mal2,Mtdh,Muc13,Myo1a,Myo7a,Naaladl1,Npc1l1,Ocln,Pard6b,Pdia3,Pfkm,Pld1,Plec,Prkaa1,Prkci…
GO:0045177	apical part of cell	132	0.29143	bottom of list	0.0093	ks	ENSMUSP00000000312,ENSMUSP00000000939,ENSMUSP00000002603,ENSMUSP00000004430,ENSMUSP00000004505,ENSMUSP00000004774,ENSMUSP00000005218,ENSMUSP00000005406,ENSMUSP00000006235,ENSMUSP00000007130,ENSMUSP00000007249,ENSMUSP00000008684,ENSMUSP00000009667,ENSMUSP00000011178,ENSMUSP00000013304,ENSMUSP00000018561,ENSMUSP00000019354,ENSMUSP00000019422,ENSMUSP00000020107,ENSMUSP00000020163,ENSMUSP00000021077,…	Abcb1a,Abcc2,Abcg2,Abcg5,Abcg8,Acpp,Adam17,Adrbk1,Ahcyl1,Akap7,Akr1a1,Anxa4,Ap2a1,App,Aqp1,Atp1a1,Atp1b1,Atp2b1,Atp6v0d1,Atp6v1a,Atp6v1c1,Atp6v1e1,Atp7a,Atp8b1,C2cd2l,Cd36,Cd44,Cd81,Cdc42,Cdh1,Cdhr2,Cdhr5,Ceacam1,Cib1,Clcn3,Ctnnb1,Ctsb,Dab1,Dlg1,Dpep1,Dpp4,Dsg2,Enpep,Epb4.1l4b,Epcam,Eps15,Erbb2,Erbb3,Exoc1,Ezr,Fabp1,Fabp2,Fn1,Gnas,Hax1,Hip1r,Hsp90aa1,Hsp90ab1,Ifitm3,Il18,Inadl,Itpr3,Ldlr,Mal2,Mgs…
GO:0005681	spliceosomal complex	73	0.291018	top of list	0.00086	ks	ENSMUSP00000001809,ENSMUSP00000002198,ENSMUSP00000002529,ENSMUSP00000002551,ENSMUSP00000006444,ENSMUSP00000007042,ENSMUSP00000008517,ENSMUSP00000015800,ENSMUSP00000018449,ENSMUSP00000019576,ENSMUSP00000019614,ENSMUSP00000020397,ENSMUSP00000021062,ENSMUSP00000021226,ENSMUSP00000021306,ENSMUSP00000021381,ENSMUSP00000021428,ENSMUSP00000024727,ENSMUSP00000026125,ENSMUSP00000026667,ENSMUSP00000027127,…	Alyref,Api5,Aqr,Ccar2,Cdc5l,Ctnnbl1,Cwc22,Ddx19a,Ddx39,Ddx39b,Ddx5,Dhx15,Dhx32,Dqx1,Eftud2,Eif4a3,Hnrnpa1,Hnrnpa2b1,Hnrnpa3,Hnrnpc,Hnrnpf,Hnrnph1,Hnrnpk,Hnrnpm,Hnrnpu,Hspa8,Ik,Lgals3,Luc7l2,Luc7l3,Magoh,Nhp2l1,Pabpc1,Pnn,Ppih,Prpf19,Prpf31,Prpf39,Prpf40a,Prpf6,Prpf8,Rbm25,Rbm8a,Rbmxl1,Rheb,Sart1,Sf1,Sf3a1,Sf3a3,Sf3b1,Sf3b3,Snrnp200,Snrnp40,Snrnp70,Snrpa,Snrpa1,Snrpd1,Snrpd2,Snrpd3,Snrpe,Snrpn,Snw…
GO:0000228	nuclear chromosome	94	0.284219	top of list	0.0079	ks	ENSMUSP00000000767,ENSMUSP00000001258,ENSMUSP00000002825,ENSMUSP00000005503,ENSMUSP00000005705,ENSMUSP00000006856,ENSMUSP00000007042,ENSMUSP00000007130,ENSMUSP00000012627,ENSMUSP00000015100,ENSMUSP00000016081,ENSMUSP00000019911,ENSMUSP00000020500,ENSMUSP00000020649,ENSMUSP00000021832,ENSMUSP00000025752,ENSMUSP00000025930,ENSMUSP00000027379,ENSMUSP00000028817,ENSMUSP00000030456,ENSMUSP00000031167,…	A1cf,Add3,Aldoa,Anp32e,Appl1,Appl2,Arid1a,Baz1b,Cbx3,Ccar2,Chd4,Cpsf6,Ctnnb1,Dhx9,Gatad2a,H1f0,H2afv,H2afy,Hat1,Hdac2,Hist1h1c,Hist1h1d,Hist1h1e,Hist1h2ah,Hist2h2ac,Hmgb2,Hnrnpk,Hnrnpu,Ik,Ipo4,Kdm1a,Lig3,Lrpprc,Mcm2,Mcmbp,Msh6,Mta2,Nasp,Ncapd2,Ncaph,Pbrm1,Pcna,Plk1,Pml,Pola1,Pola2,Pold1,Pold2,Polr2a,Polr2b,Ppp1ca,Ppp1cb,Ppp1cc,Ppp1r10,Prdx1,Prpf19,Pura,Purb,Rad50,Rbbp4,Rbbp7,Rbmxl1,Rcc1,Rpa1,Rpa3…
GO:0001726	ruffle	59	0.28264	bottom of list	0.0093	ks	ENSMUSP00000000939,ENSMUSP00000002436,ENSMUSP00000006435,ENSMUSP00000006467,ENSMUSP00000007959,ENSMUSP00000016771,ENSMUSP00000017975,ENSMUSP00000019615,ENSMUSP00000020769,ENSMUSP00000021077,ENSMUSP00000021554,ENSMUSP00000022429,ENSMUSP00000024709,ENSMUSP00000025337,ENSMUSP00000026577,ENSMUSP00000027366,ENSMUSP00000028386,ENSMUSP00000028499,ENSMUSP00000029175,ENSMUSP00000030187,ENSMUSP00000032629,…	Acap2,Actn1,Actr3,Anxa2,Arf4,Arf6,Arhgap1,Arhgef7,Arpc2,Atp6v1b2,Bcar1,Cd2ap,Cdc37,Cfl1,Cib1,Cit,Clasp2,Cobl,Cttn,Cyfip1,Dbnl,Diap1,Dnm2,Eef1a1,Epb4.1l5,Eps8,Eps8l2,Ezr,Fermt1,Gnas,Hip1r,Hsp90aa1,Iqgap1,Itgav,Itgb1,Lcp1,Mtm1,Myadm,Myh9,Myo1c,Myo6,Nckap1,Pacsin2,Pak1,Rab5a,Rac1,Rhoa,Rock1,Rps3,Slc9a3r1,Snx5,Snx9,Src,Tln1,Tln2,Tmod3,Tpm1,Vil1,Wasf2
GO:0005694	chromosome	191	0.264437	top of list	0.00055	ks	ENSMUSP00000000767,ENSMUSP00000001258,ENSMUSP00000001724,ENSMUSP00000001989,ENSMUSP00000002121,ENSMUSP00000002825,ENSMUSP00000004202,ENSMUSP00000005503,ENSMUSP00000005705,ENSMUSP00000005711,ENSMUSP00000006444,ENSMUSP00000006856,ENSMUSP00000006911,ENSMUSP00000007042,ENSMUSP00000007130,ENSMUSP00000007708,ENSMUSP00000012627,ENSMUSP00000014421,ENSMUSP00000015100,ENSMUSP00000016081,ENSMUSP00000016569,…	A1cf,Add3,Aldoa,Ankrd17,Anp32e,Appl1,Appl2,Arid1a,Arrb1,Banf1,Baz1b,Bub3,Cbx3,Ccar2,Cdk2,Cdk4,Cenpv,Chd4,Chmp2a,Ckap5,Clasp1,Clasp2,Cltc,Cops5,Cpsf6,Csnk1a1,Csnk2a1,Csnk2a2,Csnk2b,Ctnnb1,Dctn1,Dctn2,Dctn3,Dctn4,Ddx18,Ddx27,Ddx6,Dhx36,Dhx9,Dicer1,Dnmt1,Dync1li1,Ercc6l,Exosc10,Fbl,Flna,Fmr1,Gatad2a,H1f0,H2afv,H2afy,Hat1,Hdac2,Hells,Hist1h1b,Hist1h1c,Hist1h1d,Hist1h1e,Hist1h2ah,Hist1h2bp,Hist2h2ac,H…
GO:0044427	chromosomal part	172	0.261892	top of list	0.0014	ks	ENSMUSP00000000767,ENSMUSP00000001258,ENSMUSP00000001989,ENSMUSP00000002121,ENSMUSP00000002825,ENSMUSP00000004202,ENSMUSP00000005503,ENSMUSP00000005705,ENSMUSP00000005711,ENSMUSP00000006444,ENSMUSP00000006856,ENSMUSP00000006911,ENSMUSP00000007130,ENSMUSP00000007708,ENSMUSP00000012627,ENSMUSP00000014421,ENSMUSP00000015100,ENSMUSP00000016081,ENSMUSP00000016569,ENSMUSP00000017408,ENSMUSP00000018653,…	A1cf,Aldoa,Ankrd17,Anp32e,Appl1,Appl2,Arid1a,Arrb1,Baz1b,Bub3,Cbx3,Ccar2,Cdk2,Cdk4,Cenpv,Chd4,Chmp2a,Ckap5,Clasp1,Clasp2,Cltc,Cops5,Cpsf6,Csnk1a1,Csnk2a1,Csnk2a2,Csnk2b,Ctnnb1,Dctn1,Dctn2,Dctn3,Dctn4,Ddx6,Dhx36,Dhx9,Dicer1,Dnmt1,Dync1li1,Ercc6l,Exosc10,Flna,Fmr1,Gatad2a,H1f0,H2afv,H2afy,Hat1,Hdac2,Hells,Hist1h1b,Hist1h1c,Hist1h1d,Hist1h1e,Hist1h2ah,Hist1h2bp,Hist2h2ac,Hmgb2,Hmgn2,Hnrnpa2b1,Hnrnpk…
GO:0098858	actin-based cell projection	75	0.252033	bottom of list	0.00074	ks	ENSMUSP00000001548,ENSMUSP00000005218,ENSMUSP00000005406,ENSMUSP00000006435,ENSMUSP00000007130,ENSMUSP00000009667,ENSMUSP00000018561,ENSMUSP00000018851,ENSMUSP00000019354,ENSMUSP00000019422,ENSMUSP00000021077,ENSMUSP00000021091,ENSMUSP00000023087,ENSMUSP00000023572,ENSMUSP00000023820,ENSMUSP00000024755,ENSMUSP00000025482,ENSMUSP00000026577,ENSMUSP00000026635,ENSMUSP00000027366,ENSMUSP00000028499,…	Abi1,Acpp,Acta1,Adcy6,Akr1b3,Anks4b,Ap2a1,App,Arf6,Atp6v1a,Atp6v1b2,Atp6v1e1,Atp7a,Atp8b1,B4galt1,Car9,Cbr1,Cd44,Cdhr2,Cdhr5,Cdk5,Ceacam1,Cfl1,Cib1,Clic5,Ctnnb1,Cxadr,Cyfip1,Dag1,Dlg1,Dpep1,Dync1h1,Eps8,Eps8l2,Erbb2,Exoc4,Ezr,Fabp2,Farp1,Fgd4,Fmr1,Inppl1,Iqgap2,Itga3,Itga6,Itgav,Itgb1,Lcp1,Lyz1,Mpp1,Mtm1,Mttp,Myo1a,Myo1b,Myo1c,Myo6,Myo7a,Myo7b,Nedd4,Pafah1b1,Pls3,Prom1,Shtn1,Slc26a2,Slc27a4,Slc4a…
GO:0005747	mitochondrial respiratory chain complex I	39	0.246968	bottom of list	0.00013	ks	ENSMUSP00000002452,ENSMUSP00000005647,ENSMUSP00000013737,ENSMUSP00000014438,ENSMUSP00000022097,ENSMUSP00000022286,ENSMUSP00000022980,ENSMUSP00000023085,ENSMUSP00000023514,ENSMUSP00000023851,ENSMUSP00000026222,ENSMUSP00000027111,ENSMUSP00000027193,ENSMUSP00000027478,ENSMUSP00000030401,ENSMUSP00000030805,ENSMUSP00000032882,ENSMUSP00000033157,ENSMUSP00000037341,ENSMUSP00000038924,ENSMUSP00000039692,…	Foxred1,Ndufa10,Ndufa11,Ndufa12,Ndufa13,Ndufa2,Ndufa5,Ndufa6,Ndufa7,Ndufa8,Ndufa9,Ndufab1,Ndufb10,Ndufb11,Ndufb2,Ndufb3,Ndufb4,Ndufb5,Ndufb6,Ndufb7,Ndufb8,Ndufb9,Ndufc2,Ndufs1,Ndufs2,Ndufs3,Ndufs4,Ndufs5,Ndufs6,Ndufs7,Ndufs8,Ndufv1,Ndufv2,Ndufv3,Park7,mt-Nd1,mt-Nd2,mt-Nd4,mt-Nd5
GO:0005759	mitochondrial matrix	194	0.225652	top of list	0.00013	ks	ENSMUSP00000000349,ENSMUSP00000000394,ENSMUSP00000001127,ENSMUSP00000001485,ENSMUSP00000002735,ENSMUSP00000002844,ENSMUSP00000003029,ENSMUSP00000003386,ENSMUSP00000003461,ENSMUSP00000003620,ENSMUSP00000003907,ENSMUSP00000004729,ENSMUSP00000005826,ENSMUSP00000006137,ENSMUSP00000006669,ENSMUSP00000007012,ENSMUSP00000007482,ENSMUSP00000011058,ENSMUSP00000014445,ENSMUSP00000015501,ENSMUSP00000015829,…	Abat,Acaa2,Acadl,Acadm,Acads,Acadsb,Acadvl,Acat1,Acot2,Acss1,Ak4,Akap1,Alas1,Aldh1b1,Aldh2,Atad3a,Bckdk,Bdh1,C1qbp,Ccar2,Cdk1,Clpp,Clpx,Coasy,Coq5,Cps1,Cs,Dap3,Dars2,Dbt,Dglucy,Dhx30,Dlat,Dld,Dlst,Dnaja3,Dtymk,Ears2,Echs1,Eci1,Etfa,Etfb,Etfdh,Ethe1,Fars2,Fastkd5,Fdps,Fdx1,Gcdh,Gls,Glud1,Got2,Grpel1,Grsf1,Gstk1,H2-Ke6,Hadh,Hadha,Hadhb,Hagh,Hmgcl,Hmgcs2,Hrsp12,Hsd17b10,Hspa9,Hspd1,Hspe1,Iars2,Ict1,…
GO:0030659	cytoplasmic vesicle membrane	119	0.205287	bottom of list	0.0054	ks	ENSMUSP00000000727,ENSMUSP00000000939,ENSMUSP00000002436,ENSMUSP00000002818,ENSMUSP00000003038,ENSMUSP00000003117,ENSMUSP00000003121,ENSMUSP00000003550,ENSMUSP00000004430,ENSMUSP00000004774,ENSMUSP00000007216,ENSMUSP00000009003,ENSMUSP00000009234,ENSMUSP00000017975,ENSMUSP00000018875,ENSMUSP00000019317,ENSMUSP00000020285,ENSMUSP00000020343,ENSMUSP00000020769,ENSMUSP00000021001,ENSMUSP00000021329,…	Actn1,Anxa7,Ap1b1,Ap1g1,Ap1g2,Ap1m1,Ap1m2,Ap1s1,Ap2a2,Ap2b1,Ap2m1,Ap2s1,Ap3b1,Ap3m1,Ap3s1,Aqp1,Arcn1,Aspscr1,Atp6v0a1,Atp8a1,Baiap2l2,Bsg,Cd38,Chga,Clcn3,Clta,Cltc,Copa,Copb1,Copb2,Cope,Copg1,Copg2,Copz1,Cpe,Dbnl,Dennd4c,Dmbt1,Dnm1l,Dnm2,Entpd7,Eps15,Exoc3,Golga5,Gosr2,H2-D1,H2-K1,H2-T3,Hip1r,Htt,Inpp5b,Irgm1,Lamp1,Lamp2,Lnpep,Myo1c,Ncstn,Necap1,Necap2,Pacsin2,Pdcd6,Picalm,Rab10,Rab11b,Rab11fip1,…
GO:0012506	vesicle membrane	130	0.199858	bottom of list	0.0058	ks	ENSMUSP00000000727,ENSMUSP00000000939,ENSMUSP00000002436,ENSMUSP00000002818,ENSMUSP00000003038,ENSMUSP00000003117,ENSMUSP00000003121,ENSMUSP00000003550,ENSMUSP00000004430,ENSMUSP00000004774,ENSMUSP00000007216,ENSMUSP00000009003,ENSMUSP00000009234,ENSMUSP00000017975,ENSMUSP00000018875,ENSMUSP00000019317,ENSMUSP00000019577,ENSMUSP00000020285,ENSMUSP00000020343,ENSMUSP00000020769,ENSMUSP00000021001,…	Acpp,Actn1,Anpep,Anxa4,Anxa7,Ap1b1,Ap1g1,Ap1g2,Ap1m1,Ap1m2,Ap1s1,Ap2a2,Ap2b1,Ap2m1,Ap2s1,Ap3b1,Ap3m1,Ap3s1,Apob,Appl1,Aqp1,Arcn1,Aspscr1,Atp2a2,Atp6v0a1,Atp8a1,Baiap2l2,Bsg,Cd38,Chga,Clcn3,Clta,Cltc,Copa,Copb1,Copb2,Cope,Copg1,Copg2,Copz1,Cpe,Dbnl,Dennd4c,Dmbt1,Dnm1l,Dnm2,Enpep,Entpd7,Eps15,Exoc3,Fndc3a,Gipc1,Golga5,Gosr2,Grb2,H2-D1,H2-K1,H2-T3,Hip1r,Htt,Inpp5b,Irgm1,Lamp1,Lamp2,Lnpep,Myo1c,Myo6,…
GO:0035770	ribonucleoprotein granule	74	0.184754	top of list	0.0026	ks	ENSMUSP00000000804,ENSMUSP00000001479,ENSMUSP00000001566,ENSMUSP00000001620,ENSMUSP00000001809,ENSMUSP00000007814,ENSMUSP00000018506,ENSMUSP00000018727,ENSMUSP00000019456,ENSMUSP00000020904,ENSMUSP00000021062,ENSMUSP00000021412,ENSMUSP00000022535,ENSMUSP00000023882,ENSMUSP00000026269,ENSMUSP00000026671,ENSMUSP00000027438,ENSMUSP00000027475,ENSMUSP00000028607,ENSMUSP00000029803,ENSMUSP00000030315,…	Ago2,Atxn2,Atxn2l,Caprin1,Ckap4,Cnot1,Dcp1a,Dcps,Ddx1,Ddx3x,Ddx3y,Ddx5,Ddx6,Dhx30,Dhx9,Dis3l2,Edc4,Eif2s1,Eif4e,Elavl1,Fastkd5,Fmr1,Fxr1,G3bp1,Gigyf2,Grb7,Grsf1,Hax1,Hnrnpa2b1,Hnrnpa3,Hnrnpk,Hnrnpl,Hnrnpu,Iqgap1,Khsrp,Kpna2,Kpnb1,Larp1,Larp4,Larp4b,Limd1,Mov10,Ncl,Nsun2,Nufip2,Pabpc1,Pak4,Pcbp1,Psma2,Psma4,Psma6,Psmc2,Psmc3,Pum1,Pum2,Rac1,Rock1,Rock2,Rpl28,Rpl6,Rplp0,Rps6,Rptor,Rqcd1,Sumo1,Sympk,…
GO:0005761	mitochondrial ribosome	63	0.160595	top of list	0.0052	ks	ENSMUSP00000001485,ENSMUSP00000002844,ENSMUSP00000003386,ENSMUSP00000007482,ENSMUSP00000019026,ENSMUSP00000020820,ENSMUSP00000022538,ENSMUSP00000023391,ENSMUSP00000024486,ENSMUSP00000024734,ENSMUSP00000025014,ENSMUSP00000025278,ENSMUSP00000025305,ENSMUSP00000025745,ENSMUSP00000025836,ENSMUSP00000027256,ENSMUSP00000027464,ENSMUSP00000028852,ENSMUSP00000029786,ENSMUSP00000030365,ENSMUSP00000030675,…	Dap3,Ict1,Mrpl1,Mrpl10,Mrpl11,Mrpl12,Mrpl13,Mrpl14,Mrpl15,Mrpl16,Mrpl17,Mrpl19,Mrpl2,Mrpl20,Mrpl21,Mrpl22,Mrpl23,Mrpl24,Mrpl27,Mrpl28,Mrpl3,Mrpl30,Mrpl33,Mrpl37,Mrpl38,Mrpl39,Mrpl4,Mrpl40,Mrpl41,Mrpl43,Mrpl44,Mrpl45,Mrpl46,Mrpl47,Mrpl48,Mrpl49,Mrpl50,Mrpl51,Mrpl53,Mrpl55,Mrpl57,Mrpl9,Mrps10,Mrps15,Mrps16,Mrps18b,Mrps2,Mrps21,Mrps22,Mrps23,Mrps24,Mrps25,Mrps26,Mrps27,Mrps28,Mrps31,Mrps34,Mrps35,Mr…

[truncated: 6 more sheets: Organoids_GOMF, Organoids_GOBP, Organoids_KEGG, Organoids_Keyword, Organoids_Networks, Organoids_Reactome]
